# Supplementary material for: Threshold-free high-power methods for the ontological analysis of genome-wide gene-expression studies
Source: Genome Biol. 2007 May 8;8(5):R74. doi: 10.1186/gb-2007-8-5-r74 (PMC1929143; doi:10.1186/gb-2007-8-5-r74)
Supplement: Additional data file 5 — The raw data used for generating the detection spectra. [file gb-2007-8-5-r74-S5.txt]

This file contains the raw data used for generating the detection spectra.

SIGMA= Standard deviation of the scores of the modulated genes.
N= Number of genes in the category.
METHOD= Category detection method as annotated in the main paper.
MU= Mean of the scores of the modulated genes.
PI= Proportion of modulated genes within the category.
POWER= Statistical power for the given method and parameter configuration. 

SIGMA	N	METHOD	MU	PI	POWER
0.10	10	AD	0.20	1.00	0.00
0.10	10	AD	0.40	1.00	0.00
0.10	10	AD	0.60	1.00	0.01
0.10	10	AD	0.80	1.00	1.00
0.10	10	AD	1.00	1.00	1.00
0.10	10	AD	1.20	1.00	1.00
0.10	10	AD	1.40	1.00	1.00
0.10	10	AD	1.60	1.00	1.00
0.10	10	AD	1.80	1.00	1.00
0.10	10	AD	2.00	1.00	1.00
0.10	10	AD	2.20	1.00	1.00
0.10	10	AD	2.40	1.00	1.00
0.10	10	AD	2.60	1.00	1.00
0.10	10	AD	2.80	1.00	1.00
0.10	10	AD	3.00	1.00	1.00
0.10	10	AD	3.20	1.00	1.00
0.10	10	AD	3.40	1.00	1.00
0.10	10	AD	3.60	1.00	1.00
0.10	10	AD	3.80	1.00	1.00
0.10	10	AD	4.00	1.00	1.00
0.10	10	AD	0.20	0.90	0.00
0.10	10	AD	0.40	0.90	0.00
0.10	10	AD	0.60	0.90	0.00
0.10	10	AD	0.80	0.90	0.41
0.10	10	AD	1.00	0.90	0.94
0.10	10	AD	1.20	0.90	1.00
0.10	10	AD	1.40	0.90	1.00
0.10	10	AD	1.60	0.90	1.00
0.10	10	AD	1.80	0.90	1.00
0.10	10	AD	2.00	0.90	1.00
0.10	10	AD	2.20	0.90	1.00
0.10	10	AD	2.40	0.90	1.00
0.10	10	AD	2.60	0.90	1.00
0.10	10	AD	2.80	0.90	1.00
0.10	10	AD	3.00	0.90	1.00
0.10	10	AD	3.20	0.90	1.00
0.10	10	AD	3.40	0.90	1.00
0.10	10	AD	3.60	0.90	1.00
0.10	10	AD	3.80	0.90	1.00
0.10	10	AD	4.00	0.90	1.00
0.10	10	AD	0.20	0.80	0.00
0.10	10	AD	0.40	0.80	0.00
0.10	10	AD	0.60	0.80	0.00
0.10	10	AD	0.80	0.80	0.15
0.10	10	AD	1.00	0.80	0.48
0.10	10	AD	1.20	0.80	0.87
0.10	10	AD	1.40	0.80	1.00
0.10	10	AD	1.60	0.80	1.00
0.10	10	AD	1.80	0.80	1.00
0.10	10	AD	2.00	0.80	1.00
0.10	10	AD	2.20	0.80	1.00
0.10	10	AD	2.40	0.80	1.00
0.10	10	AD	2.60	0.80	1.00
0.10	10	AD	2.80	0.80	1.00
0.10	10	AD	3.00	0.80	1.00
0.10	10	AD	3.20	0.80	1.00
0.10	10	AD	3.40	0.80	1.00
0.10	10	AD	3.60	0.80	1.00
0.10	10	AD	3.80	0.80	1.00
0.10	10	AD	4.00	0.80	1.00
0.10	10	AD	0.20	0.70	0.00
0.10	10	AD	0.40	0.70	0.00
0.10	10	AD	0.60	0.70	0.00
0.10	10	AD	0.80	0.70	0.06
0.10	10	AD	1.00	0.70	0.21
0.10	10	AD	1.20	0.70	0.48
0.10	10	AD	1.40	0.70	0.77
0.10	10	AD	1.60	0.70	1.00
0.10	10	AD	1.80	0.70	1.00
0.10	10	AD	2.00	0.70	1.00
0.10	10	AD	2.20	0.70	1.00
0.10	10	AD	2.40	0.70	1.00
0.10	10	AD	2.60	0.70	1.00
0.10	10	AD	2.80	0.70	1.00
0.10	10	AD	3.00	0.70	1.00
0.10	10	AD	3.20	0.70	1.00
0.10	10	AD	3.40	0.70	1.00
0.10	10	AD	3.60	0.70	1.00
0.10	10	AD	3.80	0.70	1.00
0.10	10	AD	4.00	0.70	1.00
0.10	10	AD	0.20	0.60	0.00
0.10	10	AD	0.40	0.60	0.00
0.10	10	AD	0.60	0.60	0.00
0.10	10	AD	0.80	0.60	0.02
0.10	10	AD	1.00	0.60	0.08
0.10	10	AD	1.20	0.60	0.20
0.10	10	AD	1.40	0.60	0.39
0.10	10	AD	1.60	0.60	0.65
0.10	10	AD	1.80	0.60	0.93
0.10	10	AD	2.00	0.60	1.00
0.10	10	AD	2.20	0.60	1.00
0.10	10	AD	2.40	0.60	1.00
0.10	10	AD	2.60	0.60	1.00
0.10	10	AD	2.80	0.60	1.00
0.10	10	AD	3.00	0.60	1.00
0.10	10	AD	3.20	0.60	1.00
0.10	10	AD	3.40	0.60	1.00
0.10	10	AD	3.60	0.60	1.00
0.10	10	AD	3.80	0.60	1.00
0.10	10	AD	4.00	0.60	1.00
0.10	10	AD	0.20	0.50	0.00
0.10	10	AD	0.40	0.50	0.00
0.10	10	AD	0.60	0.50	0.00
0.10	10	AD	0.80	0.50	0.01
0.10	10	AD	1.00	0.50	0.03
0.10	10	AD	1.20	0.50	0.08
0.10	10	AD	1.40	0.50	0.16
0.10	10	AD	1.60	0.50	0.28
0.10	10	AD	1.80	0.50	0.47
0.10	10	AD	2.00	0.50	0.70
0.10	10	AD	2.20	0.50	0.93
0.10	10	AD	2.40	0.50	1.00
0.10	10	AD	2.60	0.50	1.00
0.10	10	AD	2.80	0.50	1.00
0.10	10	AD	3.00	0.50	1.00
0.10	10	AD	3.20	0.50	1.00
0.10	10	AD	3.40	0.50	1.00
0.10	10	AD	3.60	0.50	1.00
0.10	10	AD	3.80	0.50	1.00
0.10	10	AD	4.00	0.50	1.00
0.10	10	AD	0.20	0.40	0.00
0.10	10	AD	0.40	0.40	0.00
0.10	10	AD	0.60	0.40	0.00
0.10	10	AD	0.80	0.40	0.00
0.10	10	AD	1.00	0.40	0.01
0.10	10	AD	1.20	0.40	0.03
0.10	10	AD	1.40	0.40	0.05
0.10	10	AD	1.60	0.40	0.10
0.10	10	AD	1.80	0.40	0.16
0.10	10	AD	2.00	0.40	0.25
0.10	10	AD	2.20	0.40	0.38
0.10	10	AD	2.40	0.40	0.51
0.10	10	AD	2.60	0.40	0.73
0.10	10	AD	2.80	0.40	0.97
0.10	10	AD	3.00	0.40	1.00
0.10	10	AD	3.20	0.40	1.00
0.10	10	AD	3.40	0.40	1.00
0.10	10	AD	3.60	0.40	1.00
0.10	10	AD	3.80	0.40	1.00
0.10	10	AD	4.00	0.40	1.00
0.10	10	AD	0.20	0.30	0.00
0.10	10	AD	0.40	0.30	0.00
0.10	10	AD	0.60	0.30	0.00
0.10	10	AD	0.80	0.30	0.00
0.10	10	AD	1.00	0.30	0.01
0.10	10	AD	1.20	0.30	0.01
0.10	10	AD	1.40	0.30	0.01
0.10	10	AD	1.60	0.30	0.03
0.10	10	AD	1.80	0.30	0.05
0.10	10	AD	2.00	0.30	0.06
0.10	10	AD	2.20	0.30	0.09
0.10	10	AD	2.40	0.30	0.12
0.10	10	AD	2.60	0.30	0.19
0.10	10	AD	2.80	0.30	0.25
0.10	10	AD	3.00	0.30	0.33
0.10	10	AD	3.20	0.30	0.49
0.10	10	AD	3.40	0.30	0.83
0.10	10	AD	3.60	0.30	0.99
0.10	10	AD	3.80	0.30	1.00
0.10	10	AD	4.00	0.30	1.00
0.10	10	AD	0.20	0.20	0.00
0.10	10	AD	0.40	0.20	0.00
0.10	10	AD	0.60	0.20	0.00
0.10	10	AD	0.80	0.20	0.00
0.10	10	AD	1.00	0.20	0.00
0.10	10	AD	1.20	0.20	0.00
0.10	10	AD	1.40	0.20	0.01
0.10	10	AD	1.60	0.20	0.01
0.10	10	AD	1.80	0.20	0.01
0.10	10	AD	2.00	0.20	0.02
0.10	10	AD	2.20	0.20	0.02
0.10	10	AD	2.40	0.20	0.02
0.10	10	AD	2.60	0.20	0.03
0.10	10	AD	2.80	0.20	0.03
0.10	10	AD	3.00	0.20	0.04
0.10	10	AD	3.20	0.20	0.06
0.10	10	AD	3.40	0.20	0.09
0.10	10	AD	3.60	0.20	0.09
0.10	10	AD	3.80	0.20	0.09
0.10	10	AD	4.00	0.20	0.09
0.10	10	AD	0.20	0.10	0.00
0.10	10	AD	0.40	0.10	0.00
0.10	10	AD	0.60	0.10	0.00
0.10	10	AD	0.80	0.10	0.00
0.10	10	AD	1.00	0.10	0.00
0.10	10	AD	1.20	0.10	0.00
0.10	10	AD	1.40	0.10	0.00
0.10	10	AD	1.60	0.10	0.00
0.10	10	AD	1.80	0.10	0.00
0.10	10	AD	2.00	0.10	0.00
0.10	10	AD	2.20	0.10	0.00
0.10	10	AD	2.40	0.10	0.00
0.10	10	AD	2.60	0.10	0.00
0.10	10	AD	2.80	0.10	0.00
0.10	10	AD	3.00	0.10	0.00
0.10	10	AD	3.20	0.10	0.00
0.10	10	AD	3.40	0.10	0.01
0.10	10	AD	3.60	0.10	0.01
0.10	10	AD	3.80	0.10	0.01
0.10	10	AD	4.00	0.10	0.01
0.10	10	KS	0.20	1.00	0.00
0.10	10	KS	0.40	1.00	0.83
0.10	10	KS	0.60	1.00	1.00
0.10	10	KS	0.80	1.00	1.00
0.10	10	KS	1.00	1.00	1.00
0.10	10	KS	1.20	1.00	1.00
0.10	10	KS	1.40	1.00	1.00
0.10	10	KS	1.60	1.00	1.00
0.10	10	KS	1.80	1.00	1.00
0.10	10	KS	2.00	1.00	1.00
0.10	10	KS	2.20	1.00	1.00
0.10	10	KS	2.40	1.00	1.00
0.10	10	KS	2.60	1.00	1.00
0.10	10	KS	2.80	1.00	1.00
0.10	10	KS	3.00	1.00	1.00
0.10	10	KS	3.20	1.00	1.00
0.10	10	KS	3.40	1.00	1.00
0.10	10	KS	3.60	1.00	1.00
0.10	10	KS	3.80	1.00	1.00
0.10	10	KS	4.00	1.00	1.00
0.10	10	KS	0.20	0.90	0.00
0.10	10	KS	0.40	0.90	0.36
0.10	10	KS	0.60	0.90	0.70
0.10	10	KS	0.80	0.90	1.00
0.10	10	KS	1.00	0.90	1.00
0.10	10	KS	1.20	0.90	1.00
0.10	10	KS	1.40	0.90	1.00
0.10	10	KS	1.60	0.90	1.00
0.10	10	KS	1.80	0.90	1.00
0.10	10	KS	2.00	0.90	1.00
0.10	10	KS	2.20	0.90	1.00
0.10	10	KS	2.40	0.90	1.00
0.10	10	KS	2.60	0.90	1.00
0.10	10	KS	2.80	0.90	1.00
0.10	10	KS	3.00	0.90	1.00
0.10	10	KS	3.20	0.90	1.00
0.10	10	KS	3.40	0.90	1.00
0.10	10	KS	3.60	0.90	1.00
0.10	10	KS	3.80	0.90	1.00
0.10	10	KS	4.00	0.90	1.00
0.10	10	KS	0.20	0.80	0.00
0.10	10	KS	0.40	0.80	0.15
0.10	10	KS	0.60	0.80	0.38
0.10	10	KS	0.80	0.80	0.55
0.10	10	KS	1.00	0.80	0.96
0.10	10	KS	1.20	0.80	1.00
0.10	10	KS	1.40	0.80	1.00
0.10	10	KS	1.60	0.80	1.00
0.10	10	KS	1.80	0.80	1.00
0.10	10	KS	2.00	0.80	1.00
0.10	10	KS	2.20	0.80	1.00
0.10	10	KS	2.40	0.80	1.00
0.10	10	KS	2.60	0.80	1.00
0.10	10	KS	2.80	0.80	1.00
0.10	10	KS	3.00	0.80	1.00
0.10	10	KS	3.20	0.80	1.00
0.10	10	KS	3.40	0.80	1.00
0.10	10	KS	3.60	0.80	1.00
0.10	10	KS	3.80	0.80	1.00
0.10	10	KS	4.00	0.80	1.00
0.10	10	KS	0.20	0.70	0.00
0.10	10	KS	0.40	0.70	0.07
0.10	10	KS	0.60	0.70	0.17
0.10	10	KS	0.80	0.70	0.26
0.10	10	KS	1.00	0.70	0.53
0.10	10	KS	1.20	0.70	0.56
0.10	10	KS	1.40	0.70	0.96
0.10	10	KS	1.60	0.70	1.00
0.10	10	KS	1.80	0.70	1.00
0.10	10	KS	2.00	0.70	1.00
0.10	10	KS	2.20	0.70	1.00
0.10	10	KS	2.40	0.70	1.00
0.10	10	KS	2.60	0.70	1.00
0.10	10	KS	2.80	0.70	1.00
0.10	10	KS	3.00	0.70	1.00
0.10	10	KS	3.20	0.70	1.00
0.10	10	KS	3.40	0.70	1.00
0.10	10	KS	3.60	0.70	1.00
0.10	10	KS	3.80	0.70	1.00
0.10	10	KS	4.00	0.70	1.00
0.10	10	KS	0.20	0.60	0.00
0.10	10	KS	0.40	0.60	0.03
0.10	10	KS	0.60	0.60	0.08
0.10	10	KS	0.80	0.60	0.11
0.10	10	KS	1.00	0.60	0.23
0.10	10	KS	1.20	0.60	0.25
0.10	10	KS	1.40	0.60	0.43
0.10	10	KS	1.60	0.60	0.46
0.10	10	KS	1.80	0.60	0.46
0.10	10	KS	2.00	0.60	0.45
0.10	10	KS	2.20	0.60	0.90
0.10	10	KS	2.40	0.60	1.00
0.10	10	KS	2.60	0.60	1.00
0.10	10	KS	2.80	0.60	1.00
0.10	10	KS	3.00	0.60	1.00
0.10	10	KS	3.20	0.60	1.00
0.10	10	KS	3.40	0.60	1.00
0.10	10	KS	3.60	0.60	1.00
0.10	10	KS	3.80	0.60	1.00
0.10	10	KS	4.00	0.60	1.00
0.10	10	KS	0.20	0.50	0.00
0.10	10	KS	0.40	0.50	0.01
0.10	10	KS	0.60	0.50	0.03
0.10	10	KS	0.80	0.50	0.05
0.10	10	KS	1.00	0.50	0.09
0.10	10	KS	1.20	0.50	0.09
0.10	10	KS	1.40	0.50	0.16
0.10	10	KS	1.60	0.50	0.16
0.10	10	KS	1.80	0.50	0.16
0.10	10	KS	2.00	0.50	0.16
0.10	10	KS	2.20	0.50	0.20
0.10	10	KS	2.40	0.50	0.22
0.10	10	KS	2.60	0.50	0.22
0.10	10	KS	2.80	0.50	0.22
0.10	10	KS	3.00	0.50	0.21
0.10	10	KS	3.20	0.50	0.22
0.10	10	KS	3.40	0.50	0.21
0.10	10	KS	3.60	0.50	0.21
0.10	10	KS	3.80	0.50	0.22
0.10	10	KS	4.00	0.50	0.22
0.10	10	KS	0.20	0.40	0.00
0.10	10	KS	0.40	0.40	0.01
0.10	10	KS	0.60	0.40	0.02
0.10	10	KS	0.80	0.40	0.02
0.10	10	KS	1.00	0.40	0.03
0.10	10	KS	1.20	0.40	0.03
0.10	10	KS	1.40	0.40	0.05
0.10	10	KS	1.60	0.40	0.06
0.10	10	KS	1.80	0.40	0.05
0.10	10	KS	2.00	0.40	0.05
0.10	10	KS	2.20	0.40	0.06
0.10	10	KS	2.40	0.40	0.05
0.10	10	KS	2.60	0.40	0.05
0.10	10	KS	2.80	0.40	0.05
0.10	10	KS	3.00	0.40	0.06
0.10	10	KS	3.20	0.40	0.05
0.10	10	KS	3.40	0.40	0.05
0.10	10	KS	3.60	0.40	0.05
0.10	10	KS	3.80	0.40	0.05
0.10	10	KS	4.00	0.40	0.06
0.10	10	KS	0.20	0.30	0.00
0.10	10	KS	0.40	0.30	0.00
0.10	10	KS	0.60	0.30	0.01
0.10	10	KS	0.80	0.30	0.01
0.10	10	KS	1.00	0.30	0.01
0.10	10	KS	1.20	0.30	0.01
0.10	10	KS	1.40	0.30	0.01
0.10	10	KS	1.60	0.30	0.02
0.10	10	KS	1.80	0.30	0.02
0.10	10	KS	2.00	0.30	0.02
0.10	10	KS	2.20	0.30	0.02
0.10	10	KS	2.40	0.30	0.01
0.10	10	KS	2.60	0.30	0.02
0.10	10	KS	2.80	0.30	0.02
0.10	10	KS	3.00	0.30	0.01
0.10	10	KS	3.20	0.30	0.01
0.10	10	KS	3.40	0.30	0.01
0.10	10	KS	3.60	0.30	0.01
0.10	10	KS	3.80	0.30	0.01
0.10	10	KS	4.00	0.30	0.02
0.10	10	KS	0.20	0.20	0.00
0.10	10	KS	0.40	0.20	0.00
0.10	10	KS	0.60	0.20	0.00
0.10	10	KS	0.80	0.20	0.00
0.10	10	KS	1.00	0.20	0.00
0.10	10	KS	1.20	0.20	0.00
0.10	10	KS	1.40	0.20	0.01
0.10	10	KS	1.60	0.20	0.01
0.10	10	KS	1.80	0.20	0.01
0.10	10	KS	2.00	0.20	0.01
0.10	10	KS	2.20	0.20	0.01
0.10	10	KS	2.40	0.20	0.00
0.10	10	KS	2.60	0.20	0.00
0.10	10	KS	2.80	0.20	0.00
0.10	10	KS	3.00	0.20	0.00
0.10	10	KS	3.20	0.20	0.01
0.10	10	KS	3.40	0.20	0.01
0.10	10	KS	3.60	0.20	0.01
0.10	10	KS	3.80	0.20	0.01
0.10	10	KS	4.00	0.20	0.00
0.10	10	KS	0.20	0.10	0.00
0.10	10	KS	0.40	0.10	0.00
0.10	10	KS	0.60	0.10	0.00
0.10	10	KS	0.80	0.10	0.00
0.10	10	KS	1.00	0.10	0.00
0.10	10	KS	1.20	0.10	0.00
0.10	10	KS	1.40	0.10	0.00
0.10	10	KS	1.60	0.10	0.00
0.10	10	KS	1.80	0.10	0.00
0.10	10	KS	2.00	0.10	0.00
0.10	10	KS	2.20	0.10	0.00
0.10	10	KS	2.40	0.10	0.00
0.10	10	KS	2.60	0.10	0.00
0.10	10	KS	2.80	0.10	0.00
0.10	10	KS	3.00	0.10	0.00
0.10	10	KS	3.20	0.10	0.00
0.10	10	KS	3.40	0.10	0.00
0.10	10	KS	3.60	0.10	0.00
0.10	10	KS	3.80	0.10	0.00
0.10	10	KS	4.00	0.10	0.00
0.10	10	CM	0.20	1.00	0.00
0.10	10	CM	0.40	1.00	0.00
0.10	10	CM	0.60	1.00	0.96
0.10	10	CM	0.80	1.00	1.00
0.10	10	CM	1.00	1.00	1.00
0.10	10	CM	1.20	1.00	1.00
0.10	10	CM	1.40	1.00	1.00
0.10	10	CM	1.60	1.00	1.00
0.10	10	CM	1.80	1.00	1.00
0.10	10	CM	2.00	1.00	1.00
0.10	10	CM	2.20	1.00	1.00
0.10	10	CM	2.40	1.00	1.00
0.10	10	CM	2.60	1.00	1.00
0.10	10	CM	2.80	1.00	1.00
0.10	10	CM	3.00	1.00	1.00
0.10	10	CM	3.20	1.00	1.00
0.10	10	CM	3.40	1.00	1.00
0.10	10	CM	3.60	1.00	1.00
0.10	10	CM	3.80	1.00	1.00
0.10	10	CM	4.00	1.00	1.00
0.10	10	CM	0.20	0.90	0.00
0.10	10	CM	0.40	0.90	0.00
0.10	10	CM	0.60	0.90	0.37
0.10	10	CM	0.80	0.90	0.69
0.10	10	CM	1.00	0.90	1.00
0.10	10	CM	1.20	0.90	1.00
0.10	10	CM	1.40	0.90	1.00
0.10	10	CM	1.60	0.90	1.00
0.10	10	CM	1.80	0.90	1.00
0.10	10	CM	2.00	0.90	1.00
0.10	10	CM	2.20	0.90	1.00
0.10	10	CM	2.40	0.90	1.00
0.10	10	CM	2.60	0.90	1.00
0.10	10	CM	2.80	0.90	1.00
0.10	10	CM	3.00	0.90	1.00
0.10	10	CM	3.20	0.90	1.00
0.10	10	CM	3.40	0.90	1.00
0.10	10	CM	3.60	0.90	1.00
0.10	10	CM	3.80	0.90	1.00
0.10	10	CM	4.00	0.90	1.00
0.10	10	CM	0.20	0.80	0.00
0.10	10	CM	0.40	0.80	0.00
0.10	10	CM	0.60	0.80	0.14
0.10	10	CM	0.80	0.80	0.35
0.10	10	CM	1.00	0.80	0.64
0.10	10	CM	1.20	0.80	0.87
0.10	10	CM	1.40	0.80	1.00
0.10	10	CM	1.60	0.80	1.00
0.10	10	CM	1.80	0.80	1.00
0.10	10	CM	2.00	0.80	1.00
0.10	10	CM	2.20	0.80	1.00
0.10	10	CM	2.40	0.80	1.00
0.10	10	CM	2.60	0.80	1.00
0.10	10	CM	2.80	0.80	1.00
0.10	10	CM	3.00	0.80	1.00
0.10	10	CM	3.20	0.80	1.00
0.10	10	CM	3.40	0.80	1.00
0.10	10	CM	3.60	0.80	1.00
0.10	10	CM	3.80	0.80	1.00
0.10	10	CM	4.00	0.80	1.00
0.10	10	CM	0.20	0.70	0.00
0.10	10	CM	0.40	0.70	0.00
0.10	10	CM	0.60	0.70	0.05
0.10	10	CM	0.80	0.70	0.15
0.10	10	CM	1.00	0.70	0.33
0.10	10	CM	1.20	0.70	0.51
0.10	10	CM	1.40	0.70	0.67
0.10	10	CM	1.60	0.70	0.79
0.10	10	CM	1.80	0.70	0.87
0.10	10	CM	2.00	0.70	0.93
0.10	10	CM	2.20	0.70	0.98
0.10	10	CM	2.40	0.70	1.00
0.10	10	CM	2.60	0.70	1.00
0.10	10	CM	2.80	0.70	1.00
0.10	10	CM	3.00	0.70	1.00
0.10	10	CM	3.20	0.70	1.00
0.10	10	CM	3.40	0.70	1.00
0.10	10	CM	3.60	0.70	1.00
0.10	10	CM	3.80	0.70	1.00
0.10	10	CM	4.00	0.70	1.00
0.10	10	CM	0.20	0.60	0.00
0.10	10	CM	0.40	0.60	0.00
0.10	10	CM	0.60	0.60	0.02
0.10	10	CM	0.80	0.60	0.06
0.10	10	CM	1.00	0.60	0.14
0.10	10	CM	1.20	0.60	0.23
0.10	10	CM	1.40	0.60	0.33
0.10	10	CM	1.60	0.60	0.42
0.10	10	CM	1.80	0.60	0.50
0.10	10	CM	2.00	0.60	0.55
0.10	10	CM	2.20	0.60	0.59
0.10	10	CM	2.40	0.60	0.62
0.10	10	CM	2.60	0.60	0.64
0.10	10	CM	2.80	0.60	0.64
0.10	10	CM	3.00	0.60	0.65
0.10	10	CM	3.20	0.60	0.64
0.10	10	CM	3.40	0.60	0.65
0.10	10	CM	3.60	0.60	0.65
0.10	10	CM	3.80	0.60	0.66
0.10	10	CM	4.00	0.60	0.65
0.10	10	CM	0.20	0.50	0.00
0.10	10	CM	0.40	0.50	0.00
0.10	10	CM	0.60	0.50	0.01
0.10	10	CM	0.80	0.50	0.03
0.10	10	CM	1.00	0.50	0.06
0.10	10	CM	1.20	0.50	0.09
0.10	10	CM	1.40	0.50	0.14
0.10	10	CM	1.60	0.50	0.17
0.10	10	CM	1.80	0.50	0.21
0.10	10	CM	2.00	0.50	0.23
0.10	10	CM	2.20	0.50	0.24
0.10	10	CM	2.40	0.50	0.27
0.10	10	CM	2.60	0.50	0.26
0.10	10	CM	2.80	0.50	0.27
0.10	10	CM	3.00	0.50	0.28
0.10	10	CM	3.20	0.50	0.28
0.10	10	CM	3.40	0.50	0.27
0.10	10	CM	3.60	0.50	0.28
0.10	10	CM	3.80	0.50	0.28
0.10	10	CM	4.00	0.50	0.28
0.10	10	CM	0.20	0.40	0.00
0.10	10	CM	0.40	0.40	0.00
0.10	10	CM	0.60	0.40	0.00
0.10	10	CM	0.80	0.40	0.01
0.10	10	CM	1.00	0.40	0.02
0.10	10	CM	1.20	0.40	0.03
0.10	10	CM	1.40	0.40	0.05
0.10	10	CM	1.60	0.40	0.06
0.10	10	CM	1.80	0.40	0.08
0.10	10	CM	2.00	0.40	0.08
0.10	10	CM	2.20	0.40	0.09
0.10	10	CM	2.40	0.40	0.09
0.10	10	CM	2.60	0.40	0.09
0.10	10	CM	2.80	0.40	0.09
0.10	10	CM	3.00	0.40	0.09
0.10	10	CM	3.20	0.40	0.09
0.10	10	CM	3.40	0.40	0.09
0.10	10	CM	3.60	0.40	0.09
0.10	10	CM	3.80	0.40	0.09
0.10	10	CM	4.00	0.40	0.10
0.10	10	CM	0.20	0.30	0.00
0.10	10	CM	0.40	0.30	0.00
0.10	10	CM	0.60	0.30	0.00
0.10	10	CM	0.80	0.30	0.00
0.10	10	CM	1.00	0.30	0.01
0.10	10	CM	1.20	0.30	0.01
0.10	10	CM	1.40	0.30	0.02
0.10	10	CM	1.60	0.30	0.02
0.10	10	CM	1.80	0.30	0.02
0.10	10	CM	2.00	0.30	0.02
0.10	10	CM	2.20	0.30	0.03
0.10	10	CM	2.40	0.30	0.02
0.10	10	CM	2.60	0.30	0.03
0.10	10	CM	2.80	0.30	0.03
0.10	10	CM	3.00	0.30	0.03
0.10	10	CM	3.20	0.30	0.03
0.10	10	CM	3.40	0.30	0.02
0.10	10	CM	3.60	0.30	0.03
0.10	10	CM	3.80	0.30	0.03
0.10	10	CM	4.00	0.30	0.03
0.10	10	CM	0.20	0.20	0.00
0.10	10	CM	0.40	0.20	0.00
0.10	10	CM	0.60	0.20	0.00
0.10	10	CM	0.80	0.20	0.00
0.10	10	CM	1.00	0.20	0.00
0.10	10	CM	1.20	0.20	0.00
0.10	10	CM	1.40	0.20	0.01
0.10	10	CM	1.60	0.20	0.01
0.10	10	CM	1.80	0.20	0.01
0.10	10	CM	2.00	0.20	0.01
0.10	10	CM	2.20	0.20	0.01
0.10	10	CM	2.40	0.20	0.01
0.10	10	CM	2.60	0.20	0.01
0.10	10	CM	2.80	0.20	0.01
0.10	10	CM	3.00	0.20	0.01
0.10	10	CM	3.20	0.20	0.01
0.10	10	CM	3.40	0.20	0.01
0.10	10	CM	3.60	0.20	0.01
0.10	10	CM	3.80	0.20	0.01
0.10	10	CM	4.00	0.20	0.01
0.10	10	CM	0.20	0.10	0.00
0.10	10	CM	0.40	0.10	0.00
0.10	10	CM	0.60	0.10	0.00
0.10	10	CM	0.80	0.10	0.00
0.10	10	CM	1.00	0.10	0.00
0.10	10	CM	1.20	0.10	0.00
0.10	10	CM	1.40	0.10	0.00
0.10	10	CM	1.60	0.10	0.00
0.10	10	CM	1.80	0.10	0.00
0.10	10	CM	2.00	0.10	0.00
0.10	10	CM	2.20	0.10	0.00
0.10	10	CM	2.40	0.10	0.00
0.10	10	CM	2.60	0.10	0.00
0.10	10	CM	2.80	0.10	0.00
0.10	10	CM	3.00	0.10	0.00
0.10	10	CM	3.20	0.10	0.00
0.10	10	CM	3.40	0.10	0.00
0.10	10	CM	3.60	0.10	0.00
0.10	10	CM	3.80	0.10	0.00
0.10	10	CM	4.00	0.10	0.00
0.10	10	ZA	0.20	1.00	0.47
0.10	10	ZA	0.40	1.00	0.98
0.10	10	ZA	0.60	1.00	1.00
0.10	10	ZA	0.80	1.00	1.00
0.10	10	ZA	1.00	1.00	1.00
0.10	10	ZA	1.20	1.00	1.00
0.10	10	ZA	1.40	1.00	1.00
0.10	10	ZA	1.60	1.00	1.00
0.10	10	ZA	1.80	1.00	1.00
0.10	10	ZA	2.00	1.00	1.00
0.10	10	ZA	2.20	1.00	1.00
0.10	10	ZA	2.40	1.00	1.00
0.10	10	ZA	2.60	1.00	1.00
0.10	10	ZA	2.80	1.00	1.00
0.10	10	ZA	3.00	1.00	1.00
0.10	10	ZA	3.20	1.00	1.00
0.10	10	ZA	3.40	1.00	1.00
0.10	10	ZA	3.60	1.00	1.00
0.10	10	ZA	3.80	1.00	1.00
0.10	10	ZA	4.00	1.00	1.00
0.10	10	ZA	0.20	0.90	0.08
0.10	10	ZA	0.40	0.90	0.35
0.10	10	ZA	0.60	0.90	0.49
0.10	10	ZA	0.80	0.90	0.56
0.10	10	ZA	1.00	0.90	0.68
0.10	10	ZA	1.20	0.90	0.96
0.10	10	ZA	1.40	0.90	1.00
0.10	10	ZA	1.60	0.90	1.00
0.10	10	ZA	1.80	0.90	1.00
0.10	10	ZA	2.00	0.90	1.00
0.10	10	ZA	2.20	0.90	1.00
0.10	10	ZA	2.40	0.90	1.00
0.10	10	ZA	2.60	0.90	1.00
0.10	10	ZA	2.80	0.90	1.00
0.10	10	ZA	3.00	0.90	1.00
0.10	10	ZA	3.20	0.90	1.00
0.10	10	ZA	3.40	0.90	1.00
0.10	10	ZA	3.60	0.90	1.00
0.10	10	ZA	3.80	0.90	1.00
0.10	10	ZA	4.00	0.90	1.00
0.10	10	ZA	0.20	0.80	0.01
0.10	10	ZA	0.40	0.80	0.12
0.10	10	ZA	0.60	0.80	0.22
0.10	10	ZA	0.80	0.80	0.27
0.10	10	ZA	1.00	0.80	0.36
0.10	10	ZA	1.20	0.80	0.53
0.10	10	ZA	1.40	0.80	0.71
0.10	10	ZA	1.60	0.80	0.96
0.10	10	ZA	1.80	0.80	1.00
0.10	10	ZA	2.00	0.80	1.00
0.10	10	ZA	2.20	0.80	1.00
0.10	10	ZA	2.40	0.80	1.00
0.10	10	ZA	2.60	0.80	1.00
0.10	10	ZA	2.80	0.80	1.00
0.10	10	ZA	3.00	0.80	1.00
0.10	10	ZA	3.20	0.80	1.00
0.10	10	ZA	3.40	0.80	1.00
0.10	10	ZA	3.60	0.80	1.00
0.10	10	ZA	3.80	0.80	1.00
0.10	10	ZA	4.00	0.80	1.00
0.10	10	ZA	0.20	0.70	0.00
0.10	10	ZA	0.40	0.70	0.04
0.10	10	ZA	0.60	0.70	0.09
0.10	10	ZA	0.80	0.70	0.12
0.10	10	ZA	1.00	0.70	0.17
0.10	10	ZA	1.20	0.70	0.25
0.10	10	ZA	1.40	0.70	0.37
0.10	10	ZA	1.60	0.70	0.55
0.10	10	ZA	1.80	0.70	0.79
0.10	10	ZA	2.00	0.70	1.00
0.10	10	ZA	2.20	0.70	1.00
0.10	10	ZA	2.40	0.70	1.00
0.10	10	ZA	2.60	0.70	1.00
0.10	10	ZA	2.80	0.70	1.00
0.10	10	ZA	3.00	0.70	1.00
0.10	10	ZA	3.20	0.70	1.00
0.10	10	ZA	3.40	0.70	1.00
0.10	10	ZA	3.60	0.70	1.00
0.10	10	ZA	3.80	0.70	1.00
0.10	10	ZA	4.00	0.70	1.00
0.10	10	ZA	0.20	0.60	0.00
0.10	10	ZA	0.40	0.60	0.02
0.10	10	ZA	0.60	0.60	0.04
0.10	10	ZA	0.80	0.60	0.05
0.10	10	ZA	1.00	0.60	0.07
0.10	10	ZA	1.20	0.60	0.11
0.10	10	ZA	1.40	0.60	0.17
0.10	10	ZA	1.60	0.60	0.25
0.10	10	ZA	1.80	0.60	0.41
0.10	10	ZA	2.00	0.60	0.62
0.10	10	ZA	2.20	0.60	0.88
0.10	10	ZA	2.40	0.60	1.00
0.10	10	ZA	2.60	0.60	1.00
0.10	10	ZA	2.80	0.60	1.00
0.10	10	ZA	3.00	0.60	1.00
0.10	10	ZA	3.20	0.60	1.00
0.10	10	ZA	3.40	0.60	1.00
0.10	10	ZA	3.60	0.60	1.00
0.10	10	ZA	3.80	0.60	1.00
0.10	10	ZA	4.00	0.60	1.00
0.10	10	ZA	0.20	0.50	0.00
0.10	10	ZA	0.40	0.50	0.01
0.10	10	ZA	0.60	0.50	0.02
0.10	10	ZA	0.80	0.50	0.02
0.10	10	ZA	1.00	0.50	0.03
0.10	10	ZA	1.20	0.50	0.04
0.10	10	ZA	1.40	0.50	0.07
0.10	10	ZA	1.60	0.50	0.10
0.10	10	ZA	1.80	0.50	0.16
0.10	10	ZA	2.00	0.50	0.25
0.10	10	ZA	2.20	0.50	0.38
0.10	10	ZA	2.40	0.50	0.60
0.10	10	ZA	2.60	0.50	0.92
0.10	10	ZA	2.80	0.50	1.00
0.10	10	ZA	3.00	0.50	1.00
0.10	10	ZA	3.20	0.50	1.00
0.10	10	ZA	3.40	0.50	1.00
0.10	10	ZA	3.60	0.50	1.00
0.10	10	ZA	3.80	0.50	1.00
0.10	10	ZA	4.00	0.50	1.00
0.10	10	ZA	0.20	0.40	0.00
0.10	10	ZA	0.40	0.40	0.00
0.10	10	ZA	0.60	0.40	0.01
0.10	10	ZA	0.80	0.40	0.01
0.10	10	ZA	1.00	0.40	0.01
0.10	10	ZA	1.20	0.40	0.02
0.10	10	ZA	1.40	0.40	0.02
0.10	10	ZA	1.60	0.40	0.04
0.10	10	ZA	1.80	0.40	0.06
0.10	10	ZA	2.00	0.40	0.08
0.10	10	ZA	2.20	0.40	0.13
0.10	10	ZA	2.40	0.40	0.19
0.10	10	ZA	2.60	0.40	0.32
0.10	10	ZA	2.80	0.40	0.54
0.10	10	ZA	3.00	0.40	0.82
0.10	10	ZA	3.20	0.40	1.00
0.10	10	ZA	3.40	0.40	1.00
0.10	10	ZA	3.60	0.40	1.00
0.10	10	ZA	3.80	0.40	1.00
0.10	10	ZA	4.00	0.40	1.00
0.10	10	ZA	0.20	0.30	0.00
0.10	10	ZA	0.40	0.30	0.00
0.10	10	ZA	0.60	0.30	0.00
0.10	10	ZA	0.80	0.30	0.00
0.10	10	ZA	1.00	0.30	0.01
0.10	10	ZA	1.20	0.30	0.01
0.10	10	ZA	1.40	0.30	0.01
0.10	10	ZA	1.60	0.30	0.01
0.10	10	ZA	1.80	0.30	0.02
0.10	10	ZA	2.00	0.30	0.03
0.10	10	ZA	2.20	0.30	0.04
0.10	10	ZA	2.40	0.30	0.05
0.10	10	ZA	2.60	0.30	0.08
0.10	10	ZA	2.80	0.30	0.12
0.10	10	ZA	3.00	0.30	0.19
0.10	10	ZA	3.20	0.30	0.37
0.10	10	ZA	3.40	0.30	0.80
0.10	10	ZA	3.60	0.30	0.97
0.10	10	ZA	3.80	0.30	0.98
0.10	10	ZA	4.00	0.30	0.98
0.10	10	ZA	0.20	0.20	0.00
0.10	10	ZA	0.40	0.20	0.00
0.10	10	ZA	0.60	0.20	0.00
0.10	10	ZA	0.80	0.20	0.00
0.10	10	ZA	1.00	0.20	0.00
0.10	10	ZA	1.20	0.20	0.00
0.10	10	ZA	1.40	0.20	0.00
0.10	10	ZA	1.60	0.20	0.00
0.10	10	ZA	1.80	0.20	0.01
0.10	10	ZA	2.00	0.20	0.01
0.10	10	ZA	2.20	0.20	0.01
0.10	10	ZA	2.40	0.20	0.01
0.10	10	ZA	2.60	0.20	0.01
0.10	10	ZA	2.80	0.20	0.02
0.10	10	ZA	3.00	0.20	0.03
0.10	10	ZA	3.20	0.20	0.05
0.10	10	ZA	3.40	0.20	0.10
0.10	10	ZA	3.60	0.20	0.11
0.10	10	ZA	3.80	0.20	0.11
0.10	10	ZA	4.00	0.20	0.11
0.10	10	ZA	0.20	0.10	0.00
0.10	10	ZA	0.40	0.10	0.00
0.10	10	ZA	0.60	0.10	0.00
0.10	10	ZA	0.80	0.10	0.00
0.10	10	ZA	1.00	0.10	0.00
0.10	10	ZA	1.20	0.10	0.00
0.10	10	ZA	1.40	0.10	0.00
0.10	10	ZA	1.60	0.10	0.00
0.10	10	ZA	1.80	0.10	0.00
0.10	10	ZA	2.00	0.10	0.00
0.10	10	ZA	2.20	0.10	0.00
0.10	10	ZA	2.40	0.10	0.00
0.10	10	ZA	2.60	0.10	0.00
0.10	10	ZA	2.80	0.10	0.00
0.10	10	ZA	3.00	0.10	0.00
0.10	10	ZA	3.20	0.10	0.01
0.10	10	ZA	3.40	0.10	0.01
0.10	10	ZA	3.60	0.10	0.01
0.10	10	ZA	3.80	0.10	0.01
0.10	10	ZA	4.00	0.10	0.01
0.10	10	ZC	0.20	1.00	0.00
0.10	10	ZC	0.40	1.00	0.00
0.10	10	ZC	0.60	1.00	0.00
0.10	10	ZC	0.80	1.00	0.00
0.10	10	ZC	1.00	1.00	0.82
0.10	10	ZC	1.20	1.00	1.00
0.10	10	ZC	1.40	1.00	1.00
0.10	10	ZC	1.60	1.00	1.00
0.10	10	ZC	1.80	1.00	1.00
0.10	10	ZC	2.00	1.00	1.00
0.10	10	ZC	2.20	1.00	1.00
0.10	10	ZC	2.40	1.00	1.00
0.10	10	ZC	2.60	1.00	1.00
0.10	10	ZC	2.80	1.00	1.00
0.10	10	ZC	3.00	1.00	1.00
0.10	10	ZC	3.20	1.00	1.00
0.10	10	ZC	3.40	1.00	1.00
0.10	10	ZC	3.60	1.00	1.00
0.10	10	ZC	3.80	1.00	1.00
0.10	10	ZC	4.00	1.00	1.00
0.10	10	ZC	0.20	0.90	0.00
0.10	10	ZC	0.40	0.90	0.00
0.10	10	ZC	0.60	0.90	0.00
0.10	10	ZC	0.80	0.90	0.00
0.10	10	ZC	1.00	0.90	0.16
0.10	10	ZC	1.20	0.90	0.47
0.10	10	ZC	1.40	0.90	0.90
0.10	10	ZC	1.60	0.90	1.00
0.10	10	ZC	1.80	0.90	1.00
0.10	10	ZC	2.00	0.90	1.00
0.10	10	ZC	2.20	0.90	1.00
0.10	10	ZC	2.40	0.90	1.00
0.10	10	ZC	2.60	0.90	1.00
0.10	10	ZC	2.80	0.90	1.00
0.10	10	ZC	3.00	0.90	1.00
0.10	10	ZC	3.20	0.90	1.00
0.10	10	ZC	3.40	0.90	1.00
0.10	10	ZC	3.60	0.90	1.00
0.10	10	ZC	3.80	0.90	1.00
0.10	10	ZC	4.00	0.90	1.00
0.10	10	ZC	0.20	0.80	0.00
0.10	10	ZC	0.40	0.80	0.00
0.10	10	ZC	0.60	0.80	0.00
0.10	10	ZC	0.80	0.80	0.00
0.10	10	ZC	1.00	0.80	0.04
0.10	10	ZC	1.20	0.80	0.15
0.10	10	ZC	1.40	0.80	0.40
0.10	10	ZC	1.60	0.80	0.84
0.10	10	ZC	1.80	0.80	1.00
0.10	10	ZC	2.00	0.80	1.00
0.10	10	ZC	2.20	0.80	1.00
0.10	10	ZC	2.40	0.80	1.00
0.10	10	ZC	2.60	0.80	1.00
0.10	10	ZC	2.80	0.80	1.00
0.10	10	ZC	3.00	0.80	1.00
0.10	10	ZC	3.20	0.80	1.00
0.10	10	ZC	3.40	0.80	1.00
0.10	10	ZC	3.60	0.80	1.00
0.10	10	ZC	3.80	0.80	1.00
0.10	10	ZC	4.00	0.80	1.00
0.10	10	ZC	0.20	0.70	0.00
0.10	10	ZC	0.40	0.70	0.00
0.10	10	ZC	0.60	0.70	0.00
0.10	10	ZC	0.80	0.70	0.00
0.10	10	ZC	1.00	0.70	0.01
0.10	10	ZC	1.20	0.70	0.04
0.10	10	ZC	1.40	0.70	0.14
0.10	10	ZC	1.60	0.70	0.37
0.10	10	ZC	1.80	0.70	0.80
0.10	10	ZC	2.00	0.70	1.00
0.10	10	ZC	2.20	0.70	1.00
0.10	10	ZC	2.40	0.70	1.00
0.10	10	ZC	2.60	0.70	1.00
0.10	10	ZC	2.80	0.70	1.00
0.10	10	ZC	3.00	0.70	1.00
0.10	10	ZC	3.20	0.70	1.00
0.10	10	ZC	3.40	0.70	1.00
0.10	10	ZC	3.60	0.70	1.00
0.10	10	ZC	3.80	0.70	1.00
0.10	10	ZC	4.00	0.70	1.00
0.10	10	ZC	0.20	0.60	0.00
0.10	10	ZC	0.40	0.60	0.00
0.10	10	ZC	0.60	0.60	0.00
0.10	10	ZC	0.80	0.60	0.00
0.10	10	ZC	1.00	0.60	0.00
0.10	10	ZC	1.20	0.60	0.01
0.10	10	ZC	1.40	0.60	0.04
0.10	10	ZC	1.60	0.60	0.13
0.10	10	ZC	1.80	0.60	0.34
0.10	10	ZC	2.00	0.60	0.78
0.10	10	ZC	2.20	0.60	1.00
0.10	10	ZC	2.40	0.60	1.00
0.10	10	ZC	2.60	0.60	1.00
0.10	10	ZC	2.80	0.60	1.00
0.10	10	ZC	3.00	0.60	1.00
0.10	10	ZC	3.20	0.60	1.00
0.10	10	ZC	3.40	0.60	1.00
0.10	10	ZC	3.60	0.60	1.00
0.10	10	ZC	3.80	0.60	1.00
0.10	10	ZC	4.00	0.60	1.00
0.10	10	ZC	0.20	0.50	0.00
0.10	10	ZC	0.40	0.50	0.00
0.10	10	ZC	0.60	0.50	0.00
0.10	10	ZC	0.80	0.50	0.00
0.10	10	ZC	1.00	0.50	0.00
0.10	10	ZC	1.20	0.50	0.01
0.10	10	ZC	1.40	0.50	0.02
0.10	10	ZC	1.60	0.50	0.04
0.10	10	ZC	1.80	0.50	0.10
0.10	10	ZC	2.00	0.50	0.27
0.10	10	ZC	2.20	0.50	0.61
0.10	10	ZC	2.40	0.50	0.99
0.10	10	ZC	2.60	0.50	1.00
0.10	10	ZC	2.80	0.50	1.00
0.10	10	ZC	3.00	0.50	1.00
0.10	10	ZC	3.20	0.50	1.00
0.10	10	ZC	3.40	0.50	1.00
0.10	10	ZC	3.60	0.50	1.00
0.10	10	ZC	3.80	0.50	1.00
0.10	10	ZC	4.00	0.50	1.00
0.10	10	ZC	0.20	0.40	0.00
0.10	10	ZC	0.40	0.40	0.00
0.10	10	ZC	0.60	0.40	0.00
0.10	10	ZC	0.80	0.40	0.00
0.10	10	ZC	1.00	0.40	0.00
0.10	10	ZC	1.20	0.40	0.00
0.10	10	ZC	1.40	0.40	0.00
0.10	10	ZC	1.60	0.40	0.01
0.10	10	ZC	1.80	0.40	0.03
0.10	10	ZC	2.00	0.40	0.07
0.10	10	ZC	2.20	0.40	0.17
0.10	10	ZC	2.40	0.40	0.39
0.10	10	ZC	2.60	0.40	0.93
0.10	10	ZC	2.80	0.40	1.00
0.10	10	ZC	3.00	0.40	1.00
0.10	10	ZC	3.20	0.40	1.00
0.10	10	ZC	3.40	0.40	1.00
0.10	10	ZC	3.60	0.40	1.00
0.10	10	ZC	3.80	0.40	1.00
0.10	10	ZC	4.00	0.40	1.00
0.10	10	ZC	0.20	0.30	0.00
0.10	10	ZC	0.40	0.30	0.00
0.10	10	ZC	0.60	0.30	0.00
0.10	10	ZC	0.80	0.30	0.00
0.10	10	ZC	1.00	0.30	0.00
0.10	10	ZC	1.20	0.30	0.00
0.10	10	ZC	1.40	0.30	0.00
0.10	10	ZC	1.60	0.30	0.00
0.10	10	ZC	1.80	0.30	0.01
0.10	10	ZC	2.00	0.30	0.02
0.10	10	ZC	2.20	0.30	0.03
0.10	10	ZC	2.40	0.30	0.07
0.10	10	ZC	2.60	0.30	0.21
0.10	10	ZC	2.80	0.30	0.56
0.10	10	ZC	3.00	0.30	0.99
0.10	10	ZC	3.20	0.30	1.00
0.10	10	ZC	3.40	0.30	1.00
0.10	10	ZC	3.60	0.30	1.00
0.10	10	ZC	3.80	0.30	1.00
0.10	10	ZC	4.00	0.30	1.00
0.10	10	ZC	0.20	0.20	0.00
0.10	10	ZC	0.40	0.20	0.00
0.10	10	ZC	0.60	0.20	0.00
0.10	10	ZC	0.80	0.20	0.00
0.10	10	ZC	1.00	0.20	0.00
0.10	10	ZC	1.20	0.20	0.00
0.10	10	ZC	1.40	0.20	0.00
0.10	10	ZC	1.60	0.20	0.00
0.10	10	ZC	1.80	0.20	0.00
0.10	10	ZC	2.00	0.20	0.00
0.10	10	ZC	2.20	0.20	0.01
0.10	10	ZC	2.40	0.20	0.01
0.10	10	ZC	2.60	0.20	0.02
0.10	10	ZC	2.80	0.20	0.05
0.10	10	ZC	3.00	0.20	0.13
0.10	10	ZC	3.20	0.20	0.57
0.10	10	ZC	3.40	0.20	0.99
0.10	10	ZC	3.60	0.20	1.00
0.10	10	ZC	3.80	0.20	1.00
0.10	10	ZC	4.00	0.20	1.00
0.10	10	ZC	0.20	0.10	0.00
0.10	10	ZC	0.40	0.10	0.00
0.10	10	ZC	0.60	0.10	0.00
0.10	10	ZC	0.80	0.10	0.00
0.10	10	ZC	1.00	0.10	0.00
0.10	10	ZC	1.20	0.10	0.00
0.10	10	ZC	1.40	0.10	0.00
0.10	10	ZC	1.60	0.10	0.00
0.10	10	ZC	1.80	0.10	0.00
0.10	10	ZC	2.00	0.10	0.00
0.10	10	ZC	2.20	0.10	0.00
0.10	10	ZC	2.40	0.10	0.00
0.10	10	ZC	2.60	0.10	0.00
0.10	10	ZC	2.80	0.10	0.00
0.10	10	ZC	3.00	0.10	0.01
0.10	10	ZC	3.20	0.10	0.02
0.10	10	ZC	3.40	0.10	0.04
0.10	10	ZC	3.60	0.10	0.06
0.10	10	ZC	3.80	0.10	0.06
0.10	10	ZC	4.00	0.10	0.06
0.10	10	ZK	0.20	1.00	0.00
0.10	10	ZK	0.40	1.00	0.59
0.10	10	ZK	0.60	1.00	1.00
0.10	10	ZK	0.80	1.00	1.00
0.10	10	ZK	1.00	1.00	1.00
0.10	10	ZK	1.20	1.00	1.00
0.10	10	ZK	1.40	1.00	1.00
0.10	10	ZK	1.60	1.00	1.00
0.10	10	ZK	1.80	1.00	1.00
0.10	10	ZK	2.00	1.00	1.00
0.10	10	ZK	2.20	1.00	1.00
0.10	10	ZK	2.40	1.00	1.00
0.10	10	ZK	2.60	1.00	1.00
0.10	10	ZK	2.80	1.00	1.00
0.10	10	ZK	3.00	1.00	1.00
0.10	10	ZK	3.20	1.00	1.00
0.10	10	ZK	3.40	1.00	1.00
0.10	10	ZK	3.60	1.00	1.00
0.10	10	ZK	3.80	1.00	1.00
0.10	10	ZK	4.00	1.00	1.00
0.10	10	ZK	0.20	0.90	0.00
0.10	10	ZK	0.40	0.90	0.25
0.10	10	ZK	0.60	0.90	0.41
0.10	10	ZK	0.80	0.90	0.96
0.10	10	ZK	1.00	0.90	1.00
0.10	10	ZK	1.20	0.90	1.00
0.10	10	ZK	1.40	0.90	1.00
0.10	10	ZK	1.60	0.90	1.00
0.10	10	ZK	1.80	0.90	1.00
0.10	10	ZK	2.00	0.90	1.00
0.10	10	ZK	2.20	0.90	1.00
0.10	10	ZK	2.40	0.90	1.00
0.10	10	ZK	2.60	0.90	1.00
0.10	10	ZK	2.80	0.90	1.00
0.10	10	ZK	3.00	0.90	1.00
0.10	10	ZK	3.20	0.90	1.00
0.10	10	ZK	3.40	0.90	1.00
0.10	10	ZK	3.60	0.90	1.00
0.10	10	ZK	3.80	0.90	1.00
0.10	10	ZK	4.00	0.90	1.00
0.10	10	ZK	0.20	0.80	0.00
0.10	10	ZK	0.40	0.80	0.10
0.10	10	ZK	0.60	0.80	0.18
0.10	10	ZK	0.80	0.80	0.48
0.10	10	ZK	1.00	0.80	0.83
0.10	10	ZK	1.20	0.80	1.00
0.10	10	ZK	1.40	0.80	1.00
0.10	10	ZK	1.60	0.80	1.00
0.10	10	ZK	1.80	0.80	1.00
0.10	10	ZK	2.00	0.80	1.00
0.10	10	ZK	2.20	0.80	1.00
0.10	10	ZK	2.40	0.80	1.00
0.10	10	ZK	2.60	0.80	1.00
0.10	10	ZK	2.80	0.80	1.00
0.10	10	ZK	3.00	0.80	1.00
0.10	10	ZK	3.20	0.80	1.00
0.10	10	ZK	3.40	0.80	1.00
0.10	10	ZK	3.60	0.80	1.00
0.10	10	ZK	3.80	0.80	1.00
0.10	10	ZK	4.00	0.80	1.00
0.10	10	ZK	0.20	0.70	0.00
0.10	10	ZK	0.40	0.70	0.05
0.10	10	ZK	0.60	0.70	0.07
0.10	10	ZK	0.80	0.70	0.20
0.10	10	ZK	1.00	0.70	0.42
0.10	10	ZK	1.20	0.70	0.68
0.10	10	ZK	1.40	0.70	1.00
0.10	10	ZK	1.60	0.70	1.00
0.10	10	ZK	1.80	0.70	1.00
0.10	10	ZK	2.00	0.70	1.00
0.10	10	ZK	2.20	0.70	1.00
0.10	10	ZK	2.40	0.70	1.00
0.10	10	ZK	2.60	0.70	1.00
0.10	10	ZK	2.80	0.70	1.00
0.10	10	ZK	3.00	0.70	1.00
0.10	10	ZK	3.20	0.70	1.00
0.10	10	ZK	3.40	0.70	1.00
0.10	10	ZK	3.60	0.70	1.00
0.10	10	ZK	3.80	0.70	1.00
0.10	10	ZK	4.00	0.70	1.00
0.10	10	ZK	0.20	0.60	0.00
0.10	10	ZK	0.40	0.60	0.02
0.10	10	ZK	0.60	0.60	0.03
0.10	10	ZK	0.80	0.60	0.08
0.10	10	ZK	1.00	0.60	0.17
0.10	10	ZK	1.20	0.60	0.31
0.10	10	ZK	1.40	0.60	0.51
0.10	10	ZK	1.60	0.60	0.98
0.10	10	ZK	1.80	0.60	1.00
0.10	10	ZK	2.00	0.60	1.00
0.10	10	ZK	2.20	0.60	1.00
0.10	10	ZK	2.40	0.60	1.00
0.10	10	ZK	2.60	0.60	1.00
0.10	10	ZK	2.80	0.60	1.00
0.10	10	ZK	3.00	0.60	1.00
0.10	10	ZK	3.20	0.60	1.00
0.10	10	ZK	3.40	0.60	1.00
0.10	10	ZK	3.60	0.60	1.00
0.10	10	ZK	3.80	0.60	1.00
0.10	10	ZK	4.00	0.60	1.00
0.10	10	ZK	0.20	0.50	0.00
0.10	10	ZK	0.40	0.50	0.01
0.10	10	ZK	0.60	0.50	0.01
0.10	10	ZK	0.80	0.50	0.03
0.10	10	ZK	1.00	0.50	0.06
0.10	10	ZK	1.20	0.50	0.11
0.10	10	ZK	1.40	0.50	0.20
0.10	10	ZK	1.60	0.50	0.39
0.10	10	ZK	1.80	0.50	0.88
0.10	10	ZK	2.00	0.50	1.00
0.10	10	ZK	2.20	0.50	1.00
0.10	10	ZK	2.40	0.50	1.00
0.10	10	ZK	2.60	0.50	1.00
0.10	10	ZK	2.80	0.50	1.00
0.10	10	ZK	3.00	0.50	1.00
0.10	10	ZK	3.20	0.50	1.00
0.10	10	ZK	3.40	0.50	1.00
0.10	10	ZK	3.60	0.50	1.00
0.10	10	ZK	3.80	0.50	1.00
0.10	10	ZK	4.00	0.50	1.00
0.10	10	ZK	0.20	0.40	0.00
0.10	10	ZK	0.40	0.40	0.00
0.10	10	ZK	0.60	0.40	0.01
0.10	10	ZK	0.80	0.40	0.01
0.10	10	ZK	1.00	0.40	0.02
0.10	10	ZK	1.20	0.40	0.03
0.10	10	ZK	1.40	0.40	0.06
0.10	10	ZK	1.60	0.40	0.12
0.10	10	ZK	1.80	0.40	0.27
0.10	10	ZK	2.00	0.40	0.43
0.10	10	ZK	2.20	0.40	0.98
0.10	10	ZK	2.40	0.40	1.00
0.10	10	ZK	2.60	0.40	1.00
0.10	10	ZK	2.80	0.40	1.00
0.10	10	ZK	3.00	0.40	1.00
0.10	10	ZK	3.20	0.40	1.00
0.10	10	ZK	3.40	0.40	1.00
0.10	10	ZK	3.60	0.40	1.00
0.10	10	ZK	3.80	0.40	1.00
0.10	10	ZK	4.00	0.40	1.00
0.10	10	ZK	0.20	0.30	0.00
0.10	10	ZK	0.40	0.30	0.00
0.10	10	ZK	0.60	0.30	0.00
0.10	10	ZK	0.80	0.30	0.00
0.10	10	ZK	1.00	0.30	0.01
0.10	10	ZK	1.20	0.30	0.01
0.10	10	ZK	1.40	0.30	0.02
0.10	10	ZK	1.60	0.30	0.03
0.10	10	ZK	1.80	0.30	0.06
0.10	10	ZK	2.00	0.30	0.10
0.10	10	ZK	2.20	0.30	0.18
0.10	10	ZK	2.40	0.30	0.19
0.10	10	ZK	2.60	0.30	0.79
0.10	10	ZK	2.80	0.30	1.00
0.10	10	ZK	3.00	0.30	1.00
0.10	10	ZK	3.20	0.30	1.00
0.10	10	ZK	3.40	0.30	1.00
0.10	10	ZK	3.60	0.30	1.00
0.10	10	ZK	3.80	0.30	1.00
0.10	10	ZK	4.00	0.30	1.00
0.10	10	ZK	0.20	0.20	0.00
0.10	10	ZK	0.40	0.20	0.00
0.10	10	ZK	0.60	0.20	0.00
0.10	10	ZK	0.80	0.20	0.00
0.10	10	ZK	1.00	0.20	0.00
0.10	10	ZK	1.20	0.20	0.00
0.10	10	ZK	1.40	0.20	0.01
0.10	10	ZK	1.60	0.20	0.01
0.10	10	ZK	1.80	0.20	0.01
0.10	10	ZK	2.00	0.20	0.02
0.10	10	ZK	2.20	0.20	0.02
0.10	10	ZK	2.40	0.20	0.03
0.10	10	ZK	2.60	0.20	0.06
0.10	10	ZK	2.80	0.20	0.07
0.10	10	ZK	3.00	0.20	0.07
0.10	10	ZK	3.20	0.20	0.53
0.10	10	ZK	3.40	0.20	0.99
0.10	10	ZK	3.60	0.20	1.00
0.10	10	ZK	3.80	0.20	1.00
0.10	10	ZK	4.00	0.20	1.00
0.10	10	ZK	0.20	0.10	0.00
0.10	10	ZK	0.40	0.10	0.00
0.10	10	ZK	0.60	0.10	0.00
0.10	10	ZK	0.80	0.10	0.00
0.10	10	ZK	1.00	0.10	0.00
0.10	10	ZK	1.20	0.10	0.00
0.10	10	ZK	1.40	0.10	0.00
0.10	10	ZK	1.60	0.10	0.00
0.10	10	ZK	1.80	0.10	0.00
0.10	10	ZK	2.00	0.10	0.00
0.10	10	ZK	2.20	0.10	0.00
0.10	10	ZK	2.40	0.10	0.00
0.10	10	ZK	2.60	0.10	0.00
0.10	10	ZK	2.80	0.10	0.01
0.10	10	ZK	3.00	0.10	0.00
0.10	10	ZK	3.20	0.10	0.01
0.10	10	ZK	3.40	0.10	0.01
0.10	10	ZK	3.60	0.10	0.01
0.10	10	ZK	3.80	0.10	0.01
0.10	10	ZK	4.00	0.10	0.01
0.10	10	D1	0.20	1.00	0.00
0.10	10	D1	0.40	1.00	0.00
0.10	10	D1	0.60	1.00	0.00
0.10	10	D1	0.80	1.00	0.00
0.10	10	D1	1.00	1.00	0.00
0.10	10	D1	1.20	1.00	0.00
0.10	10	D1	1.40	1.00	0.00
0.10	10	D1	1.60	1.00	0.99
0.10	10	D1	1.80	1.00	1.00
0.10	10	D1	2.00	1.00	1.00
0.10	10	D1	2.20	1.00	1.00
0.10	10	D1	2.40	1.00	1.00
0.10	10	D1	2.60	1.00	1.00
0.10	10	D1	2.80	1.00	1.00
0.10	10	D1	3.00	1.00	1.00
0.10	10	D1	3.20	1.00	1.00
0.10	10	D1	3.40	1.00	1.00
0.10	10	D1	3.60	1.00	1.00
0.10	10	D1	3.80	1.00	1.00
0.10	10	D1	4.00	1.00	1.00
0.10	10	D1	0.20	0.90	0.00
0.10	10	D1	0.40	0.90	0.00
0.10	10	D1	0.60	0.90	0.00
0.10	10	D1	0.80	0.90	0.00
0.10	10	D1	1.00	0.90	0.00
0.10	10	D1	1.20	0.90	0.00
0.10	10	D1	1.40	0.90	0.00
0.10	10	D1	1.60	0.90	0.96
0.10	10	D1	1.80	0.90	1.00
0.10	10	D1	2.00	0.90	1.00
0.10	10	D1	2.20	0.90	1.00
0.10	10	D1	2.40	0.90	1.00
0.10	10	D1	2.60	0.90	1.00
0.10	10	D1	2.80	0.90	1.00
0.10	10	D1	3.00	0.90	1.00
0.10	10	D1	3.20	0.90	1.00
0.10	10	D1	3.40	0.90	1.00
0.10	10	D1	3.60	0.90	1.00
0.10	10	D1	3.80	0.90	1.00
0.10	10	D1	4.00	0.90	1.00
0.10	10	D1	0.20	0.80	0.00
0.10	10	D1	0.40	0.80	0.00
0.10	10	D1	0.60	0.80	0.00
0.10	10	D1	0.80	0.80	0.00
0.10	10	D1	1.00	0.80	0.00
0.10	10	D1	1.20	0.80	0.00
0.10	10	D1	1.40	0.80	0.00
0.10	10	D1	1.60	0.80	0.88
0.10	10	D1	1.80	0.80	1.00
0.10	10	D1	2.00	0.80	1.00
0.10	10	D1	2.20	0.80	1.00
0.10	10	D1	2.40	0.80	1.00
0.10	10	D1	2.60	0.80	1.00
0.10	10	D1	2.80	0.80	1.00
0.10	10	D1	3.00	0.80	1.00
0.10	10	D1	3.20	0.80	1.00
0.10	10	D1	3.40	0.80	1.00
0.10	10	D1	3.60	0.80	1.00
0.10	10	D1	3.80	0.80	1.00
0.10	10	D1	4.00	0.80	1.00
0.10	10	D1	0.20	0.70	0.00
0.10	10	D1	0.40	0.70	0.00
0.10	10	D1	0.60	0.70	0.00
0.10	10	D1	0.80	0.70	0.00
0.10	10	D1	1.00	0.70	0.00
0.10	10	D1	1.20	0.70	0.00
0.10	10	D1	1.40	0.70	0.00
0.10	10	D1	1.60	0.70	0.73
0.10	10	D1	1.80	0.70	1.00
0.10	10	D1	2.00	0.70	1.00
0.10	10	D1	2.20	0.70	1.00
0.10	10	D1	2.40	0.70	1.00
0.10	10	D1	2.60	0.70	1.00
0.10	10	D1	2.80	0.70	1.00
0.10	10	D1	3.00	0.70	1.00
0.10	10	D1	3.20	0.70	1.00
0.10	10	D1	3.40	0.70	1.00
0.10	10	D1	3.60	0.70	1.00
0.10	10	D1	3.80	0.70	1.00
0.10	10	D1	4.00	0.70	1.00
0.10	10	D1	0.20	0.60	0.00
0.10	10	D1	0.40	0.60	0.00
0.10	10	D1	0.60	0.60	0.00
0.10	10	D1	0.80	0.60	0.00
0.10	10	D1	1.00	0.60	0.00
0.10	10	D1	1.20	0.60	0.00
0.10	10	D1	1.40	0.60	0.00
0.10	10	D1	1.60	0.60	0.46
0.10	10	D1	1.80	0.60	0.99
0.10	10	D1	2.00	0.60	1.00
0.10	10	D1	2.20	0.60	1.00
0.10	10	D1	2.40	0.60	1.00
0.10	10	D1	2.60	0.60	1.00
0.10	10	D1	2.80	0.60	1.00
0.10	10	D1	3.00	0.60	1.00
0.10	10	D1	3.20	0.60	1.00
0.10	10	D1	3.40	0.60	1.00
0.10	10	D1	3.60	0.60	1.00
0.10	10	D1	3.80	0.60	1.00
0.10	10	D1	4.00	0.60	1.00
0.10	10	D1	0.20	0.50	0.00
0.10	10	D1	0.40	0.50	0.00
0.10	10	D1	0.60	0.50	0.00
0.10	10	D1	0.80	0.50	0.00
0.10	10	D1	1.00	0.50	0.00
0.10	10	D1	1.20	0.50	0.00
0.10	10	D1	1.40	0.50	0.00
0.10	10	D1	1.60	0.50	0.14
0.10	10	D1	1.80	0.50	0.30
0.10	10	D1	2.00	0.50	0.30
0.10	10	D1	2.20	0.50	0.29
0.10	10	D1	2.40	0.50	0.29
0.10	10	D1	2.60	0.50	0.30
0.10	10	D1	2.80	0.50	0.30
0.10	10	D1	3.00	0.50	0.29
0.10	10	D1	3.20	0.50	0.30
0.10	10	D1	3.40	0.50	0.29
0.10	10	D1	3.60	0.50	0.30
0.10	10	D1	3.80	0.50	0.30
0.10	10	D1	4.00	0.50	0.30
0.10	10	D1	0.20	0.40	0.00
0.10	10	D1	0.40	0.40	0.00
0.10	10	D1	0.60	0.40	0.00
0.10	10	D1	0.80	0.40	0.00
0.10	10	D1	1.00	0.40	0.00
0.10	10	D1	1.20	0.40	0.00
0.10	10	D1	1.40	0.40	0.00
0.10	10	D1	1.60	0.40	0.03
0.10	10	D1	1.80	0.40	0.06
0.10	10	D1	2.00	0.40	0.05
0.10	10	D1	2.20	0.40	0.06
0.10	10	D1	2.40	0.40	0.06
0.10	10	D1	2.60	0.40	0.05
0.10	10	D1	2.80	0.40	0.06
0.10	10	D1	3.00	0.40	0.06
0.10	10	D1	3.20	0.40	0.06
0.10	10	D1	3.40	0.40	0.06
0.10	10	D1	3.60	0.40	0.06
0.10	10	D1	3.80	0.40	0.05
0.10	10	D1	4.00	0.40	0.06
0.10	10	D1	0.20	0.30	0.00
0.10	10	D1	0.40	0.30	0.00
0.10	10	D1	0.60	0.30	0.00
0.10	10	D1	0.80	0.30	0.00
0.10	10	D1	1.00	0.30	0.00
0.10	10	D1	1.20	0.30	0.00
0.10	10	D1	1.40	0.30	0.00
0.10	10	D1	1.60	0.30	0.01
0.10	10	D1	1.80	0.30	0.01
0.10	10	D1	2.00	0.30	0.01
0.10	10	D1	2.20	0.30	0.01
0.10	10	D1	2.40	0.30	0.01
0.10	10	D1	2.60	0.30	0.01
0.10	10	D1	2.80	0.30	0.01
0.10	10	D1	3.00	0.30	0.01
0.10	10	D1	3.20	0.30	0.01
0.10	10	D1	3.40	0.30	0.01
0.10	10	D1	3.60	0.30	0.01
0.10	10	D1	3.80	0.30	0.01
0.10	10	D1	4.00	0.30	0.01
0.10	10	D1	0.20	0.20	0.00
0.10	10	D1	0.40	0.20	0.00
0.10	10	D1	0.60	0.20	0.00
0.10	10	D1	0.80	0.20	0.00
0.10	10	D1	1.00	0.20	0.00
0.10	10	D1	1.20	0.20	0.00
0.10	10	D1	1.40	0.20	0.00
0.10	10	D1	1.60	0.20	0.00
0.10	10	D1	1.80	0.20	0.00
0.10	10	D1	2.00	0.20	0.00
0.10	10	D1	2.20	0.20	0.00
0.10	10	D1	2.40	0.20	0.00
0.10	10	D1	2.60	0.20	0.00
0.10	10	D1	2.80	0.20	0.00
0.10	10	D1	3.00	0.20	0.00
0.10	10	D1	3.20	0.20	0.00
0.10	10	D1	3.40	0.20	0.00
0.10	10	D1	3.60	0.20	0.00
0.10	10	D1	3.80	0.20	0.00
0.10	10	D1	4.00	0.20	0.00
0.10	10	D1	0.20	0.10	0.00
0.10	10	D1	0.40	0.10	0.00
0.10	10	D1	0.60	0.10	0.00
0.10	10	D1	0.80	0.10	0.00
0.10	10	D1	1.00	0.10	0.00
0.10	10	D1	1.20	0.10	0.00
0.10	10	D1	1.40	0.10	0.00
0.10	10	D1	1.60	0.10	0.00
0.10	10	D1	1.80	0.10	0.00
0.10	10	D1	2.00	0.10	0.00
0.10	10	D1	2.20	0.10	0.00
0.10	10	D1	2.40	0.10	0.00
0.10	10	D1	2.60	0.10	0.00
0.10	10	D1	2.80	0.10	0.00
0.10	10	D1	3.00	0.10	0.00
0.10	10	D1	3.20	0.10	0.00
0.10	10	D1	3.40	0.10	0.00
0.10	10	D1	3.60	0.10	0.00
0.10	10	D1	3.80	0.10	0.00
0.10	10	D1	4.00	0.10	0.00
0.10	10	D2	0.20	1.00	0.00
0.10	10	D2	0.40	1.00	0.00
0.10	10	D2	0.60	1.00	0.00
0.10	10	D2	0.80	1.00	0.00
0.10	10	D2	1.00	1.00	0.00
0.10	10	D2	1.20	1.00	0.00
0.10	10	D2	1.40	1.00	0.00
0.10	10	D2	1.60	1.00	0.00
0.10	10	D2	1.80	1.00	0.83
0.10	10	D2	2.00	1.00	1.00
0.10	10	D2	2.20	1.00	1.00
0.10	10	D2	2.40	1.00	1.00
0.10	10	D2	2.60	1.00	1.00
0.10	10	D2	2.80	1.00	1.00
0.10	10	D2	3.00	1.00	1.00
0.10	10	D2	3.20	1.00	1.00
0.10	10	D2	3.40	1.00	1.00
0.10	10	D2	3.60	1.00	1.00
0.10	10	D2	3.80	1.00	1.00
0.10	10	D2	4.00	1.00	1.00
0.10	10	D2	0.20	0.90	0.00
0.10	10	D2	0.40	0.90	0.00
0.10	10	D2	0.60	0.90	0.00
0.10	10	D2	0.80	0.90	0.00
0.10	10	D2	1.00	0.90	0.00
0.10	10	D2	1.20	0.90	0.00
0.10	10	D2	1.40	0.90	0.00
0.10	10	D2	1.60	0.90	0.00
0.10	10	D2	1.80	0.90	0.75
0.10	10	D2	2.00	0.90	1.00
0.10	10	D2	2.20	0.90	1.00
0.10	10	D2	2.40	0.90	1.00
0.10	10	D2	2.60	0.90	1.00
0.10	10	D2	2.80	0.90	1.00
0.10	10	D2	3.00	0.90	1.00
0.10	10	D2	3.20	0.90	1.00
0.10	10	D2	3.40	0.90	1.00
0.10	10	D2	3.60	0.90	1.00
0.10	10	D2	3.80	0.90	1.00
0.10	10	D2	4.00	0.90	1.00
0.10	10	D2	0.20	0.80	0.00
0.10	10	D2	0.40	0.80	0.00
0.10	10	D2	0.60	0.80	0.00
0.10	10	D2	0.80	0.80	0.00
0.10	10	D2	1.00	0.80	0.00
0.10	10	D2	1.20	0.80	0.00
0.10	10	D2	1.40	0.80	0.00
0.10	10	D2	1.60	0.80	0.00
0.10	10	D2	1.80	0.80	0.65
0.10	10	D2	2.00	0.80	1.00
0.10	10	D2	2.20	0.80	1.00
0.10	10	D2	2.40	0.80	1.00
0.10	10	D2	2.60	0.80	1.00
0.10	10	D2	2.80	0.80	1.00
0.10	10	D2	3.00	0.80	1.00
0.10	10	D2	3.20	0.80	1.00
0.10	10	D2	3.40	0.80	1.00
0.10	10	D2	3.60	0.80	1.00
0.10	10	D2	3.80	0.80	1.00
0.10	10	D2	4.00	0.80	1.00
0.10	10	D2	0.20	0.70	0.00
0.10	10	D2	0.40	0.70	0.00
0.10	10	D2	0.60	0.70	0.00
0.10	10	D2	0.80	0.70	0.00
0.10	10	D2	1.00	0.70	0.00
0.10	10	D2	1.20	0.70	0.00
0.10	10	D2	1.40	0.70	0.00
0.10	10	D2	1.60	0.70	0.00
0.10	10	D2	1.80	0.70	0.54
0.10	10	D2	2.00	0.70	1.00
0.10	10	D2	2.20	0.70	1.00
0.10	10	D2	2.40	0.70	1.00
0.10	10	D2	2.60	0.70	1.00
0.10	10	D2	2.80	0.70	1.00
0.10	10	D2	3.00	0.70	1.00
0.10	10	D2	3.20	0.70	1.00
0.10	10	D2	3.40	0.70	1.00
0.10	10	D2	3.60	0.70	1.00
0.10	10	D2	3.80	0.70	1.00
0.10	10	D2	4.00	0.70	1.00
0.10	10	D2	0.20	0.60	0.00
0.10	10	D2	0.40	0.60	0.00
0.10	10	D2	0.60	0.60	0.00
0.10	10	D2	0.80	0.60	0.00
0.10	10	D2	1.00	0.60	0.00
0.10	10	D2	1.20	0.60	0.00
0.10	10	D2	1.40	0.60	0.00
0.10	10	D2	1.60	0.60	0.00
0.10	10	D2	1.80	0.60	0.39
0.10	10	D2	2.00	0.60	1.00
0.10	10	D2	2.20	0.60	1.00
0.10	10	D2	2.40	0.60	1.00
0.10	10	D2	2.60	0.60	1.00
0.10	10	D2	2.80	0.60	1.00
0.10	10	D2	3.00	0.60	1.00
0.10	10	D2	3.20	0.60	1.00
0.10	10	D2	3.40	0.60	1.00
0.10	10	D2	3.60	0.60	1.00
0.10	10	D2	3.80	0.60	1.00
0.10	10	D2	4.00	0.60	1.00
0.10	10	D2	0.20	0.50	0.00
0.10	10	D2	0.40	0.50	0.00
0.10	10	D2	0.60	0.50	0.00
0.10	10	D2	0.80	0.50	0.00
0.10	10	D2	1.00	0.50	0.00
0.10	10	D2	1.20	0.50	0.00
0.10	10	D2	1.40	0.50	0.00
0.10	10	D2	1.60	0.50	0.00
0.10	10	D2	1.80	0.50	0.25
0.10	10	D2	2.00	0.50	1.00
0.10	10	D2	2.20	0.50	1.00
0.10	10	D2	2.40	0.50	1.00
0.10	10	D2	2.60	0.50	1.00
0.10	10	D2	2.80	0.50	1.00
0.10	10	D2	3.00	0.50	1.00
0.10	10	D2	3.20	0.50	1.00
0.10	10	D2	3.40	0.50	1.00
0.10	10	D2	3.60	0.50	1.00
0.10	10	D2	3.80	0.50	1.00
0.10	10	D2	4.00	0.50	1.00
0.10	10	D2	0.20	0.40	0.00
0.10	10	D2	0.40	0.40	0.00
0.10	10	D2	0.60	0.40	0.00
0.10	10	D2	0.80	0.40	0.00
0.10	10	D2	1.00	0.40	0.00
0.10	10	D2	1.20	0.40	0.00
0.10	10	D2	1.40	0.40	0.00
0.10	10	D2	1.60	0.40	0.00
0.10	10	D2	1.80	0.40	0.12
0.10	10	D2	2.00	0.40	0.93
0.10	10	D2	2.20	0.40	1.00
0.10	10	D2	2.40	0.40	1.00
0.10	10	D2	2.60	0.40	1.00
0.10	10	D2	2.80	0.40	1.00
0.10	10	D2	3.00	0.40	1.00
0.10	10	D2	3.20	0.40	1.00
0.10	10	D2	3.40	0.40	1.00
0.10	10	D2	3.60	0.40	1.00
0.10	10	D2	3.80	0.40	1.00
0.10	10	D2	4.00	0.40	1.00
0.10	10	D2	0.20	0.30	0.00
0.10	10	D2	0.40	0.30	0.00
0.10	10	D2	0.60	0.30	0.00
0.10	10	D2	0.80	0.30	0.00
0.10	10	D2	1.00	0.30	0.00
0.10	10	D2	1.20	0.30	0.00
0.10	10	D2	1.40	0.30	0.00
0.10	10	D2	1.60	0.30	0.00
0.10	10	D2	1.80	0.30	0.04
0.10	10	D2	2.00	0.30	0.21
0.10	10	D2	2.20	0.30	0.23
0.10	10	D2	2.40	0.30	0.23
0.10	10	D2	2.60	0.30	0.23
0.10	10	D2	2.80	0.30	0.23
0.10	10	D2	3.00	0.30	0.23
0.10	10	D2	3.20	0.30	0.22
0.10	10	D2	3.40	0.30	0.23
0.10	10	D2	3.60	0.30	0.23
0.10	10	D2	3.80	0.30	0.23
0.10	10	D2	4.00	0.30	0.22
0.10	10	D2	0.20	0.20	0.00
0.10	10	D2	0.40	0.20	0.00
0.10	10	D2	0.60	0.20	0.00
0.10	10	D2	0.80	0.20	0.00
0.10	10	D2	1.00	0.20	0.00
0.10	10	D2	1.20	0.20	0.00
0.10	10	D2	1.40	0.20	0.00
0.10	10	D2	1.60	0.20	0.00
0.10	10	D2	1.80	0.20	0.01
0.10	10	D2	2.00	0.20	0.03
0.10	10	D2	2.20	0.20	0.03
0.10	10	D2	2.40	0.20	0.03
0.10	10	D2	2.60	0.20	0.03
0.10	10	D2	2.80	0.20	0.03
0.10	10	D2	3.00	0.20	0.03
0.10	10	D2	3.20	0.20	0.03
0.10	10	D2	3.40	0.20	0.04
0.10	10	D2	3.60	0.20	0.03
0.10	10	D2	3.80	0.20	0.03
0.10	10	D2	4.00	0.20	0.03
0.10	10	D2	0.20	0.10	0.00
0.10	10	D2	0.40	0.10	0.00
0.10	10	D2	0.60	0.10	0.00
0.10	10	D2	0.80	0.10	0.00
0.10	10	D2	1.00	0.10	0.00
0.10	10	D2	1.20	0.10	0.00
0.10	10	D2	1.40	0.10	0.00
0.10	10	D2	1.60	0.10	0.00
0.10	10	D2	1.80	0.10	0.00
0.10	10	D2	2.00	0.10	0.00
0.10	10	D2	2.20	0.10	0.00
0.10	10	D2	2.40	0.10	0.00
0.10	10	D2	2.60	0.10	0.00
0.10	10	D2	2.80	0.10	0.00
0.10	10	D2	3.00	0.10	0.00
0.10	10	D2	3.20	0.10	0.00
0.10	10	D2	3.40	0.10	0.00
0.10	10	D2	3.60	0.10	0.00
0.10	10	D2	3.80	0.10	0.00
0.10	10	D2	4.00	0.10	0.00
0.10	10	D3	0.20	1.00	0.00
0.10	10	D3	0.40	1.00	0.00
0.10	10	D3	0.60	1.00	0.00
0.10	10	D3	0.80	1.00	0.00
0.10	10	D3	1.00	1.00	0.00
0.10	10	D3	1.20	1.00	0.00
0.10	10	D3	1.40	1.00	0.00
0.10	10	D3	1.60	1.00	0.00
0.10	10	D3	1.80	1.00	0.00
0.10	10	D3	2.00	1.00	0.06
0.10	10	D3	2.20	1.00	1.00
0.10	10	D3	2.40	1.00	1.00
0.10	10	D3	2.60	1.00	1.00
0.10	10	D3	2.80	1.00	1.00
0.10	10	D3	3.00	1.00	1.00
0.10	10	D3	3.20	1.00	1.00
0.10	10	D3	3.40	1.00	1.00
0.10	10	D3	3.60	1.00	1.00
0.10	10	D3	3.80	1.00	1.00
0.10	10	D3	4.00	1.00	1.00
0.10	10	D3	0.20	0.90	0.00
0.10	10	D3	0.40	0.90	0.00
0.10	10	D3	0.60	0.90	0.00
0.10	10	D3	0.80	0.90	0.00
0.10	10	D3	1.00	0.90	0.00
0.10	10	D3	1.20	0.90	0.00
0.10	10	D3	1.40	0.90	0.00
0.10	10	D3	1.60	0.90	0.00
0.10	10	D3	1.80	0.90	0.00
0.10	10	D3	2.00	0.90	0.05
0.10	10	D3	2.20	0.90	1.00
0.10	10	D3	2.40	0.90	1.00
0.10	10	D3	2.60	0.90	1.00
0.10	10	D3	2.80	0.90	1.00
0.10	10	D3	3.00	0.90	1.00
0.10	10	D3	3.20	0.90	1.00
0.10	10	D3	3.40	0.90	1.00
0.10	10	D3	3.60	0.90	1.00
0.10	10	D3	3.80	0.90	1.00
0.10	10	D3	4.00	0.90	1.00
0.10	10	D3	0.20	0.80	0.00
0.10	10	D3	0.40	0.80	0.00
0.10	10	D3	0.60	0.80	0.00
0.10	10	D3	0.80	0.80	0.00
0.10	10	D3	1.00	0.80	0.00
0.10	10	D3	1.20	0.80	0.00
0.10	10	D3	1.40	0.80	0.00
0.10	10	D3	1.60	0.80	0.00
0.10	10	D3	1.80	0.80	0.00
0.10	10	D3	2.00	0.80	0.03
0.10	10	D3	2.20	0.80	1.00
0.10	10	D3	2.40	0.80	1.00
0.10	10	D3	2.60	0.80	1.00
0.10	10	D3	2.80	0.80	1.00
0.10	10	D3	3.00	0.80	1.00
0.10	10	D3	3.20	0.80	1.00
0.10	10	D3	3.40	0.80	1.00
0.10	10	D3	3.60	0.80	1.00
0.10	10	D3	3.80	0.80	1.00
0.10	10	D3	4.00	0.80	1.00
0.10	10	D3	0.20	0.70	0.00
0.10	10	D3	0.40	0.70	0.00
0.10	10	D3	0.60	0.70	0.00
0.10	10	D3	0.80	0.70	0.00
0.10	10	D3	1.00	0.70	0.00
0.10	10	D3	1.20	0.70	0.00
0.10	10	D3	1.40	0.70	0.00
0.10	10	D3	1.60	0.70	0.00
0.10	10	D3	1.80	0.70	0.00
0.10	10	D3	2.00	0.70	0.02
0.10	10	D3	2.20	0.70	0.98
0.10	10	D3	2.40	0.70	1.00
0.10	10	D3	2.60	0.70	1.00
0.10	10	D3	2.80	0.70	1.00
0.10	10	D3	3.00	0.70	1.00
0.10	10	D3	3.20	0.70	1.00
0.10	10	D3	3.40	0.70	1.00
0.10	10	D3	3.60	0.70	1.00
0.10	10	D3	3.80	0.70	1.00
0.10	10	D3	4.00	0.70	1.00
0.10	10	D3	0.20	0.60	0.00
0.10	10	D3	0.40	0.60	0.00
0.10	10	D3	0.60	0.60	0.00
0.10	10	D3	0.80	0.60	0.00
0.10	10	D3	1.00	0.60	0.00
0.10	10	D3	1.20	0.60	0.00
0.10	10	D3	1.40	0.60	0.00
0.10	10	D3	1.60	0.60	0.00
0.10	10	D3	1.80	0.60	0.00
0.10	10	D3	2.00	0.60	0.01
0.10	10	D3	2.20	0.60	0.95
0.10	10	D3	2.40	0.60	1.00
0.10	10	D3	2.60	0.60	1.00
0.10	10	D3	2.80	0.60	1.00
0.10	10	D3	3.00	0.60	1.00
0.10	10	D3	3.20	0.60	1.00
0.10	10	D3	3.40	0.60	1.00
0.10	10	D3	3.60	0.60	1.00
0.10	10	D3	3.80	0.60	1.00
0.10	10	D3	4.00	0.60	1.00
0.10	10	D3	0.20	0.50	0.00
0.10	10	D3	0.40	0.50	0.00
0.10	10	D3	0.60	0.50	0.00
0.10	10	D3	0.80	0.50	0.00
0.10	10	D3	1.00	0.50	0.00
0.10	10	D3	1.20	0.50	0.00
0.10	10	D3	1.40	0.50	0.00
0.10	10	D3	1.60	0.50	0.00
0.10	10	D3	1.80	0.50	0.00
0.10	10	D3	2.00	0.50	0.01
0.10	10	D3	2.20	0.50	0.83
0.10	10	D3	2.40	0.50	1.00
0.10	10	D3	2.60	0.50	1.00
0.10	10	D3	2.80	0.50	1.00
0.10	10	D3	3.00	0.50	1.00
0.10	10	D3	3.20	0.50	1.00
0.10	10	D3	3.40	0.50	1.00
0.10	10	D3	3.60	0.50	1.00
0.10	10	D3	3.80	0.50	1.00
0.10	10	D3	4.00	0.50	1.00
0.10	10	D3	0.20	0.40	0.00
0.10	10	D3	0.40	0.40	0.00
0.10	10	D3	0.60	0.40	0.00
0.10	10	D3	0.80	0.40	0.00
0.10	10	D3	1.00	0.40	0.00
0.10	10	D3	1.20	0.40	0.00
0.10	10	D3	1.40	0.40	0.00
0.10	10	D3	1.60	0.40	0.00
0.10	10	D3	1.80	0.40	0.00
0.10	10	D3	2.00	0.40	0.00
0.10	10	D3	2.20	0.40	0.54
0.10	10	D3	2.40	0.40	1.00
0.10	10	D3	2.60	0.40	1.00
0.10	10	D3	2.80	0.40	1.00
0.10	10	D3	3.00	0.40	1.00
0.10	10	D3	3.20	0.40	1.00
0.10	10	D3	3.40	0.40	1.00
0.10	10	D3	3.60	0.40	1.00
0.10	10	D3	3.80	0.40	1.00
0.10	10	D3	4.00	0.40	1.00
0.10	10	D3	0.20	0.30	0.00
0.10	10	D3	0.40	0.30	0.00
0.10	10	D3	0.60	0.30	0.00
0.10	10	D3	0.80	0.30	0.00
0.10	10	D3	1.00	0.30	0.00
0.10	10	D3	1.20	0.30	0.00
0.10	10	D3	1.40	0.30	0.00
0.10	10	D3	1.60	0.30	0.00
0.10	10	D3	1.80	0.30	0.00
0.10	10	D3	2.00	0.30	0.00
0.10	10	D3	2.20	0.30	0.07
0.10	10	D3	2.40	0.30	0.11
0.10	10	D3	2.60	0.30	0.12
0.10	10	D3	2.80	0.30	0.12
0.10	10	D3	3.00	0.30	0.12
0.10	10	D3	3.20	0.30	0.12
0.10	10	D3	3.40	0.30	0.12
0.10	10	D3	3.60	0.30	0.12
0.10	10	D3	3.80	0.30	0.12
0.10	10	D3	4.00	0.30	0.12
0.10	10	D3	0.20	0.20	0.00
0.10	10	D3	0.40	0.20	0.00
0.10	10	D3	0.60	0.20	0.00
0.10	10	D3	0.80	0.20	0.00
0.10	10	D3	1.00	0.20	0.00
0.10	10	D3	1.20	0.20	0.00
0.10	10	D3	1.40	0.20	0.00
0.10	10	D3	1.60	0.20	0.00
0.10	10	D3	1.80	0.20	0.00
0.10	10	D3	2.00	0.20	0.00
0.10	10	D3	2.20	0.20	0.01
0.10	10	D3	2.40	0.20	0.01
0.10	10	D3	2.60	0.20	0.01
0.10	10	D3	2.80	0.20	0.01
0.10	10	D3	3.00	0.20	0.01
0.10	10	D3	3.20	0.20	0.01
0.10	10	D3	3.40	0.20	0.01
0.10	10	D3	3.60	0.20	0.01
0.10	10	D3	3.80	0.20	0.01
0.10	10	D3	4.00	0.20	0.01
0.10	10	D3	0.20	0.10	0.00
0.10	10	D3	0.40	0.10	0.00
0.10	10	D3	0.60	0.10	0.00
0.10	10	D3	0.80	0.10	0.00
0.10	10	D3	1.00	0.10	0.00
0.10	10	D3	1.20	0.10	0.00
0.10	10	D3	1.40	0.10	0.00
0.10	10	D3	1.60	0.10	0.00
0.10	10	D3	1.80	0.10	0.00
0.10	10	D3	2.00	0.10	0.00
0.10	10	D3	2.20	0.10	0.00
0.10	10	D3	2.40	0.10	0.00
0.10	10	D3	2.60	0.10	0.00
0.10	10	D3	2.80	0.10	0.00
0.10	10	D3	3.00	0.10	0.00
0.10	10	D3	3.20	0.10	0.00
0.10	10	D3	3.40	0.10	0.00
0.10	10	D3	3.60	0.10	0.00
0.10	10	D3	3.80	0.10	0.00
0.10	10	D3	4.00	0.10	0.00
0.10	10	D4	0.20	1.00	0.00
0.10	10	D4	0.40	1.00	0.00
0.10	10	D4	0.60	1.00	0.00
0.10	10	D4	0.80	1.00	0.00
0.10	10	D4	1.00	1.00	0.00
0.10	10	D4	1.20	1.00	0.00
0.10	10	D4	1.40	1.00	0.00
0.10	10	D4	1.60	1.00	0.00
0.10	10	D4	1.80	1.00	0.00
0.10	10	D4	2.00	1.00	0.00
0.10	10	D4	2.20	1.00	0.00
0.10	10	D4	2.40	1.00	0.94
0.10	10	D4	2.60	1.00	1.00
0.10	10	D4	2.80	1.00	1.00
0.10	10	D4	3.00	1.00	1.00
0.10	10	D4	3.20	1.00	1.00
0.10	10	D4	3.40	1.00	1.00
0.10	10	D4	3.60	1.00	1.00
0.10	10	D4	3.80	1.00	1.00
0.10	10	D4	4.00	1.00	1.00
0.10	10	D4	0.20	0.90	0.00
0.10	10	D4	0.40	0.90	0.00
0.10	10	D4	0.60	0.90	0.00
0.10	10	D4	0.80	0.90	0.00
0.10	10	D4	1.00	0.90	0.00
0.10	10	D4	1.20	0.90	0.00
0.10	10	D4	1.40	0.90	0.00
0.10	10	D4	1.60	0.90	0.00
0.10	10	D4	1.80	0.90	0.00
0.10	10	D4	2.00	0.90	0.00
0.10	10	D4	2.20	0.90	0.00
0.10	10	D4	2.40	0.90	0.91
0.10	10	D4	2.60	0.90	1.00
0.10	10	D4	2.80	0.90	1.00
0.10	10	D4	3.00	0.90	1.00
0.10	10	D4	3.20	0.90	1.00
0.10	10	D4	3.40	0.90	1.00
0.10	10	D4	3.60	0.90	1.00
0.10	10	D4	3.80	0.90	1.00
0.10	10	D4	4.00	0.90	1.00
0.10	10	D4	0.20	0.80	0.00
0.10	10	D4	0.40	0.80	0.00
0.10	10	D4	0.60	0.80	0.00
0.10	10	D4	0.80	0.80	0.00
0.10	10	D4	1.00	0.80	0.00
0.10	10	D4	1.20	0.80	0.00
0.10	10	D4	1.40	0.80	0.00
0.10	10	D4	1.60	0.80	0.00
0.10	10	D4	1.80	0.80	0.00
0.10	10	D4	2.00	0.80	0.00
0.10	10	D4	2.20	0.80	0.00
0.10	10	D4	2.40	0.80	0.86
0.10	10	D4	2.60	0.80	1.00
0.10	10	D4	2.80	0.80	1.00
0.10	10	D4	3.00	0.80	1.00
0.10	10	D4	3.20	0.80	1.00
0.10	10	D4	3.40	0.80	1.00
0.10	10	D4	3.60	0.80	1.00
0.10	10	D4	3.80	0.80	1.00
0.10	10	D4	4.00	0.80	1.00
0.10	10	D4	0.20	0.70	0.00
0.10	10	D4	0.40	0.70	0.00
0.10	10	D4	0.60	0.70	0.00
0.10	10	D4	0.80	0.70	0.00
0.10	10	D4	1.00	0.70	0.00
0.10	10	D4	1.20	0.70	0.00
0.10	10	D4	1.40	0.70	0.00
0.10	10	D4	1.60	0.70	0.00
0.10	10	D4	1.80	0.70	0.00
0.10	10	D4	2.00	0.70	0.00
0.10	10	D4	2.20	0.70	0.00
0.10	10	D4	2.40	0.70	0.77
0.10	10	D4	2.60	0.70	1.00
0.10	10	D4	2.80	0.70	1.00
0.10	10	D4	3.00	0.70	1.00
0.10	10	D4	3.20	0.70	1.00
0.10	10	D4	3.40	0.70	1.00
0.10	10	D4	3.60	0.70	1.00
0.10	10	D4	3.80	0.70	1.00
0.10	10	D4	4.00	0.70	1.00
0.10	10	D4	0.20	0.60	0.00
0.10	10	D4	0.40	0.60	0.00
0.10	10	D4	0.60	0.60	0.00
0.10	10	D4	0.80	0.60	0.00
0.10	10	D4	1.00	0.60	0.00
0.10	10	D4	1.20	0.60	0.00
0.10	10	D4	1.40	0.60	0.00
0.10	10	D4	1.60	0.60	0.00
0.10	10	D4	1.80	0.60	0.00
0.10	10	D4	2.00	0.60	0.00
0.10	10	D4	2.20	0.60	0.00
0.10	10	D4	2.40	0.60	0.67
0.10	10	D4	2.60	0.60	1.00
0.10	10	D4	2.80	0.60	1.00
0.10	10	D4	3.00	0.60	1.00
0.10	10	D4	3.20	0.60	1.00
0.10	10	D4	3.40	0.60	1.00
0.10	10	D4	3.60	0.60	1.00
0.10	10	D4	3.80	0.60	1.00
0.10	10	D4	4.00	0.60	1.00
0.10	10	D4	0.20	0.50	0.00
0.10	10	D4	0.40	0.50	0.00
0.10	10	D4	0.60	0.50	0.00
0.10	10	D4	0.80	0.50	0.00
0.10	10	D4	1.00	0.50	0.00
0.10	10	D4	1.20	0.50	0.00
0.10	10	D4	1.40	0.50	0.00
0.10	10	D4	1.60	0.50	0.00
0.10	10	D4	1.80	0.50	0.00
0.10	10	D4	2.00	0.50	0.00
0.10	10	D4	2.20	0.50	0.00
0.10	10	D4	2.40	0.50	0.51
0.10	10	D4	2.60	0.50	1.00
0.10	10	D4	2.80	0.50	1.00
0.10	10	D4	3.00	0.50	1.00
0.10	10	D4	3.20	0.50	1.00
0.10	10	D4	3.40	0.50	1.00
0.10	10	D4	3.60	0.50	1.00
0.10	10	D4	3.80	0.50	1.00
0.10	10	D4	4.00	0.50	1.00
0.10	10	D4	0.20	0.40	0.00
0.10	10	D4	0.40	0.40	0.00
0.10	10	D4	0.60	0.40	0.00
0.10	10	D4	0.80	0.40	0.00
0.10	10	D4	1.00	0.40	0.00
0.10	10	D4	1.20	0.40	0.00
0.10	10	D4	1.40	0.40	0.00
0.10	10	D4	1.60	0.40	0.00
0.10	10	D4	1.80	0.40	0.00
0.10	10	D4	2.00	0.40	0.00
0.10	10	D4	2.20	0.40	0.00
0.10	10	D4	2.40	0.40	0.33
0.10	10	D4	2.60	0.40	1.00
0.10	10	D4	2.80	0.40	1.00
0.10	10	D4	3.00	0.40	1.00
0.10	10	D4	3.20	0.40	1.00
0.10	10	D4	3.40	0.40	1.00
0.10	10	D4	3.60	0.40	1.00
0.10	10	D4	3.80	0.40	1.00
0.10	10	D4	4.00	0.40	1.00
0.10	10	D4	0.20	0.30	0.00
0.10	10	D4	0.40	0.30	0.00
0.10	10	D4	0.60	0.30	0.00
0.10	10	D4	0.80	0.30	0.00
0.10	10	D4	1.00	0.30	0.00
0.10	10	D4	1.20	0.30	0.00
0.10	10	D4	1.40	0.30	0.00
0.10	10	D4	1.60	0.30	0.00
0.10	10	D4	1.80	0.30	0.00
0.10	10	D4	2.00	0.30	0.00
0.10	10	D4	2.20	0.30	0.00
0.10	10	D4	2.40	0.30	0.14
0.10	10	D4	2.60	0.30	0.93
0.10	10	D4	2.80	0.30	1.00
0.10	10	D4	3.00	0.30	1.00
0.10	10	D4	3.20	0.30	1.00
0.10	10	D4	3.40	0.30	1.00
0.10	10	D4	3.60	0.30	1.00
0.10	10	D4	3.80	0.30	1.00
0.10	10	D4	4.00	0.30	1.00
0.10	10	D4	0.20	0.20	0.00
0.10	10	D4	0.40	0.20	0.00
0.10	10	D4	0.60	0.20	0.00
0.10	10	D4	0.80	0.20	0.00
0.10	10	D4	1.00	0.20	0.00
0.10	10	D4	1.20	0.20	0.00
0.10	10	D4	1.40	0.20	0.00
0.10	10	D4	1.60	0.20	0.00
0.10	10	D4	1.80	0.20	0.00
0.10	10	D4	2.00	0.20	0.00
0.10	10	D4	2.20	0.20	0.00
0.10	10	D4	2.40	0.20	0.02
0.10	10	D4	2.60	0.20	0.06
0.10	10	D4	2.80	0.20	0.06
0.10	10	D4	3.00	0.20	0.06
0.10	10	D4	3.20	0.20	0.06
0.10	10	D4	3.40	0.20	0.07
0.10	10	D4	3.60	0.20	0.06
0.10	10	D4	3.80	0.20	0.06
0.10	10	D4	4.00	0.20	0.07
0.10	10	D4	0.20	0.10	0.00
0.10	10	D4	0.40	0.10	0.00
0.10	10	D4	0.60	0.10	0.00
0.10	10	D4	0.80	0.10	0.00
0.10	10	D4	1.00	0.10	0.00
0.10	10	D4	1.20	0.10	0.00
0.10	10	D4	1.40	0.10	0.00
0.10	10	D4	1.60	0.10	0.00
0.10	10	D4	1.80	0.10	0.00
0.10	10	D4	2.00	0.10	0.00
0.10	10	D4	2.20	0.10	0.00
0.10	10	D4	2.40	0.10	0.00
0.10	10	D4	2.60	0.10	0.00
0.10	10	D4	2.80	0.10	0.00
0.10	10	D4	3.00	0.10	0.00
0.10	10	D4	3.20	0.10	0.00
0.10	10	D4	3.40	0.10	0.00
0.10	10	D4	3.60	0.10	0.00
0.10	10	D4	3.80	0.10	0.00
0.10	10	D4	4.00	0.10	0.00
0.10	10	D5	0.20	1.00	0.00
0.10	10	D5	0.40	1.00	0.00
0.10	10	D5	0.60	1.00	0.00
0.10	10	D5	0.80	1.00	0.00
0.10	10	D5	1.00	1.00	0.00
0.10	10	D5	1.20	1.00	0.00
0.10	10	D5	1.40	1.00	0.00
0.10	10	D5	1.60	1.00	0.00
0.10	10	D5	1.80	1.00	0.00
0.10	10	D5	2.00	1.00	0.00
0.10	10	D5	2.20	1.00	0.00
0.10	10	D5	2.40	1.00	0.00
0.10	10	D5	2.60	1.00	0.48
0.10	10	D5	2.80	1.00	1.00
0.10	10	D5	3.00	1.00	1.00
0.10	10	D5	3.20	1.00	1.00
0.10	10	D5	3.40	1.00	1.00
0.10	10	D5	3.60	1.00	1.00
0.10	10	D5	3.80	1.00	1.00
0.10	10	D5	4.00	1.00	1.00
0.10	10	D5	0.20	0.90	0.00
0.10	10	D5	0.40	0.90	0.00
0.10	10	D5	0.60	0.90	0.00
0.10	10	D5	0.80	0.90	0.00
0.10	10	D5	1.00	0.90	0.00
0.10	10	D5	1.20	0.90	0.00
0.10	10	D5	1.40	0.90	0.00
0.10	10	D5	1.60	0.90	0.00
0.10	10	D5	1.80	0.90	0.00
0.10	10	D5	2.00	0.90	0.00
0.10	10	D5	2.20	0.90	0.00
0.10	10	D5	2.40	0.90	0.00
0.10	10	D5	2.60	0.90	0.43
0.10	10	D5	2.80	0.90	1.00
0.10	10	D5	3.00	0.90	1.00
0.10	10	D5	3.20	0.90	1.00
0.10	10	D5	3.40	0.90	1.00
0.10	10	D5	3.60	0.90	1.00
0.10	10	D5	3.80	0.90	1.00
0.10	10	D5	4.00	0.90	1.00
0.10	10	D5	0.20	0.80	0.00
0.10	10	D5	0.40	0.80	0.00
0.10	10	D5	0.60	0.80	0.00
0.10	10	D5	0.80	0.80	0.00
0.10	10	D5	1.00	0.80	0.00
0.10	10	D5	1.20	0.80	0.00
0.10	10	D5	1.40	0.80	0.00
0.10	10	D5	1.60	0.80	0.00
0.10	10	D5	1.80	0.80	0.00
0.10	10	D5	2.00	0.80	0.00
0.10	10	D5	2.20	0.80	0.00
0.10	10	D5	2.40	0.80	0.00
0.10	10	D5	2.60	0.80	0.37
0.10	10	D5	2.80	0.80	1.00
0.10	10	D5	3.00	0.80	1.00
0.10	10	D5	3.20	0.80	1.00
0.10	10	D5	3.40	0.80	1.00
0.10	10	D5	3.60	0.80	1.00
0.10	10	D5	3.80	0.80	1.00
0.10	10	D5	4.00	0.80	1.00
0.10	10	D5	0.20	0.70	0.00
0.10	10	D5	0.40	0.70	0.00
0.10	10	D5	0.60	0.70	0.00
0.10	10	D5	0.80	0.70	0.00
0.10	10	D5	1.00	0.70	0.00
0.10	10	D5	1.20	0.70	0.00
0.10	10	D5	1.40	0.70	0.00
0.10	10	D5	1.60	0.70	0.00
0.10	10	D5	1.80	0.70	0.00
0.10	10	D5	2.00	0.70	0.00
0.10	10	D5	2.20	0.70	0.00
0.10	10	D5	2.40	0.70	0.00
0.10	10	D5	2.60	0.70	0.31
0.10	10	D5	2.80	0.70	1.00
0.10	10	D5	3.00	0.70	1.00
0.10	10	D5	3.20	0.70	1.00
0.10	10	D5	3.40	0.70	1.00
0.10	10	D5	3.60	0.70	1.00
0.10	10	D5	3.80	0.70	1.00
0.10	10	D5	4.00	0.70	1.00
0.10	10	D5	0.20	0.60	0.00
0.10	10	D5	0.40	0.60	0.00
0.10	10	D5	0.60	0.60	0.00
0.10	10	D5	0.80	0.60	0.00
0.10	10	D5	1.00	0.60	0.00
0.10	10	D5	1.20	0.60	0.00
0.10	10	D5	1.40	0.60	0.00
0.10	10	D5	1.60	0.60	0.00
0.10	10	D5	1.80	0.60	0.00
0.10	10	D5	2.00	0.60	0.00
0.10	10	D5	2.20	0.60	0.00
0.10	10	D5	2.40	0.60	0.00
0.10	10	D5	2.60	0.60	0.25
0.10	10	D5	2.80	0.60	1.00
0.10	10	D5	3.00	0.60	1.00
0.10	10	D5	3.20	0.60	1.00
0.10	10	D5	3.40	0.60	1.00
0.10	10	D5	3.60	0.60	1.00
0.10	10	D5	3.80	0.60	1.00
0.10	10	D5	4.00	0.60	1.00
0.10	10	D5	0.20	0.50	0.00
0.10	10	D5	0.40	0.50	0.00
0.10	10	D5	0.60	0.50	0.00
0.10	10	D5	0.80	0.50	0.00
0.10	10	D5	1.00	0.50	0.00
0.10	10	D5	1.20	0.50	0.00
0.10	10	D5	1.40	0.50	0.00
0.10	10	D5	1.60	0.50	0.00
0.10	10	D5	1.80	0.50	0.00
0.10	10	D5	2.00	0.50	0.00
0.10	10	D5	2.20	0.50	0.00
0.10	10	D5	2.40	0.50	0.00
0.10	10	D5	2.60	0.50	0.19
0.10	10	D5	2.80	0.50	1.00
0.10	10	D5	3.00	0.50	1.00
0.10	10	D5	3.20	0.50	1.00
0.10	10	D5	3.40	0.50	1.00
0.10	10	D5	3.60	0.50	1.00
0.10	10	D5	3.80	0.50	1.00
0.10	10	D5	4.00	0.50	1.00
0.10	10	D5	0.20	0.40	0.00
0.10	10	D5	0.40	0.40	0.00
0.10	10	D5	0.60	0.40	0.00
0.10	10	D5	0.80	0.40	0.00
0.10	10	D5	1.00	0.40	0.00
0.10	10	D5	1.20	0.40	0.00
0.10	10	D5	1.40	0.40	0.00
0.10	10	D5	1.60	0.40	0.00
0.10	10	D5	1.80	0.40	0.00
0.10	10	D5	2.00	0.40	0.00
0.10	10	D5	2.20	0.40	0.00
0.10	10	D5	2.40	0.40	0.00
0.10	10	D5	2.60	0.40	0.13
0.10	10	D5	2.80	0.40	0.99
0.10	10	D5	3.00	0.40	1.00
0.10	10	D5	3.20	0.40	1.00
0.10	10	D5	3.40	0.40	1.00
0.10	10	D5	3.60	0.40	1.00
0.10	10	D5	3.80	0.40	1.00
0.10	10	D5	4.00	0.40	1.00
0.10	10	D5	0.20	0.30	0.00
0.10	10	D5	0.40	0.30	0.00
0.10	10	D5	0.60	0.30	0.00
0.10	10	D5	0.80	0.30	0.00
0.10	10	D5	1.00	0.30	0.00
0.10	10	D5	1.20	0.30	0.00
0.10	10	D5	1.40	0.30	0.00
0.10	10	D5	1.60	0.30	0.00
0.10	10	D5	1.80	0.30	0.00
0.10	10	D5	2.00	0.30	0.00
0.10	10	D5	2.20	0.30	0.00
0.10	10	D5	2.40	0.30	0.00
0.10	10	D5	2.60	0.30	0.08
0.10	10	D5	2.80	0.30	0.93
0.10	10	D5	3.00	0.30	1.00
0.10	10	D5	3.20	0.30	1.00
0.10	10	D5	3.40	0.30	1.00
0.10	10	D5	3.60	0.30	1.00
0.10	10	D5	3.80	0.30	1.00
0.10	10	D5	4.00	0.30	1.00
0.10	10	D5	0.20	0.20	0.00
0.10	10	D5	0.40	0.20	0.00
0.10	10	D5	0.60	0.20	0.00
0.10	10	D5	0.80	0.20	0.00
0.10	10	D5	1.00	0.20	0.00
0.10	10	D5	1.20	0.20	0.00
0.10	10	D5	1.40	0.20	0.00
0.10	10	D5	1.60	0.20	0.00
0.10	10	D5	1.80	0.20	0.00
0.10	10	D5	2.00	0.20	0.00
0.10	10	D5	2.20	0.20	0.00
0.10	10	D5	2.40	0.20	0.00
0.10	10	D5	2.60	0.20	0.04
0.10	10	D5	2.80	0.20	0.72
0.10	10	D5	3.00	0.20	1.00
0.10	10	D5	3.20	0.20	1.00
0.10	10	D5	3.40	0.20	1.00
0.10	10	D5	3.60	0.20	1.00
0.10	10	D5	3.80	0.20	1.00
0.10	10	D5	4.00	0.20	1.00
0.10	10	D5	0.20	0.10	0.00
0.10	10	D5	0.40	0.10	0.00
0.10	10	D5	0.60	0.10	0.00
0.10	10	D5	0.80	0.10	0.00
0.10	10	D5	1.00	0.10	0.00
0.10	10	D5	1.20	0.10	0.00
0.10	10	D5	1.40	0.10	0.00
0.10	10	D5	1.60	0.10	0.00
0.10	10	D5	1.80	0.10	0.00
0.10	10	D5	2.00	0.10	0.00
0.10	10	D5	2.20	0.10	0.00
0.10	10	D5	2.40	0.10	0.00
0.10	10	D5	2.60	0.10	0.01
0.10	10	D5	2.80	0.10	0.03
0.10	10	D5	3.00	0.10	0.03
0.10	10	D5	3.20	0.10	0.03
0.10	10	D5	3.40	0.10	0.03
0.10	10	D5	3.60	0.10	0.03
0.10	10	D5	3.80	0.10	0.03
0.10	10	D5	4.00	0.10	0.03
0.10	10	D6	0.20	1.00	0.00
0.10	10	D6	0.40	1.00	0.00
0.10	10	D6	0.60	1.00	0.00
0.10	10	D6	0.80	1.00	0.00
0.10	10	D6	1.00	1.00	0.00
0.10	10	D6	1.20	1.00	0.00
0.10	10	D6	1.40	1.00	0.00
0.10	10	D6	1.60	1.00	0.00
0.10	10	D6	1.80	1.00	0.00
0.10	10	D6	2.00	1.00	0.00
0.10	10	D6	2.20	1.00	0.00
0.10	10	D6	2.40	1.00	0.00
0.10	10	D6	2.60	1.00	0.00
0.10	10	D6	2.80	1.00	0.02
0.10	10	D6	3.00	1.00	0.99
0.10	10	D6	3.20	1.00	1.00
0.10	10	D6	3.40	1.00	1.00
0.10	10	D6	3.60	1.00	1.00
0.10	10	D6	3.80	1.00	1.00
0.10	10	D6	4.00	1.00	1.00
0.10	10	D6	0.20	0.90	0.00
0.10	10	D6	0.40	0.90	0.00
0.10	10	D6	0.60	0.90	0.00
0.10	10	D6	0.80	0.90	0.00
0.10	10	D6	1.00	0.90	0.00
0.10	10	D6	1.20	0.90	0.00
0.10	10	D6	1.40	0.90	0.00
0.10	10	D6	1.60	0.90	0.00
0.10	10	D6	1.80	0.90	0.00
0.10	10	D6	2.00	0.90	0.00
0.10	10	D6	2.20	0.90	0.00
0.10	10	D6	2.40	0.90	0.00
0.10	10	D6	2.60	0.90	0.00
0.10	10	D6	2.80	0.90	0.01
0.10	10	D6	3.00	0.90	0.98
0.10	10	D6	3.20	0.90	1.00
0.10	10	D6	3.40	0.90	1.00
0.10	10	D6	3.60	0.90	1.00
0.10	10	D6	3.80	0.90	1.00
0.10	10	D6	4.00	0.90	1.00
0.10	10	D6	0.20	0.80	0.00
0.10	10	D6	0.40	0.80	0.00
0.10	10	D6	0.60	0.80	0.00
0.10	10	D6	0.80	0.80	0.00
0.10	10	D6	1.00	0.80	0.00
0.10	10	D6	1.20	0.80	0.00
0.10	10	D6	1.40	0.80	0.00
0.10	10	D6	1.60	0.80	0.00
0.10	10	D6	1.80	0.80	0.00
0.10	10	D6	2.00	0.80	0.00
0.10	10	D6	2.20	0.80	0.00
0.10	10	D6	2.40	0.80	0.00
0.10	10	D6	2.60	0.80	0.00
0.10	10	D6	2.80	0.80	0.01
0.10	10	D6	3.00	0.80	0.96
0.10	10	D6	3.20	0.80	1.00
0.10	10	D6	3.40	0.80	1.00
0.10	10	D6	3.60	0.80	1.00
0.10	10	D6	3.80	0.80	1.00
0.10	10	D6	4.00	0.80	1.00
0.10	10	D6	0.20	0.70	0.00
0.10	10	D6	0.40	0.70	0.00
0.10	10	D6	0.60	0.70	0.00
0.10	10	D6	0.80	0.70	0.00
0.10	10	D6	1.00	0.70	0.00
0.10	10	D6	1.20	0.70	0.00
0.10	10	D6	1.40	0.70	0.00
0.10	10	D6	1.60	0.70	0.00
0.10	10	D6	1.80	0.70	0.00
0.10	10	D6	2.00	0.70	0.00
0.10	10	D6	2.20	0.70	0.00
0.10	10	D6	2.40	0.70	0.00
0.10	10	D6	2.60	0.70	0.00
0.10	10	D6	2.80	0.70	0.01
0.10	10	D6	3.00	0.70	0.94
0.10	10	D6	3.20	0.70	1.00
0.10	10	D6	3.40	0.70	1.00
0.10	10	D6	3.60	0.70	1.00
0.10	10	D6	3.80	0.70	1.00
0.10	10	D6	4.00	0.70	1.00
0.10	10	D6	0.20	0.60	0.00
0.10	10	D6	0.40	0.60	0.00
0.10	10	D6	0.60	0.60	0.00
0.10	10	D6	0.80	0.60	0.00
0.10	10	D6	1.00	0.60	0.00
0.10	10	D6	1.20	0.60	0.00
0.10	10	D6	1.40	0.60	0.00
0.10	10	D6	1.60	0.60	0.00
0.10	10	D6	1.80	0.60	0.00
0.10	10	D6	2.00	0.60	0.00
0.10	10	D6	2.20	0.60	0.00
0.10	10	D6	2.40	0.60	0.00
0.10	10	D6	2.60	0.60	0.00
0.10	10	D6	2.80	0.60	0.01
0.10	10	D6	3.00	0.60	0.89
0.10	10	D6	3.20	0.60	1.00
0.10	10	D6	3.40	0.60	1.00
0.10	10	D6	3.60	0.60	1.00
0.10	10	D6	3.80	0.60	1.00
0.10	10	D6	4.00	0.60	1.00
0.10	10	D6	0.20	0.50	0.00
0.10	10	D6	0.40	0.50	0.00
0.10	10	D6	0.60	0.50	0.00
0.10	10	D6	0.80	0.50	0.00
0.10	10	D6	1.00	0.50	0.00
0.10	10	D6	1.20	0.50	0.00
0.10	10	D6	1.40	0.50	0.00
0.10	10	D6	1.60	0.50	0.00
0.10	10	D6	1.80	0.50	0.00
0.10	10	D6	2.00	0.50	0.00
0.10	10	D6	2.20	0.50	0.00
0.10	10	D6	2.40	0.50	0.00
0.10	10	D6	2.60	0.50	0.00
0.10	10	D6	2.80	0.50	0.01
0.10	10	D6	3.00	0.50	0.82
0.10	10	D6	3.20	0.50	1.00
0.10	10	D6	3.40	0.50	1.00
0.10	10	D6	3.60	0.50	1.00
0.10	10	D6	3.80	0.50	1.00
0.10	10	D6	4.00	0.50	1.00
0.10	10	D6	0.20	0.40	0.00
0.10	10	D6	0.40	0.40	0.00
0.10	10	D6	0.60	0.40	0.00
0.10	10	D6	0.80	0.40	0.00
0.10	10	D6	1.00	0.40	0.00
0.10	10	D6	1.20	0.40	0.00
0.10	10	D6	1.40	0.40	0.00
0.10	10	D6	1.60	0.40	0.00
0.10	10	D6	1.80	0.40	0.00
0.10	10	D6	2.00	0.40	0.00
0.10	10	D6	2.20	0.40	0.00
0.10	10	D6	2.40	0.40	0.00
0.10	10	D6	2.60	0.40	0.00
0.10	10	D6	2.80	0.40	0.00
0.10	10	D6	3.00	0.40	0.69
0.10	10	D6	3.20	0.40	1.00
0.10	10	D6	3.40	0.40	1.00
0.10	10	D6	3.60	0.40	1.00
0.10	10	D6	3.80	0.40	1.00
0.10	10	D6	4.00	0.40	1.00
0.10	10	D6	0.20	0.30	0.00
0.10	10	D6	0.40	0.30	0.00
0.10	10	D6	0.60	0.30	0.00
0.10	10	D6	0.80	0.30	0.00
0.10	10	D6	1.00	0.30	0.00
0.10	10	D6	1.20	0.30	0.00
0.10	10	D6	1.40	0.30	0.00
0.10	10	D6	1.60	0.30	0.00
0.10	10	D6	1.80	0.30	0.00
0.10	10	D6	2.00	0.30	0.00
0.10	10	D6	2.20	0.30	0.00
0.10	10	D6	2.40	0.30	0.00
0.10	10	D6	2.60	0.30	0.00
0.10	10	D6	2.80	0.30	0.00
0.10	10	D6	3.00	0.30	0.50
0.10	10	D6	3.20	0.30	1.00
0.10	10	D6	3.40	0.30	1.00
0.10	10	D6	3.60	0.30	1.00
0.10	10	D6	3.80	0.30	1.00
0.10	10	D6	4.00	0.30	1.00
0.10	10	D6	0.20	0.20	0.00
0.10	10	D6	0.40	0.20	0.00
0.10	10	D6	0.60	0.20	0.00
0.10	10	D6	0.80	0.20	0.00
0.10	10	D6	1.00	0.20	0.00
0.10	10	D6	1.20	0.20	0.00
0.10	10	D6	1.40	0.20	0.00
0.10	10	D6	1.60	0.20	0.00
0.10	10	D6	1.80	0.20	0.00
0.10	10	D6	2.00	0.20	0.00
0.10	10	D6	2.20	0.20	0.00
0.10	10	D6	2.40	0.20	0.00
0.10	10	D6	2.60	0.20	0.00
0.10	10	D6	2.80	0.20	0.00
0.10	10	D6	3.00	0.20	0.26
0.10	10	D6	3.20	0.20	0.96
0.10	10	D6	3.40	0.20	1.00
0.10	10	D6	3.60	0.20	1.00
0.10	10	D6	3.80	0.20	1.00
0.10	10	D6	4.00	0.20	1.00
0.10	10	D6	0.20	0.10	0.00
0.10	10	D6	0.40	0.10	0.00
0.10	10	D6	0.60	0.10	0.00
0.10	10	D6	0.80	0.10	0.00
0.10	10	D6	1.00	0.10	0.00
0.10	10	D6	1.20	0.10	0.00
0.10	10	D6	1.40	0.10	0.00
0.10	10	D6	1.60	0.10	0.00
0.10	10	D6	1.80	0.10	0.00
0.10	10	D6	2.00	0.10	0.00
0.10	10	D6	2.20	0.10	0.00
0.10	10	D6	2.40	0.10	0.00
0.10	10	D6	2.60	0.10	0.00
0.10	10	D6	2.80	0.10	0.00
0.10	10	D6	3.00	0.10	0.01
0.10	10	D6	3.20	0.10	0.01
0.10	10	D6	3.40	0.10	0.01
0.10	10	D6	3.60	0.10	0.01
0.10	10	D6	3.80	0.10	0.01
0.10	10	D6	4.00	0.10	0.01
0.10	30	AD	0.20	1.00	1.00
0.10	30	AD	0.40	1.00	1.00
0.10	30	AD	0.60	1.00	1.00
0.10	30	AD	0.80	1.00	1.00
0.10	30	AD	1.00	1.00	1.00
0.10	30	AD	1.20	1.00	1.00
0.10	30	AD	1.40	1.00	1.00
0.10	30	AD	1.60	1.00	1.00
0.10	30	AD	1.80	1.00	1.00
0.10	30	AD	2.00	1.00	1.00
0.10	30	AD	2.20	1.00	1.00
0.10	30	AD	2.40	1.00	1.00
0.10	30	AD	2.60	1.00	1.00
0.10	30	AD	2.80	1.00	1.00
0.10	30	AD	3.00	1.00	1.00
0.10	30	AD	3.20	1.00	1.00
0.10	30	AD	3.40	1.00	1.00
0.10	30	AD	3.60	1.00	1.00
0.10	30	AD	3.80	1.00	1.00
0.10	30	AD	4.00	1.00	1.00
0.10	30	AD	0.20	0.90	1.00
0.10	30	AD	0.40	0.90	1.00
0.10	30	AD	0.60	0.90	1.00
0.10	30	AD	0.80	0.90	1.00
0.10	30	AD	1.00	0.90	1.00
0.10	30	AD	1.20	0.90	1.00
0.10	30	AD	1.40	0.90	1.00
0.10	30	AD	1.60	0.90	1.00
0.10	30	AD	1.80	0.90	1.00
0.10	30	AD	2.00	0.90	1.00
0.10	30	AD	2.20	0.90	1.00
0.10	30	AD	2.40	0.90	1.00
0.10	30	AD	2.60	0.90	1.00
0.10	30	AD	2.80	0.90	1.00
0.10	30	AD	3.00	0.90	1.00
0.10	30	AD	3.20	0.90	1.00
0.10	30	AD	3.40	0.90	1.00
0.10	30	AD	3.60	0.90	1.00
0.10	30	AD	3.80	0.90	1.00
0.10	30	AD	4.00	0.90	1.00
0.10	30	AD	0.20	0.80	0.74
0.10	30	AD	0.40	0.80	0.95
0.10	30	AD	0.60	0.80	1.00
0.10	30	AD	0.80	0.80	1.00
0.10	30	AD	1.00	0.80	1.00
0.10	30	AD	1.20	0.80	1.00
0.10	30	AD	1.40	0.80	1.00
0.10	30	AD	1.60	0.80	1.00
0.10	30	AD	1.80	0.80	1.00
0.10	30	AD	2.00	0.80	1.00
0.10	30	AD	2.20	0.80	1.00
0.10	30	AD	2.40	0.80	1.00
0.10	30	AD	2.60	0.80	1.00
0.10	30	AD	2.80	0.80	1.00
0.10	30	AD	3.00	0.80	1.00
0.10	30	AD	3.20	0.80	1.00
0.10	30	AD	3.40	0.80	1.00
0.10	30	AD	3.60	0.80	1.00
0.10	30	AD	3.80	0.80	1.00
0.10	30	AD	4.00	0.80	1.00
0.10	30	AD	0.20	0.70	0.21
0.10	30	AD	0.40	0.70	0.53
0.10	30	AD	0.60	0.70	0.87
0.10	30	AD	0.80	0.70	1.00
0.10	30	AD	1.00	0.70	1.00
0.10	30	AD	1.20	0.70	1.00
0.10	30	AD	1.40	0.70	1.00
0.10	30	AD	1.60	0.70	1.00
0.10	30	AD	1.80	0.70	1.00
0.10	30	AD	2.00	0.70	1.00
0.10	30	AD	2.20	0.70	1.00
0.10	30	AD	2.40	0.70	1.00
0.10	30	AD	2.60	0.70	1.00
0.10	30	AD	2.80	0.70	1.00
0.10	30	AD	3.00	0.70	1.00
0.10	30	AD	3.20	0.70	1.00
0.10	30	AD	3.40	0.70	1.00
0.10	30	AD	3.60	0.70	1.00
0.10	30	AD	3.80	0.70	1.00
0.10	30	AD	4.00	0.70	1.00
0.10	30	AD	0.20	0.60	0.03
0.10	30	AD	0.40	0.60	0.16
0.10	30	AD	0.60	0.60	0.47
0.10	30	AD	0.80	0.60	0.81
0.10	30	AD	1.00	0.60	0.98
0.10	30	AD	1.20	0.60	1.00
0.10	30	AD	1.40	0.60	1.00
0.10	30	AD	1.60	0.60	1.00
0.10	30	AD	1.80	0.60	1.00
0.10	30	AD	2.00	0.60	1.00
0.10	30	AD	2.20	0.60	1.00
0.10	30	AD	2.40	0.60	1.00
0.10	30	AD	2.60	0.60	1.00
0.10	30	AD	2.80	0.60	1.00
0.10	30	AD	3.00	0.60	1.00
0.10	30	AD	3.20	0.60	1.00
0.10	30	AD	3.40	0.60	1.00
0.10	30	AD	3.60	0.60	1.00
0.10	30	AD	3.80	0.60	1.00
0.10	30	AD	4.00	0.60	1.00
0.10	30	AD	0.20	0.50	0.01
0.10	30	AD	0.40	0.50	0.04
0.10	30	AD	0.60	0.50	0.16
0.10	30	AD	0.80	0.50	0.41
0.10	30	AD	1.00	0.50	0.70
0.10	30	AD	1.20	0.50	0.91
0.10	30	AD	1.40	0.50	1.00
0.10	30	AD	1.60	0.50	1.00
0.10	30	AD	1.80	0.50	1.00
0.10	30	AD	2.00	0.50	1.00
0.10	30	AD	2.20	0.50	1.00
0.10	30	AD	2.40	0.50	1.00
0.10	30	AD	2.60	0.50	1.00
0.10	30	AD	2.80	0.50	1.00
0.10	30	AD	3.00	0.50	1.00
0.10	30	AD	3.20	0.50	1.00
0.10	30	AD	3.40	0.50	1.00
0.10	30	AD	3.60	0.50	1.00
0.10	30	AD	3.80	0.50	1.00
0.10	30	AD	4.00	0.50	1.00
0.10	30	AD	0.20	0.40	0.00
0.10	30	AD	0.40	0.40	0.01
0.10	30	AD	0.60	0.40	0.04
0.10	30	AD	0.80	0.40	0.13
0.10	30	AD	1.00	0.40	0.29
0.10	30	AD	1.20	0.40	0.49
0.10	30	AD	1.40	0.40	0.74
0.10	30	AD	1.60	0.40	0.92
0.10	30	AD	1.80	0.40	1.00
0.10	30	AD	2.00	0.40	1.00
0.10	30	AD	2.20	0.40	1.00
0.10	30	AD	2.40	0.40	1.00
0.10	30	AD	2.60	0.40	1.00
0.10	30	AD	2.80	0.40	1.00
0.10	30	AD	3.00	0.40	1.00
0.10	30	AD	3.20	0.40	1.00
0.10	30	AD	3.40	0.40	1.00
0.10	30	AD	3.60	0.40	1.00
0.10	30	AD	3.80	0.40	1.00
0.10	30	AD	4.00	0.40	1.00
0.10	30	AD	0.20	0.30	0.00
0.10	30	AD	0.40	0.30	0.00
0.10	30	AD	0.60	0.30	0.01
0.10	30	AD	0.80	0.30	0.03
0.10	30	AD	1.00	0.30	0.07
0.10	30	AD	1.20	0.30	0.14
0.10	30	AD	1.40	0.30	0.24
0.10	30	AD	1.60	0.30	0.38
0.10	30	AD	1.80	0.30	0.58
0.10	30	AD	2.00	0.30	0.78
0.10	30	AD	2.20	0.30	0.94
0.10	30	AD	2.40	0.30	1.00
0.10	30	AD	2.60	0.30	1.00
0.10	30	AD	2.80	0.30	1.00
0.10	30	AD	3.00	0.30	1.00
0.10	30	AD	3.20	0.30	1.00
0.10	30	AD	3.40	0.30	1.00
0.10	30	AD	3.60	0.30	1.00
0.10	30	AD	3.80	0.30	1.00
0.10	30	AD	4.00	0.30	1.00
0.10	30	AD	0.20	0.20	0.00
0.10	30	AD	0.40	0.20	0.00
0.10	30	AD	0.60	0.20	0.00
0.10	30	AD	0.80	0.20	0.01
0.10	30	AD	1.00	0.20	0.02
0.10	30	AD	1.20	0.20	0.02
0.10	30	AD	1.40	0.20	0.05
0.10	30	AD	1.60	0.20	0.07
0.10	30	AD	1.80	0.20	0.10
0.10	30	AD	2.00	0.20	0.15
0.10	30	AD	2.20	0.20	0.23
0.10	30	AD	2.40	0.20	0.31
0.10	30	AD	2.60	0.20	0.42
0.10	30	AD	2.80	0.20	0.59
0.10	30	AD	3.00	0.20	0.79
0.10	30	AD	3.20	0.20	0.99
0.10	30	AD	3.40	0.20	1.00
0.10	30	AD	3.60	0.20	1.00
0.10	30	AD	3.80	0.20	1.00
0.10	30	AD	4.00	0.20	1.00
0.10	30	AD	0.20	0.10	0.00
0.10	30	AD	0.40	0.10	0.00
0.10	30	AD	0.60	0.10	0.00
0.10	30	AD	0.80	0.10	0.00
0.10	30	AD	1.00	0.10	0.00
0.10	30	AD	1.20	0.10	0.01
0.10	30	AD	1.40	0.10	0.01
0.10	30	AD	1.60	0.10	0.01
0.10	30	AD	1.80	0.10	0.01
0.10	30	AD	2.00	0.10	0.01
0.10	30	AD	2.20	0.10	0.01
0.10	30	AD	2.40	0.10	0.01
0.10	30	AD	2.60	0.10	0.02
0.10	30	AD	2.80	0.10	0.02
0.10	30	AD	3.00	0.10	0.03
0.10	30	AD	3.20	0.10	0.03
0.10	30	AD	3.40	0.10	0.04
0.10	30	AD	3.60	0.10	0.04
0.10	30	AD	3.80	0.10	0.05
0.10	30	AD	4.00	0.10	0.05
0.10	30	KS	0.20	1.00	1.00
0.10	30	KS	0.40	1.00	1.00
0.10	30	KS	0.60	1.00	1.00
0.10	30	KS	0.80	1.00	1.00
0.10	30	KS	1.00	1.00	1.00
0.10	30	KS	1.20	1.00	1.00
0.10	30	KS	1.40	1.00	1.00
0.10	30	KS	1.60	1.00	1.00
0.10	30	KS	1.80	1.00	1.00
0.10	30	KS	2.00	1.00	1.00
0.10	30	KS	2.20	1.00	1.00
0.10	30	KS	2.40	1.00	1.00
0.10	30	KS	2.60	1.00	1.00
0.10	30	KS	2.80	1.00	1.00
0.10	30	KS	3.00	1.00	1.00
0.10	30	KS	3.20	1.00	1.00
0.10	30	KS	3.40	1.00	1.00
0.10	30	KS	3.60	1.00	1.00
0.10	30	KS	3.80	1.00	1.00
0.10	30	KS	4.00	1.00	1.00
0.10	30	KS	0.20	0.90	1.00
0.10	30	KS	0.40	0.90	1.00
0.10	30	KS	0.60	0.90	1.00
0.10	30	KS	0.80	0.90	1.00
0.10	30	KS	1.00	0.90	1.00
0.10	30	KS	1.20	0.90	1.00
0.10	30	KS	1.40	0.90	1.00
0.10	30	KS	1.60	0.90	1.00
0.10	30	KS	1.80	0.90	1.00
0.10	30	KS	2.00	0.90	1.00
0.10	30	KS	2.20	0.90	1.00
0.10	30	KS	2.40	0.90	1.00
0.10	30	KS	2.60	0.90	1.00
0.10	30	KS	2.80	0.90	1.00
0.10	30	KS	3.00	0.90	1.00
0.10	30	KS	3.20	0.90	1.00
0.10	30	KS	3.40	0.90	1.00
0.10	30	KS	3.60	0.90	1.00
0.10	30	KS	3.80	0.90	1.00
0.10	30	KS	4.00	0.90	1.00
0.10	30	KS	0.20	0.80	0.95
0.10	30	KS	0.40	0.80	1.00
0.10	30	KS	0.60	0.80	1.00
0.10	30	KS	0.80	0.80	1.00
0.10	30	KS	1.00	0.80	1.00
0.10	30	KS	1.20	0.80	1.00
0.10	30	KS	1.40	0.80	1.00
0.10	30	KS	1.60	0.80	1.00
0.10	30	KS	1.80	0.80	1.00
0.10	30	KS	2.00	0.80	1.00
0.10	30	KS	2.20	0.80	1.00
0.10	30	KS	2.40	0.80	1.00
0.10	30	KS	2.60	0.80	1.00
0.10	30	KS	2.80	0.80	1.00
0.10	30	KS	3.00	0.80	1.00
0.10	30	KS	3.20	0.80	1.00
0.10	30	KS	3.40	0.80	1.00
0.10	30	KS	3.60	0.80	1.00
0.10	30	KS	3.80	0.80	1.00
0.10	30	KS	4.00	0.80	1.00
0.10	30	KS	0.20	0.70	0.65
0.10	30	KS	0.40	0.70	0.92
0.10	30	KS	0.60	0.70	1.00
0.10	30	KS	0.80	0.70	1.00
0.10	30	KS	1.00	0.70	1.00
0.10	30	KS	1.20	0.70	1.00
0.10	30	KS	1.40	0.70	1.00
0.10	30	KS	1.60	0.70	1.00
0.10	30	KS	1.80	0.70	1.00
0.10	30	KS	2.00	0.70	1.00
0.10	30	KS	2.20	0.70	1.00
0.10	30	KS	2.40	0.70	1.00
0.10	30	KS	2.60	0.70	1.00
0.10	30	KS	2.80	0.70	1.00
0.10	30	KS	3.00	0.70	1.00
0.10	30	KS	3.20	0.70	1.00
0.10	30	KS	3.40	0.70	1.00
0.10	30	KS	3.60	0.70	1.00
0.10	30	KS	3.80	0.70	1.00
0.10	30	KS	4.00	0.70	1.00
0.10	30	KS	0.20	0.60	0.32
0.10	30	KS	0.40	0.60	0.61
0.10	30	KS	0.60	0.60	0.86
0.10	30	KS	0.80	0.60	0.98
0.10	30	KS	1.00	0.60	1.00
0.10	30	KS	1.20	0.60	1.00
0.10	30	KS	1.40	0.60	1.00
0.10	30	KS	1.60	0.60	1.00
0.10	30	KS	1.80	0.60	1.00
0.10	30	KS	2.00	0.60	1.00
0.10	30	KS	2.20	0.60	1.00
0.10	30	KS	2.40	0.60	1.00
0.10	30	KS	2.60	0.60	1.00
0.10	30	KS	2.80	0.60	1.00
0.10	30	KS	3.00	0.60	1.00
0.10	30	KS	3.20	0.60	1.00
0.10	30	KS	3.40	0.60	1.00
0.10	30	KS	3.60	0.60	1.00
0.10	30	KS	3.80	0.60	1.00
0.10	30	KS	4.00	0.60	1.00
0.10	30	KS	0.20	0.50	0.12
0.10	30	KS	0.40	0.50	0.28
0.10	30	KS	0.60	0.50	0.48
0.10	30	KS	0.80	0.50	0.71
0.10	30	KS	1.00	0.50	0.90
0.10	30	KS	1.20	0.50	0.98
0.10	30	KS	1.40	0.50	1.00
0.10	30	KS	1.60	0.50	1.00
0.10	30	KS	1.80	0.50	1.00
0.10	30	KS	2.00	0.50	1.00
0.10	30	KS	2.20	0.50	1.00
0.10	30	KS	2.40	0.50	1.00
0.10	30	KS	2.60	0.50	1.00
0.10	30	KS	2.80	0.50	1.00
0.10	30	KS	3.00	0.50	1.00
0.10	30	KS	3.20	0.50	1.00
0.10	30	KS	3.40	0.50	1.00
0.10	30	KS	3.60	0.50	1.00
0.10	30	KS	3.80	0.50	1.00
0.10	30	KS	4.00	0.50	1.00
0.10	30	KS	0.20	0.40	0.04
0.10	30	KS	0.40	0.40	0.11
0.10	30	KS	0.60	0.40	0.19
0.10	30	KS	0.80	0.40	0.30
0.10	30	KS	1.00	0.40	0.44
0.10	30	KS	1.20	0.40	0.58
0.10	30	KS	1.40	0.40	0.72
0.10	30	KS	1.60	0.40	0.85
0.10	30	KS	1.80	0.40	0.96
0.10	30	KS	2.00	0.40	1.00
0.10	30	KS	2.20	0.40	1.00
0.10	30	KS	2.40	0.40	1.00
0.10	30	KS	2.60	0.40	1.00
0.10	30	KS	2.80	0.40	1.00
0.10	30	KS	3.00	0.40	1.00
0.10	30	KS	3.20	0.40	1.00
0.10	30	KS	3.40	0.40	1.00
0.10	30	KS	3.60	0.40	1.00
0.10	30	KS	3.80	0.40	1.00
0.10	30	KS	4.00	0.40	1.00
0.10	30	KS	0.20	0.30	0.01
0.10	30	KS	0.40	0.30	0.03
0.10	30	KS	0.60	0.30	0.05
0.10	30	KS	0.80	0.30	0.08
0.10	30	KS	1.00	0.30	0.12
0.10	30	KS	1.20	0.30	0.15
0.10	30	KS	1.40	0.30	0.18
0.10	30	KS	1.60	0.30	0.21
0.10	30	KS	1.80	0.30	0.23
0.10	30	KS	2.00	0.30	0.24
0.10	30	KS	2.20	0.30	0.26
0.10	30	KS	2.40	0.30	0.26
0.10	30	KS	2.60	0.30	0.27
0.10	30	KS	2.80	0.30	0.26
0.10	30	KS	3.00	0.30	0.27
0.10	30	KS	3.20	0.30	0.26
0.10	30	KS	3.40	0.30	0.27
0.10	30	KS	3.60	0.30	0.26
0.10	30	KS	3.80	0.30	0.26
0.10	30	KS	4.00	0.30	0.26
0.10	30	KS	0.20	0.20	0.00
0.10	30	KS	0.40	0.20	0.01
0.10	30	KS	0.60	0.20	0.01
0.10	30	KS	0.80	0.20	0.02
0.10	30	KS	1.00	0.20	0.02
0.10	30	KS	1.20	0.20	0.02
0.10	30	KS	1.40	0.20	0.03
0.10	30	KS	1.60	0.20	0.03
0.10	30	KS	1.80	0.20	0.02
0.10	30	KS	2.00	0.20	0.03
0.10	30	KS	2.20	0.20	0.03
0.10	30	KS	2.40	0.20	0.03
0.10	30	KS	2.60	0.20	0.03
0.10	30	KS	2.80	0.20	0.03
0.10	30	KS	3.00	0.20	0.03
0.10	30	KS	3.20	0.20	0.03
0.10	30	KS	3.40	0.20	0.03
0.10	30	KS	3.60	0.20	0.03
0.10	30	KS	3.80	0.20	0.03
0.10	30	KS	4.00	0.20	0.03
0.10	30	KS	0.20	0.10	0.00
0.10	30	KS	0.40	0.10	0.00
0.10	30	KS	0.60	0.10	0.00
0.10	30	KS	0.80	0.10	0.00
0.10	30	KS	1.00	0.10	0.00
0.10	30	KS	1.20	0.10	0.00
0.10	30	KS	1.40	0.10	0.00
0.10	30	KS	1.60	0.10	0.00
0.10	30	KS	1.80	0.10	0.00
0.10	30	KS	2.00	0.10	0.00
0.10	30	KS	2.20	0.10	0.00
0.10	30	KS	2.40	0.10	0.00
0.10	30	KS	2.60	0.10	0.00
0.10	30	KS	2.80	0.10	0.00
0.10	30	KS	3.00	0.10	0.00
0.10	30	KS	3.20	0.10	0.00
0.10	30	KS	3.40	0.10	0.00
0.10	30	KS	3.60	0.10	0.00
0.10	30	KS	3.80	0.10	0.00
0.10	30	KS	4.00	0.10	0.00
0.10	30	CM	0.20	1.00	1.00
0.10	30	CM	0.40	1.00	1.00
0.10	30	CM	0.60	1.00	1.00
0.10	30	CM	0.80	1.00	1.00
0.10	30	CM	1.00	1.00	1.00
0.10	30	CM	1.20	1.00	1.00
0.10	30	CM	1.40	1.00	1.00
0.10	30	CM	1.60	1.00	1.00
0.10	30	CM	1.80	1.00	1.00
0.10	30	CM	2.00	1.00	1.00
0.10	30	CM	2.20	1.00	1.00
0.10	30	CM	2.40	1.00	1.00
0.10	30	CM	2.60	1.00	1.00
0.10	30	CM	2.80	1.00	1.00
0.10	30	CM	3.00	1.00	1.00
0.10	30	CM	3.20	1.00	1.00
0.10	30	CM	3.40	1.00	1.00
0.10	30	CM	3.60	1.00	1.00
0.10	30	CM	3.80	1.00	1.00
0.10	30	CM	4.00	1.00	1.00
0.10	30	CM	0.20	0.90	1.00
0.10	30	CM	0.40	0.90	1.00
0.10	30	CM	0.60	0.90	1.00
0.10	30	CM	0.80	0.90	1.00
0.10	30	CM	1.00	0.90	1.00
0.10	30	CM	1.20	0.90	1.00
0.10	30	CM	1.40	0.90	1.00
0.10	30	CM	1.60	0.90	1.00
0.10	30	CM	1.80	0.90	1.00
0.10	30	CM	2.00	0.90	1.00
0.10	30	CM	2.20	0.90	1.00
0.10	30	CM	2.40	0.90	1.00
0.10	30	CM	2.60	0.90	1.00
0.10	30	CM	2.80	0.90	1.00
0.10	30	CM	3.00	0.90	1.00
0.10	30	CM	3.20	0.90	1.00
0.10	30	CM	3.40	0.90	1.00
0.10	30	CM	3.60	0.90	1.00
0.10	30	CM	3.80	0.90	1.00
0.10	30	CM	4.00	0.90	1.00
0.10	30	CM	0.20	0.80	0.91
0.10	30	CM	0.40	0.80	0.99
0.10	30	CM	0.60	0.80	1.00
0.10	30	CM	0.80	0.80	1.00
0.10	30	CM	1.00	0.80	1.00
0.10	30	CM	1.20	0.80	1.00
0.10	30	CM	1.40	0.80	1.00
0.10	30	CM	1.60	0.80	1.00
0.10	30	CM	1.80	0.80	1.00
0.10	30	CM	2.00	0.80	1.00
0.10	30	CM	2.20	0.80	1.00
0.10	30	CM	2.40	0.80	1.00
0.10	30	CM	2.60	0.80	1.00
0.10	30	CM	2.80	0.80	1.00
0.10	30	CM	3.00	0.80	1.00
0.10	30	CM	3.20	0.80	1.00
0.10	30	CM	3.40	0.80	1.00
0.10	30	CM	3.60	0.80	1.00
0.10	30	CM	3.80	0.80	1.00
0.10	30	CM	4.00	0.80	1.00
0.10	30	CM	0.20	0.70	0.40
0.10	30	CM	0.40	0.70	0.74
0.10	30	CM	0.60	0.70	0.95
0.10	30	CM	0.80	0.70	1.00
0.10	30	CM	1.00	0.70	1.00
0.10	30	CM	1.20	0.70	1.00
0.10	30	CM	1.40	0.70	1.00
0.10	30	CM	1.60	0.70	1.00
0.10	30	CM	1.80	0.70	1.00
0.10	30	CM	2.00	0.70	1.00
0.10	30	CM	2.20	0.70	1.00
0.10	30	CM	2.40	0.70	1.00
0.10	30	CM	2.60	0.70	1.00
0.10	30	CM	2.80	0.70	1.00
0.10	30	CM	3.00	0.70	1.00
0.10	30	CM	3.20	0.70	1.00
0.10	30	CM	3.40	0.70	1.00
0.10	30	CM	3.60	0.70	1.00
0.10	30	CM	3.80	0.70	1.00
0.10	30	CM	4.00	0.70	1.00
0.10	30	CM	0.20	0.60	0.09
0.10	30	CM	0.40	0.60	0.32
0.10	30	CM	0.60	0.60	0.65
0.10	30	CM	0.80	0.60	0.89
0.10	30	CM	1.00	0.60	0.98
0.10	30	CM	1.20	0.60	1.00
0.10	30	CM	1.40	0.60	1.00
0.10	30	CM	1.60	0.60	1.00
0.10	30	CM	1.80	0.60	1.00
0.10	30	CM	2.00	0.60	1.00
0.10	30	CM	2.20	0.60	1.00
0.10	30	CM	2.40	0.60	1.00
0.10	30	CM	2.60	0.60	1.00
0.10	30	CM	2.80	0.60	1.00
0.10	30	CM	3.00	0.60	1.00
0.10	30	CM	3.20	0.60	1.00
0.10	30	CM	3.40	0.60	1.00
0.10	30	CM	3.60	0.60	1.00
0.10	30	CM	3.80	0.60	1.00
0.10	30	CM	4.00	0.60	1.00
0.10	30	CM	0.20	0.50	0.02
0.10	30	CM	0.40	0.50	0.10
0.10	30	CM	0.60	0.50	0.28
0.10	30	CM	0.80	0.50	0.53
0.10	30	CM	1.00	0.50	0.74
0.10	30	CM	1.20	0.50	0.88
0.10	30	CM	1.40	0.50	0.96
0.10	30	CM	1.60	0.50	0.99
0.10	30	CM	1.80	0.50	1.00
0.10	30	CM	2.00	0.50	1.00
0.10	30	CM	2.20	0.50	1.00
0.10	30	CM	2.40	0.50	1.00
0.10	30	CM	2.60	0.50	1.00
0.10	30	CM	2.80	0.50	1.00
0.10	30	CM	3.00	0.50	1.00
0.10	30	CM	3.20	0.50	1.00
0.10	30	CM	3.40	0.50	1.00
0.10	30	CM	3.60	0.50	1.00
0.10	30	CM	3.80	0.50	1.00
0.10	30	CM	4.00	0.50	1.00
0.10	30	CM	0.20	0.40	0.00
0.10	30	CM	0.40	0.40	0.03
0.10	30	CM	0.60	0.40	0.09
0.10	30	CM	0.80	0.40	0.19
0.10	30	CM	1.00	0.40	0.34
0.10	30	CM	1.20	0.40	0.46
0.10	30	CM	1.40	0.40	0.59
0.10	30	CM	1.60	0.40	0.69
0.10	30	CM	1.80	0.40	0.75
0.10	30	CM	2.00	0.40	0.80
0.10	30	CM	2.20	0.40	0.84
0.10	30	CM	2.40	0.40	0.85
0.10	30	CM	2.60	0.40	0.86
0.10	30	CM	2.80	0.40	0.87
0.10	30	CM	3.00	0.40	0.87
0.10	30	CM	3.20	0.40	0.87
0.10	30	CM	3.40	0.40	0.88
0.10	30	CM	3.60	0.40	0.87
0.10	30	CM	3.80	0.40	0.88
0.10	30	CM	4.00	0.40	0.88
0.10	30	CM	0.20	0.30	0.00
0.10	30	CM	0.40	0.30	0.01
0.10	30	CM	0.60	0.30	0.02
0.10	30	CM	0.80	0.30	0.06
0.10	30	CM	1.00	0.30	0.09
0.10	30	CM	1.20	0.30	0.14
0.10	30	CM	1.40	0.30	0.18
0.10	30	CM	1.60	0.30	0.22
0.10	30	CM	1.80	0.30	0.25
0.10	30	CM	2.00	0.30	0.29
0.10	30	CM	2.20	0.30	0.31
0.10	30	CM	2.40	0.30	0.31
0.10	30	CM	2.60	0.30	0.33
0.10	30	CM	2.80	0.30	0.33
0.10	30	CM	3.00	0.30	0.33
0.10	30	CM	3.20	0.30	0.33
0.10	30	CM	3.40	0.30	0.33
0.10	30	CM	3.60	0.30	0.33
0.10	30	CM	3.80	0.30	0.32
0.10	30	CM	4.00	0.30	0.33
0.10	30	CM	0.20	0.20	0.00
0.10	30	CM	0.40	0.20	0.00
0.10	30	CM	0.60	0.20	0.01
0.10	30	CM	0.80	0.20	0.01
0.10	30	CM	1.00	0.20	0.02
0.10	30	CM	1.20	0.20	0.03
0.10	30	CM	1.40	0.20	0.04
0.10	30	CM	1.60	0.20	0.04
0.10	30	CM	1.80	0.20	0.05
0.10	30	CM	2.00	0.20	0.05
0.10	30	CM	2.20	0.20	0.05
0.10	30	CM	2.40	0.20	0.05
0.10	30	CM	2.60	0.20	0.05
0.10	30	CM	2.80	0.20	0.05
0.10	30	CM	3.00	0.20	0.06
0.10	30	CM	3.20	0.20	0.06
0.10	30	CM	3.40	0.20	0.06
0.10	30	CM	3.60	0.20	0.05
0.10	30	CM	3.80	0.20	0.05
0.10	30	CM	4.00	0.20	0.06
0.10	30	CM	0.20	0.10	0.00
0.10	30	CM	0.40	0.10	0.00
0.10	30	CM	0.60	0.10	0.00
0.10	30	CM	0.80	0.10	0.00
0.10	30	CM	1.00	0.10	0.00
0.10	30	CM	1.20	0.10	0.01
0.10	30	CM	1.40	0.10	0.00
0.10	30	CM	1.60	0.10	0.01
0.10	30	CM	1.80	0.10	0.01
0.10	30	CM	2.00	0.10	0.01
0.10	30	CM	2.20	0.10	0.01
0.10	30	CM	2.40	0.10	0.01
0.10	30	CM	2.60	0.10	0.01
0.10	30	CM	2.80	0.10	0.01
0.10	30	CM	3.00	0.10	0.00
0.10	30	CM	3.20	0.10	0.01
0.10	30	CM	3.40	0.10	0.01
0.10	30	CM	3.60	0.10	0.01
0.10	30	CM	3.80	0.10	0.00
0.10	30	CM	4.00	0.10	0.01
0.10	30	ZA	0.20	1.00	1.00
0.10	30	ZA	0.40	1.00	1.00
0.10	30	ZA	0.60	1.00	1.00
0.10	30	ZA	0.80	1.00	1.00
0.10	30	ZA	1.00	1.00	1.00
0.10	30	ZA	1.20	1.00	1.00
0.10	30	ZA	1.40	1.00	1.00
0.10	30	ZA	1.60	1.00	1.00
0.10	30	ZA	1.80	1.00	1.00
0.10	30	ZA	2.00	1.00	1.00
0.10	30	ZA	2.20	1.00	1.00
0.10	30	ZA	2.40	1.00	1.00
0.10	30	ZA	2.60	1.00	1.00
0.10	30	ZA	2.80	1.00	1.00
0.10	30	ZA	3.00	1.00	1.00
0.10	30	ZA	3.20	1.00	1.00
0.10	30	ZA	3.40	1.00	1.00
0.10	30	ZA	3.60	1.00	1.00
0.10	30	ZA	3.80	1.00	1.00
0.10	30	ZA	4.00	1.00	1.00
0.10	30	ZA	0.20	0.90	1.00
0.10	30	ZA	0.40	0.90	1.00
0.10	30	ZA	0.60	0.90	1.00
0.10	30	ZA	0.80	0.90	1.00
0.10	30	ZA	1.00	0.90	1.00
0.10	30	ZA	1.20	0.90	1.00
0.10	30	ZA	1.40	0.90	1.00
0.10	30	ZA	1.60	0.90	1.00
0.10	30	ZA	1.80	0.90	1.00
0.10	30	ZA	2.00	0.90	1.00
0.10	30	ZA	2.20	0.90	1.00
0.10	30	ZA	2.40	0.90	1.00
0.10	30	ZA	2.60	0.90	1.00
0.10	30	ZA	2.80	0.90	1.00
0.10	30	ZA	3.00	0.90	1.00
0.10	30	ZA	3.20	0.90	1.00
0.10	30	ZA	3.40	0.90	1.00
0.10	30	ZA	3.60	0.90	1.00
0.10	30	ZA	3.80	0.90	1.00
0.10	30	ZA	4.00	0.90	1.00
0.10	30	ZA	0.20	0.80	0.92
0.10	30	ZA	0.40	0.80	0.96
0.10	30	ZA	0.60	0.80	0.99
0.10	30	ZA	0.80	0.80	1.00
0.10	30	ZA	1.00	0.80	1.00
0.10	30	ZA	1.20	0.80	1.00
0.10	30	ZA	1.40	0.80	1.00
0.10	30	ZA	1.60	0.80	1.00
0.10	30	ZA	1.80	0.80	1.00
0.10	30	ZA	2.00	0.80	1.00
0.10	30	ZA	2.20	0.80	1.00
0.10	30	ZA	2.40	0.80	1.00
0.10	30	ZA	2.60	0.80	1.00
0.10	30	ZA	2.80	0.80	1.00
0.10	30	ZA	3.00	0.80	1.00
0.10	30	ZA	3.20	0.80	1.00
0.10	30	ZA	3.40	0.80	1.00
0.10	30	ZA	3.60	0.80	1.00
0.10	30	ZA	3.80	0.80	1.00
0.10	30	ZA	4.00	0.80	1.00
0.10	30	ZA	0.20	0.70	0.57
0.10	30	ZA	0.40	0.70	0.64
0.10	30	ZA	0.60	0.70	0.75
0.10	30	ZA	0.80	0.70	0.89
0.10	30	ZA	1.00	0.70	0.98
0.10	30	ZA	1.20	0.70	1.00
0.10	30	ZA	1.40	0.70	1.00
0.10	30	ZA	1.60	0.70	1.00
0.10	30	ZA	1.80	0.70	1.00
0.10	30	ZA	2.00	0.70	1.00
0.10	30	ZA	2.20	0.70	1.00
0.10	30	ZA	2.40	0.70	1.00
0.10	30	ZA	2.60	0.70	1.00
0.10	30	ZA	2.80	0.70	1.00
0.10	30	ZA	3.00	0.70	1.00
0.10	30	ZA	3.20	0.70	1.00
0.10	30	ZA	3.40	0.70	1.00
0.10	30	ZA	3.60	0.70	1.00
0.10	30	ZA	3.80	0.70	1.00
0.10	30	ZA	4.00	0.70	1.00
0.10	30	ZA	0.20	0.60	0.26
0.10	30	ZA	0.40	0.60	0.29
0.10	30	ZA	0.60	0.60	0.36
0.10	30	ZA	0.80	0.60	0.49
0.10	30	ZA	1.00	0.60	0.67
0.10	30	ZA	1.20	0.60	0.87
0.10	30	ZA	1.40	0.60	0.99
0.10	30	ZA	1.60	0.60	1.00
0.10	30	ZA	1.80	0.60	1.00
0.10	30	ZA	2.00	0.60	1.00
0.10	30	ZA	2.20	0.60	1.00
0.10	30	ZA	2.40	0.60	1.00
0.10	30	ZA	2.60	0.60	1.00
0.10	30	ZA	2.80	0.60	1.00
0.10	30	ZA	3.00	0.60	1.00
0.10	30	ZA	3.20	0.60	1.00
0.10	30	ZA	3.40	0.60	1.00
0.10	30	ZA	3.60	0.60	1.00
0.10	30	ZA	3.80	0.60	1.00
0.10	30	ZA	4.00	0.60	1.00
0.10	30	ZA	0.20	0.50	0.09
0.10	30	ZA	0.40	0.50	0.10
0.10	30	ZA	0.60	0.50	0.13
0.10	30	ZA	0.80	0.50	0.19
0.10	30	ZA	1.00	0.50	0.29
0.10	30	ZA	1.20	0.50	0.44
0.10	30	ZA	1.40	0.50	0.67
0.10	30	ZA	1.60	0.50	0.90
0.10	30	ZA	1.80	0.50	1.00
0.10	30	ZA	2.00	0.50	1.00
0.10	30	ZA	2.20	0.50	1.00
0.10	30	ZA	2.40	0.50	1.00
0.10	30	ZA	2.60	0.50	1.00
0.10	30	ZA	2.80	0.50	1.00
0.10	30	ZA	3.00	0.50	1.00
0.10	30	ZA	3.20	0.50	1.00
0.10	30	ZA	3.40	0.50	1.00
0.10	30	ZA	3.60	0.50	1.00
0.10	30	ZA	3.80	0.50	1.00
0.10	30	ZA	4.00	0.50	1.00
0.10	30	ZA	0.20	0.40	0.03
0.10	30	ZA	0.40	0.40	0.03
0.10	30	ZA	0.60	0.40	0.04
0.10	30	ZA	0.80	0.40	0.06
0.10	30	ZA	1.00	0.40	0.09
0.10	30	ZA	1.20	0.40	0.14
0.10	30	ZA	1.40	0.40	0.24
0.10	30	ZA	1.60	0.40	0.41
0.10	30	ZA	1.80	0.40	0.69
0.10	30	ZA	2.00	0.40	0.94
0.10	30	ZA	2.20	0.40	1.00
0.10	30	ZA	2.40	0.40	1.00
0.10	30	ZA	2.60	0.40	1.00
0.10	30	ZA	2.80	0.40	1.00
0.10	30	ZA	3.00	0.40	1.00
0.10	30	ZA	3.20	0.40	1.00
0.10	30	ZA	3.40	0.40	1.00
0.10	30	ZA	3.60	0.40	1.00
0.10	30	ZA	3.80	0.40	1.00
0.10	30	ZA	4.00	0.40	1.00
0.10	30	ZA	0.20	0.30	0.01
0.10	30	ZA	0.40	0.30	0.01
0.10	30	ZA	0.60	0.30	0.01
0.10	30	ZA	0.80	0.30	0.02
0.10	30	ZA	1.00	0.30	0.02
0.10	30	ZA	1.20	0.30	0.04
0.10	30	ZA	1.40	0.30	0.06
0.10	30	ZA	1.60	0.30	0.10
0.10	30	ZA	1.80	0.30	0.18
0.10	30	ZA	2.00	0.30	0.35
0.10	30	ZA	2.20	0.30	0.61
0.10	30	ZA	2.40	0.30	0.91
0.10	30	ZA	2.60	0.30	1.00
0.10	30	ZA	2.80	0.30	1.00
0.10	30	ZA	3.00	0.30	1.00
0.10	30	ZA	3.20	0.30	1.00
0.10	30	ZA	3.40	0.30	1.00
0.10	30	ZA	3.60	0.30	1.00
0.10	30	ZA	3.80	0.30	1.00
0.10	30	ZA	4.00	0.30	1.00
0.10	30	ZA	0.20	0.20	0.00
0.10	30	ZA	0.40	0.20	0.00
0.10	30	ZA	0.60	0.20	0.01
0.10	30	ZA	0.80	0.20	0.00
0.10	30	ZA	1.00	0.20	0.01
0.10	30	ZA	1.20	0.20	0.01
0.10	30	ZA	1.40	0.20	0.01
0.10	30	ZA	1.60	0.20	0.02
0.10	30	ZA	1.80	0.20	0.03
0.10	30	ZA	2.00	0.20	0.05
0.10	30	ZA	2.20	0.20	0.09
0.10	30	ZA	2.40	0.20	0.16
0.10	30	ZA	2.60	0.20	0.31
0.10	30	ZA	2.80	0.20	0.59
0.10	30	ZA	3.00	0.20	0.95
0.10	30	ZA	3.20	0.20	1.00
0.10	30	ZA	3.40	0.20	1.00
0.10	30	ZA	3.60	0.20	1.00
0.10	30	ZA	3.80	0.20	1.00
0.10	30	ZA	4.00	0.20	1.00
0.10	30	ZA	0.20	0.10	0.00
0.10	30	ZA	0.40	0.10	0.00
0.10	30	ZA	0.60	0.10	0.00
0.10	30	ZA	0.80	0.10	0.00
0.10	30	ZA	1.00	0.10	0.00
0.10	30	ZA	1.20	0.10	0.00
0.10	30	ZA	1.40	0.10	0.00
0.10	30	ZA	1.60	0.10	0.00
0.10	30	ZA	1.80	0.10	0.00
0.10	30	ZA	2.00	0.10	0.00
0.10	30	ZA	2.20	0.10	0.01
0.10	30	ZA	2.40	0.10	0.01
0.10	30	ZA	2.60	0.10	0.01
0.10	30	ZA	2.80	0.10	0.02
0.10	30	ZA	3.00	0.10	0.04
0.10	30	ZA	3.20	0.10	0.07
0.10	30	ZA	3.40	0.10	0.09
0.10	30	ZA	3.60	0.10	0.13
0.10	30	ZA	3.80	0.10	0.19
0.10	30	ZA	4.00	0.10	0.19
0.10	30	ZC	0.20	1.00	1.00
0.10	30	ZC	0.40	1.00	1.00
0.10	30	ZC	0.60	1.00	1.00
0.10	30	ZC	0.80	1.00	1.00
0.10	30	ZC	1.00	1.00	1.00
0.10	30	ZC	1.20	1.00	1.00
0.10	30	ZC	1.40	1.00	1.00
0.10	30	ZC	1.60	1.00	1.00
0.10	30	ZC	1.80	1.00	1.00
0.10	30	ZC	2.00	1.00	1.00
0.10	30	ZC	2.20	1.00	1.00
0.10	30	ZC	2.40	1.00	1.00
0.10	30	ZC	2.60	1.00	1.00
0.10	30	ZC	2.80	1.00	1.00
0.10	30	ZC	3.00	1.00	1.00
0.10	30	ZC	3.20	1.00	1.00
0.10	30	ZC	3.40	1.00	1.00
0.10	30	ZC	3.60	1.00	1.00
0.10	30	ZC	3.80	1.00	1.00
0.10	30	ZC	4.00	1.00	1.00
0.10	30	ZC	0.20	0.90	0.93
0.10	30	ZC	0.40	0.90	0.98
0.10	30	ZC	0.60	0.90	1.00
0.10	30	ZC	0.80	0.90	1.00
0.10	30	ZC	1.00	0.90	1.00
0.10	30	ZC	1.20	0.90	1.00
0.10	30	ZC	1.40	0.90	1.00
0.10	30	ZC	1.60	0.90	1.00
0.10	30	ZC	1.80	0.90	1.00
0.10	30	ZC	2.00	0.90	1.00
0.10	30	ZC	2.20	0.90	1.00
0.10	30	ZC	2.40	0.90	1.00
0.10	30	ZC	2.60	0.90	1.00
0.10	30	ZC	2.80	0.90	1.00
0.10	30	ZC	3.00	0.90	1.00
0.10	30	ZC	3.20	0.90	1.00
0.10	30	ZC	3.40	0.90	1.00
0.10	30	ZC	3.60	0.90	1.00
0.10	30	ZC	3.80	0.90	1.00
0.10	30	ZC	4.00	0.90	1.00
0.10	30	ZC	0.20	0.80	0.42
0.10	30	ZC	0.40	0.80	0.57
0.10	30	ZC	0.60	0.80	0.80
0.10	30	ZC	0.80	0.80	0.98
0.10	30	ZC	1.00	0.80	1.00
0.10	30	ZC	1.20	0.80	1.00
0.10	30	ZC	1.40	0.80	1.00
0.10	30	ZC	1.60	0.80	1.00
0.10	30	ZC	1.80	0.80	1.00
0.10	30	ZC	2.00	0.80	1.00
0.10	30	ZC	2.20	0.80	1.00
0.10	30	ZC	2.40	0.80	1.00
0.10	30	ZC	2.60	0.80	1.00
0.10	30	ZC	2.80	0.80	1.00
0.10	30	ZC	3.00	0.80	1.00
0.10	30	ZC	3.20	0.80	1.00
0.10	30	ZC	3.40	0.80	1.00
0.10	30	ZC	3.60	0.80	1.00
0.10	30	ZC	3.80	0.80	1.00
0.10	30	ZC	4.00	0.80	1.00
0.10	30	ZC	0.20	0.70	0.10
0.10	30	ZC	0.40	0.70	0.17
0.10	30	ZC	0.60	0.70	0.34
0.10	30	ZC	0.80	0.70	0.62
0.10	30	ZC	1.00	0.70	0.91
0.10	30	ZC	1.20	0.70	1.00
0.10	30	ZC	1.40	0.70	1.00
0.10	30	ZC	1.60	0.70	1.00
0.10	30	ZC	1.80	0.70	1.00
0.10	30	ZC	2.00	0.70	1.00
0.10	30	ZC	2.20	0.70	1.00
0.10	30	ZC	2.40	0.70	1.00
0.10	30	ZC	2.60	0.70	1.00
0.10	30	ZC	2.80	0.70	1.00
0.10	30	ZC	3.00	0.70	1.00
0.10	30	ZC	3.20	0.70	1.00
0.10	30	ZC	3.40	0.70	1.00
0.10	30	ZC	3.60	0.70	1.00
0.10	30	ZC	3.80	0.70	1.00
0.10	30	ZC	4.00	0.70	1.00
0.10	30	ZC	0.20	0.60	0.01
0.10	30	ZC	0.40	0.60	0.03
0.10	30	ZC	0.60	0.60	0.08
0.10	30	ZC	0.80	0.60	0.21
0.10	30	ZC	1.00	0.60	0.48
0.10	30	ZC	1.20	0.60	0.82
0.10	30	ZC	1.40	0.60	0.99
0.10	30	ZC	1.60	0.60	1.00
0.10	30	ZC	1.80	0.60	1.00
0.10	30	ZC	2.00	0.60	1.00
0.10	30	ZC	2.20	0.60	1.00
0.10	30	ZC	2.40	0.60	1.00
0.10	30	ZC	2.60	0.60	1.00
0.10	30	ZC	2.80	0.60	1.00
0.10	30	ZC	3.00	0.60	1.00
0.10	30	ZC	3.20	0.60	1.00
0.10	30	ZC	3.40	0.60	1.00
0.10	30	ZC	3.60	0.60	1.00
0.10	30	ZC	3.80	0.60	1.00
0.10	30	ZC	4.00	0.60	1.00
0.10	30	ZC	0.20	0.50	0.00
0.10	30	ZC	0.40	0.50	0.01
0.10	30	ZC	0.60	0.50	0.02
0.10	30	ZC	0.80	0.50	0.05
0.10	30	ZC	1.00	0.50	0.14
0.10	30	ZC	1.20	0.50	0.34
0.10	30	ZC	1.40	0.50	0.69
0.10	30	ZC	1.60	0.50	0.97
0.10	30	ZC	1.80	0.50	1.00
0.10	30	ZC	2.00	0.50	1.00
0.10	30	ZC	2.20	0.50	1.00
0.10	30	ZC	2.40	0.50	1.00
0.10	30	ZC	2.60	0.50	1.00
0.10	30	ZC	2.80	0.50	1.00
0.10	30	ZC	3.00	0.50	1.00
0.10	30	ZC	3.20	0.50	1.00
0.10	30	ZC	3.40	0.50	1.00
0.10	30	ZC	3.60	0.50	1.00
0.10	30	ZC	3.80	0.50	1.00
0.10	30	ZC	4.00	0.50	1.00
0.10	30	ZC	0.20	0.40	0.00
0.10	30	ZC	0.40	0.40	0.00
0.10	30	ZC	0.60	0.40	0.00
0.10	30	ZC	0.80	0.40	0.01
0.10	30	ZC	1.00	0.40	0.03
0.10	30	ZC	1.20	0.40	0.08
0.10	30	ZC	1.40	0.40	0.21
0.10	30	ZC	1.60	0.40	0.48
0.10	30	ZC	1.80	0.40	0.88
0.10	30	ZC	2.00	0.40	1.00
0.10	30	ZC	2.20	0.40	1.00
0.10	30	ZC	2.40	0.40	1.00
0.10	30	ZC	2.60	0.40	1.00
0.10	30	ZC	2.80	0.40	1.00
0.10	30	ZC	3.00	0.40	1.00
0.10	30	ZC	3.20	0.40	1.00
0.10	30	ZC	3.40	0.40	1.00
0.10	30	ZC	3.60	0.40	1.00
0.10	30	ZC	3.80	0.40	1.00
0.10	30	ZC	4.00	0.40	1.00
0.10	30	ZC	0.20	0.30	0.00
0.10	30	ZC	0.40	0.30	0.00
0.10	30	ZC	0.60	0.30	0.00
0.10	30	ZC	0.80	0.30	0.00
0.10	30	ZC	1.00	0.30	0.01
0.10	30	ZC	1.20	0.30	0.01
0.10	30	ZC	1.40	0.30	0.04
0.10	30	ZC	1.60	0.30	0.10
0.10	30	ZC	1.80	0.30	0.25
0.10	30	ZC	2.00	0.30	0.61
0.10	30	ZC	2.20	0.30	0.97
0.10	30	ZC	2.40	0.30	1.00
0.10	30	ZC	2.60	0.30	1.00
0.10	30	ZC	2.80	0.30	1.00
0.10	30	ZC	3.00	0.30	1.00
0.10	30	ZC	3.20	0.30	1.00
0.10	30	ZC	3.40	0.30	1.00
0.10	30	ZC	3.60	0.30	1.00
0.10	30	ZC	3.80	0.30	1.00
0.10	30	ZC	4.00	0.30	1.00
0.10	30	ZC	0.20	0.20	0.00
0.10	30	ZC	0.40	0.20	0.00
0.10	30	ZC	0.60	0.20	0.00
0.10	30	ZC	0.80	0.20	0.00
0.10	30	ZC	1.00	0.20	0.00
0.10	30	ZC	1.20	0.20	0.00
0.10	30	ZC	1.40	0.20	0.01
0.10	30	ZC	1.60	0.20	0.01
0.10	30	ZC	1.80	0.20	0.03
0.10	30	ZC	2.00	0.20	0.08
0.10	30	ZC	2.20	0.20	0.20
0.10	30	ZC	2.40	0.20	0.52
0.10	30	ZC	2.60	0.20	0.96
0.10	30	ZC	2.80	0.20	1.00
0.10	30	ZC	3.00	0.20	1.00
0.10	30	ZC	3.20	0.20	1.00
0.10	30	ZC	3.40	0.20	1.00
0.10	30	ZC	3.60	0.20	1.00
0.10	30	ZC	3.80	0.20	1.00
0.10	30	ZC	4.00	0.20	1.00
0.10	30	ZC	0.20	0.10	0.00
0.10	30	ZC	0.40	0.10	0.00
0.10	30	ZC	0.60	0.10	0.00
0.10	30	ZC	0.80	0.10	0.00
0.10	30	ZC	1.00	0.10	0.00
0.10	30	ZC	1.20	0.10	0.00
0.10	30	ZC	1.40	0.10	0.00
0.10	30	ZC	1.60	0.10	0.00
0.10	30	ZC	1.80	0.10	0.00
0.10	30	ZC	2.00	0.10	0.00
0.10	30	ZC	2.20	0.10	0.01
0.10	30	ZC	2.40	0.10	0.02
0.10	30	ZC	2.60	0.10	0.04
0.10	30	ZC	2.80	0.10	0.10
0.10	30	ZC	3.00	0.10	0.40
0.10	30	ZC	3.20	0.10	0.98
0.10	30	ZC	3.40	0.10	1.00
0.10	30	ZC	3.60	0.10	1.00
0.10	30	ZC	3.80	0.10	1.00
0.10	30	ZC	4.00	0.10	1.00
0.10	30	ZK	0.20	1.00	1.00
0.10	30	ZK	0.40	1.00	1.00
0.10	30	ZK	0.60	1.00	1.00
0.10	30	ZK	0.80	1.00	1.00
0.10	30	ZK	1.00	1.00	1.00
0.10	30	ZK	1.20	1.00	1.00
0.10	30	ZK	1.40	1.00	1.00
0.10	30	ZK	1.60	1.00	1.00
0.10	30	ZK	1.80	1.00	1.00
0.10	30	ZK	2.00	1.00	1.00
0.10	30	ZK	2.20	1.00	1.00
0.10	30	ZK	2.40	1.00	1.00
0.10	30	ZK	2.60	1.00	1.00
0.10	30	ZK	2.80	1.00	1.00
0.10	30	ZK	3.00	1.00	1.00
0.10	30	ZK	3.20	1.00	1.00
0.10	30	ZK	3.40	1.00	1.00
0.10	30	ZK	3.60	1.00	1.00
0.10	30	ZK	3.80	1.00	1.00
0.10	30	ZK	4.00	1.00	1.00
0.10	30	ZK	0.20	0.90	1.00
0.10	30	ZK	0.40	0.90	1.00
0.10	30	ZK	0.60	0.90	1.00
0.10	30	ZK	0.80	0.90	1.00
0.10	30	ZK	1.00	0.90	1.00
0.10	30	ZK	1.20	0.90	1.00
0.10	30	ZK	1.40	0.90	1.00
0.10	30	ZK	1.60	0.90	1.00
0.10	30	ZK	1.80	0.90	1.00
0.10	30	ZK	2.00	0.90	1.00
0.10	30	ZK	2.20	0.90	1.00
0.10	30	ZK	2.40	0.90	1.00
0.10	30	ZK	2.60	0.90	1.00
0.10	30	ZK	2.80	0.90	1.00
0.10	30	ZK	3.00	0.90	1.00
0.10	30	ZK	3.20	0.90	1.00
0.10	30	ZK	3.40	0.90	1.00
0.10	30	ZK	3.60	0.90	1.00
0.10	30	ZK	3.80	0.90	1.00
0.10	30	ZK	4.00	0.90	1.00
0.10	30	ZK	0.20	0.80	0.96
0.10	30	ZK	0.40	0.80	1.00
0.10	30	ZK	0.60	0.80	1.00
0.10	30	ZK	0.80	0.80	1.00
0.10	30	ZK	1.00	0.80	1.00
0.10	30	ZK	1.20	0.80	1.00
0.10	30	ZK	1.40	0.80	1.00
0.10	30	ZK	1.60	0.80	1.00
0.10	30	ZK	1.80	0.80	1.00
0.10	30	ZK	2.00	0.80	1.00
0.10	30	ZK	2.20	0.80	1.00
0.10	30	ZK	2.40	0.80	1.00
0.10	30	ZK	2.60	0.80	1.00
0.10	30	ZK	2.80	0.80	1.00
0.10	30	ZK	3.00	0.80	1.00
0.10	30	ZK	3.20	0.80	1.00
0.10	30	ZK	3.40	0.80	1.00
0.10	30	ZK	3.60	0.80	1.00
0.10	30	ZK	3.80	0.80	1.00
0.10	30	ZK	4.00	0.80	1.00
0.10	30	ZK	0.20	0.70	0.62
0.10	30	ZK	0.40	0.70	0.84
0.10	30	ZK	0.60	0.70	0.98
0.10	30	ZK	0.80	0.70	1.00
0.10	30	ZK	1.00	0.70	1.00
0.10	30	ZK	1.20	0.70	1.00
0.10	30	ZK	1.40	0.70	1.00
0.10	30	ZK	1.60	0.70	1.00
0.10	30	ZK	1.80	0.70	1.00
0.10	30	ZK	2.00	0.70	1.00
0.10	30	ZK	2.20	0.70	1.00
0.10	30	ZK	2.40	0.70	1.00
0.10	30	ZK	2.60	0.70	1.00
0.10	30	ZK	2.80	0.70	1.00
0.10	30	ZK	3.00	0.70	1.00
0.10	30	ZK	3.20	0.70	1.00
0.10	30	ZK	3.40	0.70	1.00
0.10	30	ZK	3.60	0.70	1.00
0.10	30	ZK	3.80	0.70	1.00
0.10	30	ZK	4.00	0.70	1.00
0.10	30	ZK	0.20	0.60	0.28
0.10	30	ZK	0.40	0.60	0.46
0.10	30	ZK	0.60	0.60	0.73
0.10	30	ZK	0.80	0.60	0.96
0.10	30	ZK	1.00	0.60	1.00
0.10	30	ZK	1.20	0.60	1.00
0.10	30	ZK	1.40	0.60	1.00
0.10	30	ZK	1.60	0.60	1.00
0.10	30	ZK	1.80	0.60	1.00
0.10	30	ZK	2.00	0.60	1.00
0.10	30	ZK	2.20	0.60	1.00
0.10	30	ZK	2.40	0.60	1.00
0.10	30	ZK	2.60	0.60	1.00
0.10	30	ZK	2.80	0.60	1.00
0.10	30	ZK	3.00	0.60	1.00
0.10	30	ZK	3.20	0.60	1.00
0.10	30	ZK	3.40	0.60	1.00
0.10	30	ZK	3.60	0.60	1.00
0.10	30	ZK	3.80	0.60	1.00
0.10	30	ZK	4.00	0.60	1.00
0.10	30	ZK	0.20	0.50	0.10
0.10	30	ZK	0.40	0.50	0.18
0.10	30	ZK	0.60	0.50	0.34
0.10	30	ZK	0.80	0.50	0.61
0.10	30	ZK	1.00	0.50	0.89
0.10	30	ZK	1.20	0.50	1.00
0.10	30	ZK	1.40	0.50	1.00
0.10	30	ZK	1.60	0.50	1.00
0.10	30	ZK	1.80	0.50	1.00
0.10	30	ZK	2.00	0.50	1.00
0.10	30	ZK	2.20	0.50	1.00
0.10	30	ZK	2.40	0.50	1.00
0.10	30	ZK	2.60	0.50	1.00
0.10	30	ZK	2.80	0.50	1.00
0.10	30	ZK	3.00	0.50	1.00
0.10	30	ZK	3.20	0.50	1.00
0.10	30	ZK	3.40	0.50	1.00
0.10	30	ZK	3.60	0.50	1.00
0.10	30	ZK	3.80	0.50	1.00
0.10	30	ZK	4.00	0.50	1.00
0.10	30	ZK	0.20	0.40	0.03
0.10	30	ZK	0.40	0.40	0.06
0.10	30	ZK	0.60	0.40	0.11
0.10	30	ZK	0.80	0.40	0.21
0.10	30	ZK	1.00	0.40	0.43
0.10	30	ZK	1.20	0.40	0.71
0.10	30	ZK	1.40	0.40	0.96
0.10	30	ZK	1.60	0.40	1.00
0.10	30	ZK	1.80	0.40	1.00
0.10	30	ZK	2.00	0.40	1.00
0.10	30	ZK	2.20	0.40	1.00
0.10	30	ZK	2.40	0.40	1.00
0.10	30	ZK	2.60	0.40	1.00
0.10	30	ZK	2.80	0.40	1.00
0.10	30	ZK	3.00	0.40	1.00
0.10	30	ZK	3.20	0.40	1.00
0.10	30	ZK	3.40	0.40	1.00
0.10	30	ZK	3.60	0.40	1.00
0.10	30	ZK	3.80	0.40	1.00
0.10	30	ZK	4.00	0.40	1.00
0.10	30	ZK	0.20	0.30	0.01
0.10	30	ZK	0.40	0.30	0.02
0.10	30	ZK	0.60	0.30	0.03
0.10	30	ZK	0.80	0.30	0.05
0.10	30	ZK	1.00	0.30	0.11
0.10	30	ZK	1.20	0.30	0.21
0.10	30	ZK	1.40	0.30	0.39
0.10	30	ZK	1.60	0.30	0.70
0.10	30	ZK	1.80	0.30	0.98
0.10	30	ZK	2.00	0.30	1.00
0.10	30	ZK	2.20	0.30	1.00
0.10	30	ZK	2.40	0.30	1.00
0.10	30	ZK	2.60	0.30	1.00
0.10	30	ZK	2.80	0.30	1.00
0.10	30	ZK	3.00	0.30	1.00
0.10	30	ZK	3.20	0.30	1.00
0.10	30	ZK	3.40	0.30	1.00
0.10	30	ZK	3.60	0.30	1.00
0.10	30	ZK	3.80	0.30	1.00
0.10	30	ZK	4.00	0.30	1.00
0.10	30	ZK	0.20	0.20	0.00
0.10	30	ZK	0.40	0.20	0.00
0.10	30	ZK	0.60	0.20	0.01
0.10	30	ZK	0.80	0.20	0.01
0.10	30	ZK	1.00	0.20	0.02
0.10	30	ZK	1.20	0.20	0.03
0.10	30	ZK	1.40	0.20	0.05
0.10	30	ZK	1.60	0.20	0.10
0.10	30	ZK	1.80	0.20	0.22
0.10	30	ZK	2.00	0.20	0.48
0.10	30	ZK	2.20	0.20	0.90
0.10	30	ZK	2.40	0.20	1.00
0.10	30	ZK	2.60	0.20	1.00
0.10	30	ZK	2.80	0.20	1.00
0.10	30	ZK	3.00	0.20	1.00
0.10	30	ZK	3.20	0.20	1.00
0.10	30	ZK	3.40	0.20	1.00
0.10	30	ZK	3.60	0.20	1.00
0.10	30	ZK	3.80	0.20	1.00
0.10	30	ZK	4.00	0.20	1.00
0.10	30	ZK	0.20	0.10	0.00
0.10	30	ZK	0.40	0.10	0.00
0.10	30	ZK	0.60	0.10	0.00
0.10	30	ZK	0.80	0.10	0.00
0.10	30	ZK	1.00	0.10	0.00
0.10	30	ZK	1.20	0.10	0.00
0.10	30	ZK	1.40	0.10	0.00
0.10	30	ZK	1.60	0.10	0.01
0.10	30	ZK	1.80	0.10	0.01
0.10	30	ZK	2.00	0.10	0.01
0.10	30	ZK	2.20	0.10	0.03
0.10	30	ZK	2.40	0.10	0.05
0.10	30	ZK	2.60	0.10	0.10
0.10	30	ZK	2.80	0.10	0.16
0.10	30	ZK	3.00	0.10	0.48
0.10	30	ZK	3.20	0.10	0.99
0.10	30	ZK	3.40	0.10	1.00
0.10	30	ZK	3.60	0.10	1.00
0.10	30	ZK	3.80	0.10	1.00
0.10	30	ZK	4.00	0.10	1.00
0.10	30	D1	0.20	1.00	0.00
0.10	30	D1	0.40	1.00	0.00
0.10	30	D1	0.60	1.00	0.00
0.10	30	D1	0.80	1.00	0.00
0.10	30	D1	1.00	1.00	0.00
0.10	30	D1	1.20	1.00	0.00
0.10	30	D1	1.40	1.00	0.04
0.10	30	D1	1.60	1.00	1.00
0.10	30	D1	1.80	1.00	1.00
0.10	30	D1	2.00	1.00	1.00
0.10	30	D1	2.20	1.00	1.00
0.10	30	D1	2.40	1.00	1.00
0.10	30	D1	2.60	1.00	1.00
0.10	30	D1	2.80	1.00	1.00
0.10	30	D1	3.00	1.00	1.00
0.10	30	D1	3.20	1.00	1.00
0.10	30	D1	3.40	1.00	1.00
0.10	30	D1	3.60	1.00	1.00
0.10	30	D1	3.80	1.00	1.00
0.10	30	D1	4.00	1.00	1.00
0.10	30	D1	0.20	0.90	0.00
0.10	30	D1	0.40	0.90	0.00
0.10	30	D1	0.60	0.90	0.00
0.10	30	D1	0.80	0.90	0.00
0.10	30	D1	1.00	0.90	0.00
0.10	30	D1	1.20	0.90	0.00
0.10	30	D1	1.40	0.90	0.03
0.10	30	D1	1.60	0.90	1.00
0.10	30	D1	1.80	0.90	1.00
0.10	30	D1	2.00	0.90	1.00
0.10	30	D1	2.20	0.90	1.00
0.10	30	D1	2.40	0.90	1.00
0.10	30	D1	2.60	0.90	1.00
0.10	30	D1	2.80	0.90	1.00
0.10	30	D1	3.00	0.90	1.00
0.10	30	D1	3.20	0.90	1.00
0.10	30	D1	3.40	0.90	1.00
0.10	30	D1	3.60	0.90	1.00
0.10	30	D1	3.80	0.90	1.00
0.10	30	D1	4.00	0.90	1.00
0.10	30	D1	0.20	0.80	0.00
0.10	30	D1	0.40	0.80	0.00
0.10	30	D1	0.60	0.80	0.00
0.10	30	D1	0.80	0.80	0.00
0.10	30	D1	1.00	0.80	0.00
0.10	30	D1	1.20	0.80	0.00
0.10	30	D1	1.40	0.80	0.02
0.10	30	D1	1.60	0.80	1.00
0.10	30	D1	1.80	0.80	1.00
0.10	30	D1	2.00	0.80	1.00
0.10	30	D1	2.20	0.80	1.00
0.10	30	D1	2.40	0.80	1.00
0.10	30	D1	2.60	0.80	1.00
0.10	30	D1	2.80	0.80	1.00
0.10	30	D1	3.00	0.80	1.00
0.10	30	D1	3.20	0.80	1.00
0.10	30	D1	3.40	0.80	1.00
0.10	30	D1	3.60	0.80	1.00
0.10	30	D1	3.80	0.80	1.00
0.10	30	D1	4.00	0.80	1.00
0.10	30	D1	0.20	0.70	0.00
0.10	30	D1	0.40	0.70	0.00
0.10	30	D1	0.60	0.70	0.00
0.10	30	D1	0.80	0.70	0.00
0.10	30	D1	1.00	0.70	0.00
0.10	30	D1	1.20	0.70	0.00
0.10	30	D1	1.40	0.70	0.01
0.10	30	D1	1.60	0.70	1.00
0.10	30	D1	1.80	0.70	1.00
0.10	30	D1	2.00	0.70	1.00
0.10	30	D1	2.20	0.70	1.00
0.10	30	D1	2.40	0.70	1.00
0.10	30	D1	2.60	0.70	1.00
0.10	30	D1	2.80	0.70	1.00
0.10	30	D1	3.00	0.70	1.00
0.10	30	D1	3.20	0.70	1.00
0.10	30	D1	3.40	0.70	1.00
0.10	30	D1	3.60	0.70	1.00
0.10	30	D1	3.80	0.70	1.00
0.10	30	D1	4.00	0.70	1.00
0.10	30	D1	0.20	0.60	0.00
0.10	30	D1	0.40	0.60	0.00
0.10	30	D1	0.60	0.60	0.00
0.10	30	D1	0.80	0.60	0.00
0.10	30	D1	1.00	0.60	0.00
0.10	30	D1	1.20	0.60	0.00
0.10	30	D1	1.40	0.60	0.01
0.10	30	D1	1.60	0.60	1.00
0.10	30	D1	1.80	0.60	1.00
0.10	30	D1	2.00	0.60	1.00
0.10	30	D1	2.20	0.60	1.00
0.10	30	D1	2.40	0.60	1.00
0.10	30	D1	2.60	0.60	1.00
0.10	30	D1	2.80	0.60	1.00
0.10	30	D1	3.00	0.60	1.00
0.10	30	D1	3.20	0.60	1.00
0.10	30	D1	3.40	0.60	1.00
0.10	30	D1	3.60	0.60	1.00
0.10	30	D1	3.80	0.60	1.00
0.10	30	D1	4.00	0.60	1.00
0.10	30	D1	0.20	0.50	0.00
0.10	30	D1	0.40	0.50	0.00
0.10	30	D1	0.60	0.50	0.00
0.10	30	D1	0.80	0.50	0.00
0.10	30	D1	1.00	0.50	0.00
0.10	30	D1	1.20	0.50	0.00
0.10	30	D1	1.40	0.50	0.00
0.10	30	D1	1.60	0.50	1.00
0.10	30	D1	1.80	0.50	1.00
0.10	30	D1	2.00	0.50	1.00
0.10	30	D1	2.20	0.50	1.00
0.10	30	D1	2.40	0.50	1.00
0.10	30	D1	2.60	0.50	1.00
0.10	30	D1	2.80	0.50	1.00
0.10	30	D1	3.00	0.50	1.00
0.10	30	D1	3.20	0.50	1.00
0.10	30	D1	3.40	0.50	1.00
0.10	30	D1	3.60	0.50	1.00
0.10	30	D1	3.80	0.50	1.00
0.10	30	D1	4.00	0.50	1.00
0.10	30	D1	0.20	0.40	0.00
0.10	30	D1	0.40	0.40	0.00
0.10	30	D1	0.60	0.40	0.00
0.10	30	D1	0.80	0.40	0.00
0.10	30	D1	1.00	0.40	0.00
0.10	30	D1	1.20	0.40	0.00
0.10	30	D1	1.40	0.40	0.00
0.10	30	D1	1.60	0.40	0.95
0.10	30	D1	1.80	0.40	1.00
0.10	30	D1	2.00	0.40	1.00
0.10	30	D1	2.20	0.40	1.00
0.10	30	D1	2.40	0.40	1.00
0.10	30	D1	2.60	0.40	1.00
0.10	30	D1	2.80	0.40	1.00
0.10	30	D1	3.00	0.40	1.00
0.10	30	D1	3.20	0.40	1.00
0.10	30	D1	3.40	0.40	1.00
0.10	30	D1	3.60	0.40	1.00
0.10	30	D1	3.80	0.40	1.00
0.10	30	D1	4.00	0.40	1.00
0.10	30	D1	0.20	0.30	0.00
0.10	30	D1	0.40	0.30	0.00
0.10	30	D1	0.60	0.30	0.00
0.10	30	D1	0.80	0.30	0.00
0.10	30	D1	1.00	0.30	0.00
0.10	30	D1	1.20	0.30	0.00
0.10	30	D1	1.40	0.30	0.00
0.10	30	D1	1.60	0.30	0.62
0.10	30	D1	1.80	0.30	1.00
0.10	30	D1	2.00	0.30	1.00
0.10	30	D1	2.20	0.30	1.00
0.10	30	D1	2.40	0.30	1.00
0.10	30	D1	2.60	0.30	1.00
0.10	30	D1	2.80	0.30	1.00
0.10	30	D1	3.00	0.30	1.00
0.10	30	D1	3.20	0.30	1.00
0.10	30	D1	3.40	0.30	1.00
0.10	30	D1	3.60	0.30	1.00
0.10	30	D1	3.80	0.30	1.00
0.10	30	D1	4.00	0.30	1.00
0.10	30	D1	0.20	0.20	0.00
0.10	30	D1	0.40	0.20	0.00
0.10	30	D1	0.60	0.20	0.00
0.10	30	D1	0.80	0.20	0.00
0.10	30	D1	1.00	0.20	0.00
0.10	30	D1	1.20	0.20	0.00
0.10	30	D1	1.40	0.20	0.00
0.10	30	D1	1.60	0.20	0.11
0.10	30	D1	1.80	0.20	0.21
0.10	30	D1	2.00	0.20	0.21
0.10	30	D1	2.20	0.20	0.22
0.10	30	D1	2.40	0.20	0.21
0.10	30	D1	2.60	0.20	0.21
0.10	30	D1	2.80	0.20	0.22
0.10	30	D1	3.00	0.20	0.21
0.10	30	D1	3.20	0.20	0.21
0.10	30	D1	3.40	0.20	0.21
0.10	30	D1	3.60	0.20	0.20
0.10	30	D1	3.80	0.20	0.22
0.10	30	D1	4.00	0.20	0.21
0.10	30	D1	0.20	0.10	0.00
0.10	30	D1	0.40	0.10	0.00
0.10	30	D1	0.60	0.10	0.00
0.10	30	D1	0.80	0.10	0.00
0.10	30	D1	1.00	0.10	0.00
0.10	30	D1	1.20	0.10	0.00
0.10	30	D1	1.40	0.10	0.00
0.10	30	D1	1.60	0.10	0.01
0.10	30	D1	1.80	0.10	0.01
0.10	30	D1	2.00	0.10	0.01
0.10	30	D1	2.20	0.10	0.01
0.10	30	D1	2.40	0.10	0.01
0.10	30	D1	2.60	0.10	0.01
0.10	30	D1	2.80	0.10	0.01
0.10	30	D1	3.00	0.10	0.01
0.10	30	D1	3.20	0.10	0.01
0.10	30	D1	3.40	0.10	0.01
0.10	30	D1	3.60	0.10	0.01
0.10	30	D1	3.80	0.10	0.01
0.10	30	D1	4.00	0.10	0.01
0.10	30	D2	0.20	1.00	0.00
0.10	30	D2	0.40	1.00	0.00
0.10	30	D2	0.60	1.00	0.00
0.10	30	D2	0.80	1.00	0.00
0.10	30	D2	1.00	1.00	0.00
0.10	30	D2	1.20	1.00	0.00
0.10	30	D2	1.40	1.00	0.00
0.10	30	D2	1.60	1.00	0.00
0.10	30	D2	1.80	1.00	1.00
0.10	30	D2	2.00	1.00	1.00
0.10	30	D2	2.20	1.00	1.00
0.10	30	D2	2.40	1.00	1.00
0.10	30	D2	2.60	1.00	1.00
0.10	30	D2	2.80	1.00	1.00
0.10	30	D2	3.00	1.00	1.00
0.10	30	D2	3.20	1.00	1.00
0.10	30	D2	3.40	1.00	1.00
0.10	30	D2	3.60	1.00	1.00
0.10	30	D2	3.80	1.00	1.00
0.10	30	D2	4.00	1.00	1.00
0.10	30	D2	0.20	0.90	0.00
0.10	30	D2	0.40	0.90	0.00
0.10	30	D2	0.60	0.90	0.00
0.10	30	D2	0.80	0.90	0.00
0.10	30	D2	1.00	0.90	0.00
0.10	30	D2	1.20	0.90	0.00
0.10	30	D2	1.40	0.90	0.00
0.10	30	D2	1.60	0.90	0.00
0.10	30	D2	1.80	0.90	1.00
0.10	30	D2	2.00	0.90	1.00
0.10	30	D2	2.20	0.90	1.00
0.10	30	D2	2.40	0.90	1.00
0.10	30	D2	2.60	0.90	1.00
0.10	30	D2	2.80	0.90	1.00
0.10	30	D2	3.00	0.90	1.00
0.10	30	D2	3.20	0.90	1.00
0.10	30	D2	3.40	0.90	1.00
0.10	30	D2	3.60	0.90	1.00
0.10	30	D2	3.80	0.90	1.00
0.10	30	D2	4.00	0.90	1.00
0.10	30	D2	0.20	0.80	0.00
0.10	30	D2	0.40	0.80	0.00
0.10	30	D2	0.60	0.80	0.00
0.10	30	D2	0.80	0.80	0.00
0.10	30	D2	1.00	0.80	0.00
0.10	30	D2	1.20	0.80	0.00
0.10	30	D2	1.40	0.80	0.00
0.10	30	D2	1.60	0.80	0.00
0.10	30	D2	1.80	0.80	0.99
0.10	30	D2	2.00	0.80	1.00
0.10	30	D2	2.20	0.80	1.00
0.10	30	D2	2.40	0.80	1.00
0.10	30	D2	2.60	0.80	1.00
0.10	30	D2	2.80	0.80	1.00
0.10	30	D2	3.00	0.80	1.00
0.10	30	D2	3.20	0.80	1.00
0.10	30	D2	3.40	0.80	1.00
0.10	30	D2	3.60	0.80	1.00
0.10	30	D2	3.80	0.80	1.00
0.10	30	D2	4.00	0.80	1.00
0.10	30	D2	0.20	0.70	0.00
0.10	30	D2	0.40	0.70	0.00
0.10	30	D2	0.60	0.70	0.00
0.10	30	D2	0.80	0.70	0.00
0.10	30	D2	1.00	0.70	0.00
0.10	30	D2	1.20	0.70	0.00
0.10	30	D2	1.40	0.70	0.00
0.10	30	D2	1.60	0.70	0.00
0.10	30	D2	1.80	0.70	0.97
0.10	30	D2	2.00	0.70	1.00
0.10	30	D2	2.20	0.70	1.00
0.10	30	D2	2.40	0.70	1.00
0.10	30	D2	2.60	0.70	1.00
0.10	30	D2	2.80	0.70	1.00
0.10	30	D2	3.00	0.70	1.00
0.10	30	D2	3.20	0.70	1.00
0.10	30	D2	3.40	0.70	1.00
0.10	30	D2	3.60	0.70	1.00
0.10	30	D2	3.80	0.70	1.00
0.10	30	D2	4.00	0.70	1.00
0.10	30	D2	0.20	0.60	0.00
0.10	30	D2	0.40	0.60	0.00
0.10	30	D2	0.60	0.60	0.00
0.10	30	D2	0.80	0.60	0.00
0.10	30	D2	1.00	0.60	0.00
0.10	30	D2	1.20	0.60	0.00
0.10	30	D2	1.40	0.60	0.00
0.10	30	D2	1.60	0.60	0.00
0.10	30	D2	1.80	0.60	0.91
0.10	30	D2	2.00	0.60	1.00
0.10	30	D2	2.20	0.60	1.00
0.10	30	D2	2.40	0.60	1.00
0.10	30	D2	2.60	0.60	1.00
0.10	30	D2	2.80	0.60	1.00
0.10	30	D2	3.00	0.60	1.00
0.10	30	D2	3.20	0.60	1.00
0.10	30	D2	3.40	0.60	1.00
0.10	30	D2	3.60	0.60	1.00
0.10	30	D2	3.80	0.60	1.00
0.10	30	D2	4.00	0.60	1.00
0.10	30	D2	0.20	0.50	0.00
0.10	30	D2	0.40	0.50	0.00
0.10	30	D2	0.60	0.50	0.00
0.10	30	D2	0.80	0.50	0.00
0.10	30	D2	1.00	0.50	0.00
0.10	30	D2	1.20	0.50	0.00
0.10	30	D2	1.40	0.50	0.00
0.10	30	D2	1.60	0.50	0.00
0.10	30	D2	1.80	0.50	0.77
0.10	30	D2	2.00	0.50	1.00
0.10	30	D2	2.20	0.50	1.00
0.10	30	D2	2.40	0.50	1.00
0.10	30	D2	2.60	0.50	1.00
0.10	30	D2	2.80	0.50	1.00
0.10	30	D2	3.00	0.50	1.00
0.10	30	D2	3.20	0.50	1.00
0.10	30	D2	3.40	0.50	1.00
0.10	30	D2	3.60	0.50	1.00
0.10	30	D2	3.80	0.50	1.00
0.10	30	D2	4.00	0.50	1.00
0.10	30	D2	0.20	0.40	0.00
0.10	30	D2	0.40	0.40	0.00
0.10	30	D2	0.60	0.40	0.00
0.10	30	D2	0.80	0.40	0.00
0.10	30	D2	1.00	0.40	0.00
0.10	30	D2	1.20	0.40	0.00
0.10	30	D2	1.40	0.40	0.00
0.10	30	D2	1.60	0.40	0.00
0.10	30	D2	1.80	0.40	0.51
0.10	30	D2	2.00	0.40	1.00
0.10	30	D2	2.20	0.40	1.00
0.10	30	D2	2.40	0.40	1.00
0.10	30	D2	2.60	0.40	1.00
0.10	30	D2	2.80	0.40	1.00
0.10	30	D2	3.00	0.40	1.00
0.10	30	D2	3.20	0.40	1.00
0.10	30	D2	3.40	0.40	1.00
0.10	30	D2	3.60	0.40	1.00
0.10	30	D2	3.80	0.40	1.00
0.10	30	D2	4.00	0.40	1.00
0.10	30	D2	0.20	0.30	0.00
0.10	30	D2	0.40	0.30	0.00
0.10	30	D2	0.60	0.30	0.00
0.10	30	D2	0.80	0.30	0.00
0.10	30	D2	1.00	0.30	0.00
0.10	30	D2	1.20	0.30	0.00
0.10	30	D2	1.40	0.30	0.00
0.10	30	D2	1.60	0.30	0.00
0.10	30	D2	1.80	0.30	0.23
0.10	30	D2	2.00	0.30	1.00
0.10	30	D2	2.20	0.30	1.00
0.10	30	D2	2.40	0.30	1.00
0.10	30	D2	2.60	0.30	1.00
0.10	30	D2	2.80	0.30	1.00
0.10	30	D2	3.00	0.30	1.00
0.10	30	D2	3.20	0.30	1.00
0.10	30	D2	3.40	0.30	1.00
0.10	30	D2	3.60	0.30	1.00
0.10	30	D2	3.80	0.30	1.00
0.10	30	D2	4.00	0.30	1.00
0.10	30	D2	0.20	0.20	0.00
0.10	30	D2	0.40	0.20	0.00
0.10	30	D2	0.60	0.20	0.00
0.10	30	D2	0.80	0.20	0.00
0.10	30	D2	1.00	0.20	0.00
0.10	30	D2	1.20	0.20	0.00
0.10	30	D2	1.40	0.20	0.00
0.10	30	D2	1.60	0.20	0.00
0.10	30	D2	1.80	0.20	0.05
0.10	30	D2	2.00	0.20	0.54
0.10	30	D2	2.20	0.20	0.58
0.10	30	D2	2.40	0.20	0.58
0.10	30	D2	2.60	0.20	0.58
0.10	30	D2	2.80	0.20	0.59
0.10	30	D2	3.00	0.20	0.58
0.10	30	D2	3.20	0.20	0.58
0.10	30	D2	3.40	0.20	0.58
0.10	30	D2	3.60	0.20	0.57
0.10	30	D2	3.80	0.20	0.58
0.10	30	D2	4.00	0.20	0.59
0.10	30	D2	0.20	0.10	0.00
0.10	30	D2	0.40	0.10	0.00
0.10	30	D2	0.60	0.10	0.00
0.10	30	D2	0.80	0.10	0.00
0.10	30	D2	1.00	0.10	0.00
0.10	30	D2	1.20	0.10	0.00
0.10	30	D2	1.40	0.10	0.00
0.10	30	D2	1.60	0.10	0.00
0.10	30	D2	1.80	0.10	0.00
0.10	30	D2	2.00	0.10	0.01
0.10	30	D2	2.20	0.10	0.01
0.10	30	D2	2.40	0.10	0.02
0.10	30	D2	2.60	0.10	0.01
0.10	30	D2	2.80	0.10	0.01
0.10	30	D2	3.00	0.10	0.01
0.10	30	D2	3.20	0.10	0.01
0.10	30	D2	3.40	0.10	0.01
0.10	30	D2	3.60	0.10	0.02
0.10	30	D2	3.80	0.10	0.01
0.10	30	D2	4.00	0.10	0.02
0.10	30	D3	0.20	1.00	0.00
0.10	30	D3	0.40	1.00	0.00
0.10	30	D3	0.60	1.00	0.00
0.10	30	D3	0.80	1.00	0.00
0.10	30	D3	1.00	1.00	0.00
0.10	30	D3	1.20	1.00	0.00
0.10	30	D3	1.40	1.00	0.00
0.10	30	D3	1.60	1.00	0.00
0.10	30	D3	1.80	1.00	0.00
0.10	30	D3	2.00	1.00	0.53
0.10	30	D3	2.20	1.00	1.00
0.10	30	D3	2.40	1.00	1.00
0.10	30	D3	2.60	1.00	1.00
0.10	30	D3	2.80	1.00	1.00
0.10	30	D3	3.00	1.00	1.00
0.10	30	D3	3.20	1.00	1.00
0.10	30	D3	3.40	1.00	1.00
0.10	30	D3	3.60	1.00	1.00
0.10	30	D3	3.80	1.00	1.00
0.10	30	D3	4.00	1.00	1.00
0.10	30	D3	0.20	0.90	0.00
0.10	30	D3	0.40	0.90	0.00
0.10	30	D3	0.60	0.90	0.00
0.10	30	D3	0.80	0.90	0.00
0.10	30	D3	1.00	0.90	0.00
0.10	30	D3	1.20	0.90	0.00
0.10	30	D3	1.40	0.90	0.00
0.10	30	D3	1.60	0.90	0.00
0.10	30	D3	1.80	0.90	0.00
0.10	30	D3	2.00	0.90	0.44
0.10	30	D3	2.20	0.90	1.00
0.10	30	D3	2.40	0.90	1.00
0.10	30	D3	2.60	0.90	1.00
0.10	30	D3	2.80	0.90	1.00
0.10	30	D3	3.00	0.90	1.00
0.10	30	D3	3.20	0.90	1.00
0.10	30	D3	3.40	0.90	1.00
0.10	30	D3	3.60	0.90	1.00
0.10	30	D3	3.80	0.90	1.00
0.10	30	D3	4.00	0.90	1.00
0.10	30	D3	0.20	0.80	0.00
0.10	30	D3	0.40	0.80	0.00
0.10	30	D3	0.60	0.80	0.00
0.10	30	D3	0.80	0.80	0.00
0.10	30	D3	1.00	0.80	0.00
0.10	30	D3	1.20	0.80	0.00
0.10	30	D3	1.40	0.80	0.00
0.10	30	D3	1.60	0.80	0.00
0.10	30	D3	1.80	0.80	0.00
0.10	30	D3	2.00	0.80	0.36
0.10	30	D3	2.20	0.80	1.00
0.10	30	D3	2.40	0.80	1.00
0.10	30	D3	2.60	0.80	1.00
0.10	30	D3	2.80	0.80	1.00
0.10	30	D3	3.00	0.80	1.00
0.10	30	D3	3.20	0.80	1.00
0.10	30	D3	3.40	0.80	1.00
0.10	30	D3	3.60	0.80	1.00
0.10	30	D3	3.80	0.80	1.00
0.10	30	D3	4.00	0.80	1.00
0.10	30	D3	0.20	0.70	0.00
0.10	30	D3	0.40	0.70	0.00
0.10	30	D3	0.60	0.70	0.00
0.10	30	D3	0.80	0.70	0.00
0.10	30	D3	1.00	0.70	0.00
0.10	30	D3	1.20	0.70	0.00
0.10	30	D3	1.40	0.70	0.00
0.10	30	D3	1.60	0.70	0.00
0.10	30	D3	1.80	0.70	0.00
0.10	30	D3	2.00	0.70	0.27
0.10	30	D3	2.20	0.70	1.00
0.10	30	D3	2.40	0.70	1.00
0.10	30	D3	2.60	0.70	1.00
0.10	30	D3	2.80	0.70	1.00
0.10	30	D3	3.00	0.70	1.00
0.10	30	D3	3.20	0.70	1.00
0.10	30	D3	3.40	0.70	1.00
0.10	30	D3	3.60	0.70	1.00
0.10	30	D3	3.80	0.70	1.00
0.10	30	D3	4.00	0.70	1.00
0.10	30	D3	0.20	0.60	0.00
0.10	30	D3	0.40	0.60	0.00
0.10	30	D3	0.60	0.60	0.00
0.10	30	D3	0.80	0.60	0.00
0.10	30	D3	1.00	0.60	0.00
0.10	30	D3	1.20	0.60	0.00
0.10	30	D3	1.40	0.60	0.00
0.10	30	D3	1.60	0.60	0.00
0.10	30	D3	1.80	0.60	0.00
0.10	30	D3	2.00	0.60	0.18
0.10	30	D3	2.20	0.60	1.00
0.10	30	D3	2.40	0.60	1.00
0.10	30	D3	2.60	0.60	1.00
0.10	30	D3	2.80	0.60	1.00
0.10	30	D3	3.00	0.60	1.00
0.10	30	D3	3.20	0.60	1.00
0.10	30	D3	3.40	0.60	1.00
0.10	30	D3	3.60	0.60	1.00
0.10	30	D3	3.80	0.60	1.00
0.10	30	D3	4.00	0.60	1.00
0.10	30	D3	0.20	0.50	0.00
0.10	30	D3	0.40	0.50	0.00
0.10	30	D3	0.60	0.50	0.00
0.10	30	D3	0.80	0.50	0.00
0.10	30	D3	1.00	0.50	0.00
0.10	30	D3	1.20	0.50	0.00
0.10	30	D3	1.40	0.50	0.00
0.10	30	D3	1.60	0.50	0.00
0.10	30	D3	1.80	0.50	0.00
0.10	30	D3	2.00	0.50	0.11
0.10	30	D3	2.20	0.50	1.00
0.10	30	D3	2.40	0.50	1.00
0.10	30	D3	2.60	0.50	1.00
0.10	30	D3	2.80	0.50	1.00
0.10	30	D3	3.00	0.50	1.00
0.10	30	D3	3.20	0.50	1.00
0.10	30	D3	3.40	0.50	1.00
0.10	30	D3	3.60	0.50	1.00
0.10	30	D3	3.80	0.50	1.00
0.10	30	D3	4.00	0.50	1.00
0.10	30	D3	0.20	0.40	0.00
0.10	30	D3	0.40	0.40	0.00
0.10	30	D3	0.60	0.40	0.00
0.10	30	D3	0.80	0.40	0.00
0.10	30	D3	1.00	0.40	0.00
0.10	30	D3	1.20	0.40	0.00
0.10	30	D3	1.40	0.40	0.00
0.10	30	D3	1.60	0.40	0.00
0.10	30	D3	1.80	0.40	0.00
0.10	30	D3	2.00	0.40	0.05
0.10	30	D3	2.20	0.40	1.00
0.10	30	D3	2.40	0.40	1.00
0.10	30	D3	2.60	0.40	1.00
0.10	30	D3	2.80	0.40	1.00
0.10	30	D3	3.00	0.40	1.00
0.10	30	D3	3.20	0.40	1.00
0.10	30	D3	3.40	0.40	1.00
0.10	30	D3	3.60	0.40	1.00
0.10	30	D3	3.80	0.40	1.00
0.10	30	D3	4.00	0.40	1.00
0.10	30	D3	0.20	0.30	0.00
0.10	30	D3	0.40	0.30	0.00
0.10	30	D3	0.60	0.30	0.00
0.10	30	D3	0.80	0.30	0.00
0.10	30	D3	1.00	0.30	0.00
0.10	30	D3	1.20	0.30	0.00
0.10	30	D3	1.40	0.30	0.00
0.10	30	D3	1.60	0.30	0.00
0.10	30	D3	1.80	0.30	0.00
0.10	30	D3	2.00	0.30	0.03
0.10	30	D3	2.20	0.30	0.99
0.10	30	D3	2.40	0.30	1.00
0.10	30	D3	2.60	0.30	1.00
0.10	30	D3	2.80	0.30	1.00
0.10	30	D3	3.00	0.30	1.00
0.10	30	D3	3.20	0.30	1.00
0.10	30	D3	3.40	0.30	1.00
0.10	30	D3	3.60	0.30	1.00
0.10	30	D3	3.80	0.30	1.00
0.10	30	D3	4.00	0.30	1.00
0.10	30	D3	0.20	0.20	0.00
0.10	30	D3	0.40	0.20	0.00
0.10	30	D3	0.60	0.20	0.00
0.10	30	D3	0.80	0.20	0.00
0.10	30	D3	1.00	0.20	0.00
0.10	30	D3	1.20	0.20	0.00
0.10	30	D3	1.40	0.20	0.00
0.10	30	D3	1.60	0.20	0.00
0.10	30	D3	1.80	0.20	0.00
0.10	30	D3	2.00	0.20	0.01
0.10	30	D3	2.20	0.20	0.82
0.10	30	D3	2.40	0.20	1.00
0.10	30	D3	2.60	0.20	1.00
0.10	30	D3	2.80	0.20	1.00
0.10	30	D3	3.00	0.20	1.00
0.10	30	D3	3.20	0.20	1.00
0.10	30	D3	3.40	0.20	1.00
0.10	30	D3	3.60	0.20	1.00
0.10	30	D3	3.80	0.20	1.00
0.10	30	D3	4.00	0.20	1.00
0.10	30	D3	0.20	0.10	0.00
0.10	30	D3	0.40	0.10	0.00
0.10	30	D3	0.60	0.10	0.00
0.10	30	D3	0.80	0.10	0.00
0.10	30	D3	1.00	0.10	0.00
0.10	30	D3	1.20	0.10	0.00
0.10	30	D3	1.40	0.10	0.00
0.10	30	D3	1.60	0.10	0.00
0.10	30	D3	1.80	0.10	0.00
0.10	30	D3	2.00	0.10	0.00
0.10	30	D3	2.20	0.10	0.05
0.10	30	D3	2.40	0.10	0.08
0.10	30	D3	2.60	0.10	0.08
0.10	30	D3	2.80	0.10	0.09
0.10	30	D3	3.00	0.10	0.08
0.10	30	D3	3.20	0.10	0.08
0.10	30	D3	3.40	0.10	0.08
0.10	30	D3	3.60	0.10	0.09
0.10	30	D3	3.80	0.10	0.09
0.10	30	D3	4.00	0.10	0.08
0.10	30	D4	0.20	1.00	0.00
0.10	30	D4	0.40	1.00	0.00
0.10	30	D4	0.60	1.00	0.00
0.10	30	D4	0.80	1.00	0.00
0.10	30	D4	1.00	1.00	0.00
0.10	30	D4	1.20	1.00	0.00
0.10	30	D4	1.40	1.00	0.00
0.10	30	D4	1.60	1.00	0.00
0.10	30	D4	1.80	1.00	0.00
0.10	30	D4	2.00	1.00	0.00
0.10	30	D4	2.20	1.00	0.00
0.10	30	D4	2.40	1.00	1.00
0.10	30	D4	2.60	1.00	1.00
0.10	30	D4	2.80	1.00	1.00
0.10	30	D4	3.00	1.00	1.00
0.10	30	D4	3.20	1.00	1.00
0.10	30	D4	3.40	1.00	1.00
0.10	30	D4	3.60	1.00	1.00
0.10	30	D4	3.80	1.00	1.00
0.10	30	D4	4.00	1.00	1.00
0.10	30	D4	0.20	0.90	0.00
0.10	30	D4	0.40	0.90	0.00
0.10	30	D4	0.60	0.90	0.00
0.10	30	D4	0.80	0.90	0.00
0.10	30	D4	1.00	0.90	0.00
0.10	30	D4	1.20	0.90	0.00
0.10	30	D4	1.40	0.90	0.00
0.10	30	D4	1.60	0.90	0.00
0.10	30	D4	1.80	0.90	0.00
0.10	30	D4	2.00	0.90	0.00
0.10	30	D4	2.20	0.90	0.00
0.10	30	D4	2.40	0.90	1.00
0.10	30	D4	2.60	0.90	1.00
0.10	30	D4	2.80	0.90	1.00
0.10	30	D4	3.00	0.90	1.00
0.10	30	D4	3.20	0.90	1.00
0.10	30	D4	3.40	0.90	1.00
0.10	30	D4	3.60	0.90	1.00
0.10	30	D4	3.80	0.90	1.00
0.10	30	D4	4.00	0.90	1.00
0.10	30	D4	0.20	0.80	0.00
0.10	30	D4	0.40	0.80	0.00
0.10	30	D4	0.60	0.80	0.00
0.10	30	D4	0.80	0.80	0.00
0.10	30	D4	1.00	0.80	0.00
0.10	30	D4	1.20	0.80	0.00
0.10	30	D4	1.40	0.80	0.00
0.10	30	D4	1.60	0.80	0.00
0.10	30	D4	1.80	0.80	0.00
0.10	30	D4	2.00	0.80	0.00
0.10	30	D4	2.20	0.80	0.00
0.10	30	D4	2.40	0.80	1.00
0.10	30	D4	2.60	0.80	1.00
0.10	30	D4	2.80	0.80	1.00
0.10	30	D4	3.00	0.80	1.00
0.10	30	D4	3.20	0.80	1.00
0.10	30	D4	3.40	0.80	1.00
0.10	30	D4	3.60	0.80	1.00
0.10	30	D4	3.80	0.80	1.00
0.10	30	D4	4.00	0.80	1.00
0.10	30	D4	0.20	0.70	0.00
0.10	30	D4	0.40	0.70	0.00
0.10	30	D4	0.60	0.70	0.00
0.10	30	D4	0.80	0.70	0.00
0.10	30	D4	1.00	0.70	0.00
0.10	30	D4	1.20	0.70	0.00
0.10	30	D4	1.40	0.70	0.00
0.10	30	D4	1.60	0.70	0.00
0.10	30	D4	1.80	0.70	0.00
0.10	30	D4	2.00	0.70	0.00
0.10	30	D4	2.20	0.70	0.00
0.10	30	D4	2.40	0.70	1.00
0.10	30	D4	2.60	0.70	1.00
0.10	30	D4	2.80	0.70	1.00
0.10	30	D4	3.00	0.70	1.00
0.10	30	D4	3.20	0.70	1.00
0.10	30	D4	3.40	0.70	1.00
0.10	30	D4	3.60	0.70	1.00
0.10	30	D4	3.80	0.70	1.00
0.10	30	D4	4.00	0.70	1.00
0.10	30	D4	0.20	0.60	0.00
0.10	30	D4	0.40	0.60	0.00
0.10	30	D4	0.60	0.60	0.00
0.10	30	D4	0.80	0.60	0.00
0.10	30	D4	1.00	0.60	0.00
0.10	30	D4	1.20	0.60	0.00
0.10	30	D4	1.40	0.60	0.00
0.10	30	D4	1.60	0.60	0.00
0.10	30	D4	1.80	0.60	0.00
0.10	30	D4	2.00	0.60	0.00
0.10	30	D4	2.20	0.60	0.00
0.10	30	D4	2.40	0.60	1.00
0.10	30	D4	2.60	0.60	1.00
0.10	30	D4	2.80	0.60	1.00
0.10	30	D4	3.00	0.60	1.00
0.10	30	D4	3.20	0.60	1.00
0.10	30	D4	3.40	0.60	1.00
0.10	30	D4	3.60	0.60	1.00
0.10	30	D4	3.80	0.60	1.00
0.10	30	D4	4.00	0.60	1.00
0.10	30	D4	0.20	0.50	0.00
0.10	30	D4	0.40	0.50	0.00
0.10	30	D4	0.60	0.50	0.00
0.10	30	D4	0.80	0.50	0.00
0.10	30	D4	1.00	0.50	0.00
0.10	30	D4	1.20	0.50	0.00
0.10	30	D4	1.40	0.50	0.00
0.10	30	D4	1.60	0.50	0.00
0.10	30	D4	1.80	0.50	0.00
0.10	30	D4	2.00	0.50	0.00
0.10	30	D4	2.20	0.50	0.00
0.10	30	D4	2.40	0.50	0.98
0.10	30	D4	2.60	0.50	1.00
0.10	30	D4	2.80	0.50	1.00
0.10	30	D4	3.00	0.50	1.00
0.10	30	D4	3.20	0.50	1.00
0.10	30	D4	3.40	0.50	1.00
0.10	30	D4	3.60	0.50	1.00
0.10	30	D4	3.80	0.50	1.00
0.10	30	D4	4.00	0.50	1.00
0.10	30	D4	0.20	0.40	0.00
0.10	30	D4	0.40	0.40	0.00
0.10	30	D4	0.60	0.40	0.00
0.10	30	D4	0.80	0.40	0.00
0.10	30	D4	1.00	0.40	0.00
0.10	30	D4	1.20	0.40	0.00
0.10	30	D4	1.40	0.40	0.00
0.10	30	D4	1.60	0.40	0.00
0.10	30	D4	1.80	0.40	0.00
0.10	30	D4	2.00	0.40	0.00
0.10	30	D4	2.20	0.40	0.00
0.10	30	D4	2.40	0.40	0.94
0.10	30	D4	2.60	0.40	1.00
0.10	30	D4	2.80	0.40	1.00
0.10	30	D4	3.00	0.40	1.00
0.10	30	D4	3.20	0.40	1.00
0.10	30	D4	3.40	0.40	1.00
0.10	30	D4	3.60	0.40	1.00
0.10	30	D4	3.80	0.40	1.00
0.10	30	D4	4.00	0.40	1.00
0.10	30	D4	0.20	0.30	0.00
0.10	30	D4	0.40	0.30	0.00
0.10	30	D4	0.60	0.30	0.00
0.10	30	D4	0.80	0.30	0.00
0.10	30	D4	1.00	0.30	0.00
0.10	30	D4	1.20	0.30	0.00
0.10	30	D4	1.40	0.30	0.00
0.10	30	D4	1.60	0.30	0.00
0.10	30	D4	1.80	0.30	0.00
0.10	30	D4	2.00	0.30	0.00
0.10	30	D4	2.20	0.30	0.00
0.10	30	D4	2.40	0.30	0.77
0.10	30	D4	2.60	0.30	1.00
0.10	30	D4	2.80	0.30	1.00
0.10	30	D4	3.00	0.30	1.00
0.10	30	D4	3.20	0.30	1.00
0.10	30	D4	3.40	0.30	1.00
0.10	30	D4	3.60	0.30	1.00
0.10	30	D4	3.80	0.30	1.00
0.10	30	D4	4.00	0.30	1.00
0.10	30	D4	0.20	0.20	0.00
0.10	30	D4	0.40	0.20	0.00
0.10	30	D4	0.60	0.20	0.00
0.10	30	D4	0.80	0.20	0.00
0.10	30	D4	1.00	0.20	0.00
0.10	30	D4	1.20	0.20	0.00
0.10	30	D4	1.40	0.20	0.00
0.10	30	D4	1.60	0.20	0.00
0.10	30	D4	1.80	0.20	0.00
0.10	30	D4	2.00	0.20	0.00
0.10	30	D4	2.20	0.20	0.00
0.10	30	D4	2.40	0.20	0.41
0.10	30	D4	2.60	0.20	1.00
0.10	30	D4	2.80	0.20	1.00
0.10	30	D4	3.00	0.20	1.00
0.10	30	D4	3.20	0.20	1.00
0.10	30	D4	3.40	0.20	1.00
0.10	30	D4	3.60	0.20	1.00
0.10	30	D4	3.80	0.20	1.00
0.10	30	D4	4.00	0.20	1.00
0.10	30	D4	0.20	0.10	0.00
0.10	30	D4	0.40	0.10	0.00
0.10	30	D4	0.60	0.10	0.00
0.10	30	D4	0.80	0.10	0.00
0.10	30	D4	1.00	0.10	0.00
0.10	30	D4	1.20	0.10	0.00
0.10	30	D4	1.40	0.10	0.00
0.10	30	D4	1.60	0.10	0.00
0.10	30	D4	1.80	0.10	0.00
0.10	30	D4	2.00	0.10	0.00
0.10	30	D4	2.20	0.10	0.00
0.10	30	D4	2.40	0.10	0.03
0.10	30	D4	2.60	0.10	0.19
0.10	30	D4	2.80	0.10	0.20
0.10	30	D4	3.00	0.10	0.20
0.10	30	D4	3.20	0.10	0.20
0.10	30	D4	3.40	0.10	0.19
0.10	30	D4	3.60	0.10	0.20
0.10	30	D4	3.80	0.10	0.20
0.10	30	D4	4.00	0.10	0.20
0.10	30	D5	0.20	1.00	0.00
0.10	30	D5	0.40	1.00	0.00
0.10	30	D5	0.60	1.00	0.00
0.10	30	D5	0.80	1.00	0.00
0.10	30	D5	1.00	1.00	0.00
0.10	30	D5	1.20	1.00	0.00
0.10	30	D5	1.40	1.00	0.00
0.10	30	D5	1.60	1.00	0.00
0.10	30	D5	1.80	1.00	0.00
0.10	30	D5	2.00	1.00	0.00
0.10	30	D5	2.20	1.00	0.00
0.10	30	D5	2.40	1.00	0.00
0.10	30	D5	2.60	1.00	0.87
0.10	30	D5	2.80	1.00	1.00
0.10	30	D5	3.00	1.00	1.00
0.10	30	D5	3.20	1.00	1.00
0.10	30	D5	3.40	1.00	1.00
0.10	30	D5	3.60	1.00	1.00
0.10	30	D5	3.80	1.00	1.00
0.10	30	D5	4.00	1.00	1.00
0.10	30	D5	0.20	0.90	0.00
0.10	30	D5	0.40	0.90	0.00
0.10	30	D5	0.60	0.90	0.00
0.10	30	D5	0.80	0.90	0.00
0.10	30	D5	1.00	0.90	0.00
0.10	30	D5	1.20	0.90	0.00
0.10	30	D5	1.40	0.90	0.00
0.10	30	D5	1.60	0.90	0.00
0.10	30	D5	1.80	0.90	0.00
0.10	30	D5	2.00	0.90	0.00
0.10	30	D5	2.20	0.90	0.00
0.10	30	D5	2.40	0.90	0.00
0.10	30	D5	2.60	0.90	0.83
0.10	30	D5	2.80	0.90	1.00
0.10	30	D5	3.00	0.90	1.00
0.10	30	D5	3.20	0.90	1.00
0.10	30	D5	3.40	0.90	1.00
0.10	30	D5	3.60	0.90	1.00
0.10	30	D5	3.80	0.90	1.00
0.10	30	D5	4.00	0.90	1.00
0.10	30	D5	0.20	0.80	0.00
0.10	30	D5	0.40	0.80	0.00
0.10	30	D5	0.60	0.80	0.00
0.10	30	D5	0.80	0.80	0.00
0.10	30	D5	1.00	0.80	0.00
0.10	30	D5	1.20	0.80	0.00
0.10	30	D5	1.40	0.80	0.00
0.10	30	D5	1.60	0.80	0.00
0.10	30	D5	1.80	0.80	0.00
0.10	30	D5	2.00	0.80	0.00
0.10	30	D5	2.20	0.80	0.00
0.10	30	D5	2.40	0.80	0.00
0.10	30	D5	2.60	0.80	0.76
0.10	30	D5	2.80	0.80	1.00
0.10	30	D5	3.00	0.80	1.00
0.10	30	D5	3.20	0.80	1.00
0.10	30	D5	3.40	0.80	1.00
0.10	30	D5	3.60	0.80	1.00
0.10	30	D5	3.80	0.80	1.00
0.10	30	D5	4.00	0.80	1.00
0.10	30	D5	0.20	0.70	0.00
0.10	30	D5	0.40	0.70	0.00
0.10	30	D5	0.60	0.70	0.00
0.10	30	D5	0.80	0.70	0.00
0.10	30	D5	1.00	0.70	0.00
0.10	30	D5	1.20	0.70	0.00
0.10	30	D5	1.40	0.70	0.00
0.10	30	D5	1.60	0.70	0.00
0.10	30	D5	1.80	0.70	0.00
0.10	30	D5	2.00	0.70	0.00
0.10	30	D5	2.20	0.70	0.00
0.10	30	D5	2.40	0.70	0.00
0.10	30	D5	2.60	0.70	0.67
0.10	30	D5	2.80	0.70	1.00
0.10	30	D5	3.00	0.70	1.00
0.10	30	D5	3.20	0.70	1.00
0.10	30	D5	3.40	0.70	1.00
0.10	30	D5	3.60	0.70	1.00
0.10	30	D5	3.80	0.70	1.00
0.10	30	D5	4.00	0.70	1.00
0.10	30	D5	0.20	0.60	0.00
0.10	30	D5	0.40	0.60	0.00
0.10	30	D5	0.60	0.60	0.00
0.10	30	D5	0.80	0.60	0.00
0.10	30	D5	1.00	0.60	0.00
0.10	30	D5	1.20	0.60	0.00
0.10	30	D5	1.40	0.60	0.00
0.10	30	D5	1.60	0.60	0.00
0.10	30	D5	1.80	0.60	0.00
0.10	30	D5	2.00	0.60	0.00
0.10	30	D5	2.20	0.60	0.00
0.10	30	D5	2.40	0.60	0.00
0.10	30	D5	2.60	0.60	0.57
0.10	30	D5	2.80	0.60	1.00
0.10	30	D5	3.00	0.60	1.00
0.10	30	D5	3.20	0.60	1.00
0.10	30	D5	3.40	0.60	1.00
0.10	30	D5	3.60	0.60	1.00
0.10	30	D5	3.80	0.60	1.00
0.10	30	D5	4.00	0.60	1.00
0.10	30	D5	0.20	0.50	0.00
0.10	30	D5	0.40	0.50	0.00
0.10	30	D5	0.60	0.50	0.00
0.10	30	D5	0.80	0.50	0.00
0.10	30	D5	1.00	0.50	0.00
0.10	30	D5	1.20	0.50	0.00
0.10	30	D5	1.40	0.50	0.00
0.10	30	D5	1.60	0.50	0.00
0.10	30	D5	1.80	0.50	0.00
0.10	30	D5	2.00	0.50	0.00
0.10	30	D5	2.20	0.50	0.00
0.10	30	D5	2.40	0.50	0.00
0.10	30	D5	2.60	0.50	0.45
0.10	30	D5	2.80	0.50	1.00
0.10	30	D5	3.00	0.50	1.00
0.10	30	D5	3.20	0.50	1.00
0.10	30	D5	3.40	0.50	1.00
0.10	30	D5	3.60	0.50	1.00
0.10	30	D5	3.80	0.50	1.00
0.10	30	D5	4.00	0.50	1.00
0.10	30	D5	0.20	0.40	0.00
0.10	30	D5	0.40	0.40	0.00
0.10	30	D5	0.60	0.40	0.00
0.10	30	D5	0.80	0.40	0.00
0.10	30	D5	1.00	0.40	0.00
0.10	30	D5	1.20	0.40	0.00
0.10	30	D5	1.40	0.40	0.00
0.10	30	D5	1.60	0.40	0.00
0.10	30	D5	1.80	0.40	0.00
0.10	30	D5	2.00	0.40	0.00
0.10	30	D5	2.20	0.40	0.00
0.10	30	D5	2.40	0.40	0.00
0.10	30	D5	2.60	0.40	0.31
0.10	30	D5	2.80	0.40	1.00
0.10	30	D5	3.00	0.40	1.00
0.10	30	D5	3.20	0.40	1.00
0.10	30	D5	3.40	0.40	1.00
0.10	30	D5	3.60	0.40	1.00
0.10	30	D5	3.80	0.40	1.00
0.10	30	D5	4.00	0.40	1.00
0.10	30	D5	0.20	0.30	0.00
0.10	30	D5	0.40	0.30	0.00
0.10	30	D5	0.60	0.30	0.00
0.10	30	D5	0.80	0.30	0.00
0.10	30	D5	1.00	0.30	0.00
0.10	30	D5	1.20	0.30	0.00
0.10	30	D5	1.40	0.30	0.00
0.10	30	D5	1.60	0.30	0.00
0.10	30	D5	1.80	0.30	0.00
0.10	30	D5	2.00	0.30	0.00
0.10	30	D5	2.20	0.30	0.00
0.10	30	D5	2.40	0.30	0.00
0.10	30	D5	2.60	0.30	0.18
0.10	30	D5	2.80	0.30	1.00
0.10	30	D5	3.00	0.30	1.00
0.10	30	D5	3.20	0.30	1.00
0.10	30	D5	3.40	0.30	1.00
0.10	30	D5	3.60	0.30	1.00
0.10	30	D5	3.80	0.30	1.00
0.10	30	D5	4.00	0.30	1.00
0.10	30	D5	0.20	0.20	0.00
0.10	30	D5	0.40	0.20	0.00
0.10	30	D5	0.60	0.20	0.00
0.10	30	D5	0.80	0.20	0.00
0.10	30	D5	1.00	0.20	0.00
0.10	30	D5	1.20	0.20	0.00
0.10	30	D5	1.40	0.20	0.00
0.10	30	D5	1.60	0.20	0.00
0.10	30	D5	1.80	0.20	0.00
0.10	30	D5	2.00	0.20	0.00
0.10	30	D5	2.20	0.20	0.00
0.10	30	D5	2.40	0.20	0.00
0.10	30	D5	2.60	0.20	0.07
0.10	30	D5	2.80	0.20	0.99
0.10	30	D5	3.00	0.20	1.00
0.10	30	D5	3.20	0.20	1.00
0.10	30	D5	3.40	0.20	1.00
0.10	30	D5	3.60	0.20	1.00
0.10	30	D5	3.80	0.20	1.00
0.10	30	D5	4.00	0.20	1.00
0.10	30	D5	0.20	0.10	0.00
0.10	30	D5	0.40	0.10	0.00
0.10	30	D5	0.60	0.10	0.00
0.10	30	D5	0.80	0.10	0.00
0.10	30	D5	1.00	0.10	0.00
0.10	30	D5	1.20	0.10	0.00
0.10	30	D5	1.40	0.10	0.00
0.10	30	D5	1.60	0.10	0.00
0.10	30	D5	1.80	0.10	0.00
0.10	30	D5	2.00	0.10	0.00
0.10	30	D5	2.20	0.10	0.00
0.10	30	D5	2.40	0.10	0.00
0.10	30	D5	2.60	0.10	0.01
0.10	30	D5	2.80	0.10	0.61
0.10	30	D5	3.00	0.10	1.00
0.10	30	D5	3.20	0.10	1.00
0.10	30	D5	3.40	0.10	1.00
0.10	30	D5	3.60	0.10	1.00
0.10	30	D5	3.80	0.10	1.00
0.10	30	D5	4.00	0.10	1.00
0.10	30	D6	0.20	1.00	0.00
0.10	30	D6	0.40	1.00	0.00
0.10	30	D6	0.60	1.00	0.00
0.10	30	D6	0.80	1.00	0.00
0.10	30	D6	1.00	1.00	0.00
0.10	30	D6	1.20	1.00	0.00
0.10	30	D6	1.40	1.00	0.00
0.10	30	D6	1.60	1.00	0.00
0.10	30	D6	1.80	1.00	0.00
0.10	30	D6	2.00	1.00	0.00
0.10	30	D6	2.20	1.00	0.00
0.10	30	D6	2.40	1.00	0.00
0.10	30	D6	2.60	1.00	0.00
0.10	30	D6	2.80	1.00	0.15
0.10	30	D6	3.00	1.00	1.00
0.10	30	D6	3.20	1.00	1.00
0.10	30	D6	3.40	1.00	1.00
0.10	30	D6	3.60	1.00	1.00
0.10	30	D6	3.80	1.00	1.00
0.10	30	D6	4.00	1.00	1.00
0.10	30	D6	0.20	0.90	0.00
0.10	30	D6	0.40	0.90	0.00
0.10	30	D6	0.60	0.90	0.00
0.10	30	D6	0.80	0.90	0.00
0.10	30	D6	1.00	0.90	0.00
0.10	30	D6	1.20	0.90	0.00
0.10	30	D6	1.40	0.90	0.00
0.10	30	D6	1.60	0.90	0.00
0.10	30	D6	1.80	0.90	0.00
0.10	30	D6	2.00	0.90	0.00
0.10	30	D6	2.20	0.90	0.00
0.10	30	D6	2.40	0.90	0.00
0.10	30	D6	2.60	0.90	0.00
0.10	30	D6	2.80	0.90	0.12
0.10	30	D6	3.00	0.90	1.00
0.10	30	D6	3.20	0.90	1.00
0.10	30	D6	3.40	0.90	1.00
0.10	30	D6	3.60	0.90	1.00
0.10	30	D6	3.80	0.90	1.00
0.10	30	D6	4.00	0.90	1.00
0.10	30	D6	0.20	0.80	0.00
0.10	30	D6	0.40	0.80	0.00
0.10	30	D6	0.60	0.80	0.00
0.10	30	D6	0.80	0.80	0.00
0.10	30	D6	1.00	0.80	0.00
0.10	30	D6	1.20	0.80	0.00
0.10	30	D6	1.40	0.80	0.00
0.10	30	D6	1.60	0.80	0.00
0.10	30	D6	1.80	0.80	0.00
0.10	30	D6	2.00	0.80	0.00
0.10	30	D6	2.20	0.80	0.00
0.10	30	D6	2.40	0.80	0.00
0.10	30	D6	2.60	0.80	0.00
0.10	30	D6	2.80	0.80	0.11
0.10	30	D6	3.00	0.80	1.00
0.10	30	D6	3.20	0.80	1.00
0.10	30	D6	3.40	0.80	1.00
0.10	30	D6	3.60	0.80	1.00
0.10	30	D6	3.80	0.80	1.00
0.10	30	D6	4.00	0.80	1.00
0.10	30	D6	0.20	0.70	0.00
0.10	30	D6	0.40	0.70	0.00
0.10	30	D6	0.60	0.70	0.00
0.10	30	D6	0.80	0.70	0.00
0.10	30	D6	1.00	0.70	0.00
0.10	30	D6	1.20	0.70	0.00
0.10	30	D6	1.40	0.70	0.00
0.10	30	D6	1.60	0.70	0.00
0.10	30	D6	1.80	0.70	0.00
0.10	30	D6	2.00	0.70	0.00
0.10	30	D6	2.20	0.70	0.00
0.10	30	D6	2.40	0.70	0.00
0.10	30	D6	2.60	0.70	0.00
0.10	30	D6	2.80	0.70	0.08
0.10	30	D6	3.00	0.70	1.00
0.10	30	D6	3.20	0.70	1.00
0.10	30	D6	3.40	0.70	1.00
0.10	30	D6	3.60	0.70	1.00
0.10	30	D6	3.80	0.70	1.00
0.10	30	D6	4.00	0.70	1.00
0.10	30	D6	0.20	0.60	0.00
0.10	30	D6	0.40	0.60	0.00
0.10	30	D6	0.60	0.60	0.00
0.10	30	D6	0.80	0.60	0.00
0.10	30	D6	1.00	0.60	0.00
0.10	30	D6	1.20	0.60	0.00
0.10	30	D6	1.40	0.60	0.00
0.10	30	D6	1.60	0.60	0.00
0.10	30	D6	1.80	0.60	0.00
0.10	30	D6	2.00	0.60	0.00
0.10	30	D6	2.20	0.60	0.00
0.10	30	D6	2.40	0.60	0.00
0.10	30	D6	2.60	0.60	0.00
0.10	30	D6	2.80	0.60	0.07
0.10	30	D6	3.00	0.60	1.00
0.10	30	D6	3.20	0.60	1.00
0.10	30	D6	3.40	0.60	1.00
0.10	30	D6	3.60	0.60	1.00
0.10	30	D6	3.80	0.60	1.00
0.10	30	D6	4.00	0.60	1.00
0.10	30	D6	0.20	0.50	0.00
0.10	30	D6	0.40	0.50	0.00
0.10	30	D6	0.60	0.50	0.00
0.10	30	D6	0.80	0.50	0.00
0.10	30	D6	1.00	0.50	0.00
0.10	30	D6	1.20	0.50	0.00
0.10	30	D6	1.40	0.50	0.00
0.10	30	D6	1.60	0.50	0.00
0.10	30	D6	1.80	0.50	0.00
0.10	30	D6	2.00	0.50	0.00
0.10	30	D6	2.20	0.50	0.00
0.10	30	D6	2.40	0.50	0.00
0.10	30	D6	2.60	0.50	0.00
0.10	30	D6	2.80	0.50	0.05
0.10	30	D6	3.00	0.50	1.00
0.10	30	D6	3.20	0.50	1.00
0.10	30	D6	3.40	0.50	1.00
0.10	30	D6	3.60	0.50	1.00
0.10	30	D6	3.80	0.50	1.00
0.10	30	D6	4.00	0.50	1.00
0.10	30	D6	0.20	0.40	0.00
0.10	30	D6	0.40	0.40	0.00
0.10	30	D6	0.60	0.40	0.00
0.10	30	D6	0.80	0.40	0.00
0.10	30	D6	1.00	0.40	0.00
0.10	30	D6	1.20	0.40	0.00
0.10	30	D6	1.40	0.40	0.00
0.10	30	D6	1.60	0.40	0.00
0.10	30	D6	1.80	0.40	0.00
0.10	30	D6	2.00	0.40	0.00
0.10	30	D6	2.20	0.40	0.00
0.10	30	D6	2.40	0.40	0.00
0.10	30	D6	2.60	0.40	0.00
0.10	30	D6	2.80	0.40	0.03
0.10	30	D6	3.00	0.40	1.00
0.10	30	D6	3.20	0.40	1.00
0.10	30	D6	3.40	0.40	1.00
0.10	30	D6	3.60	0.40	1.00
0.10	30	D6	3.80	0.40	1.00
0.10	30	D6	4.00	0.40	1.00
0.10	30	D6	0.20	0.30	0.00
0.10	30	D6	0.40	0.30	0.00
0.10	30	D6	0.60	0.30	0.00
0.10	30	D6	0.80	0.30	0.00
0.10	30	D6	1.00	0.30	0.00
0.10	30	D6	1.20	0.30	0.00
0.10	30	D6	1.40	0.30	0.00
0.10	30	D6	1.60	0.30	0.00
0.10	30	D6	1.80	0.30	0.00
0.10	30	D6	2.00	0.30	0.00
0.10	30	D6	2.20	0.30	0.00
0.10	30	D6	2.40	0.30	0.00
0.10	30	D6	2.60	0.30	0.00
0.10	30	D6	2.80	0.30	0.02
0.10	30	D6	3.00	0.30	0.98
0.10	30	D6	3.20	0.30	1.00
0.10	30	D6	3.40	0.30	1.00
0.10	30	D6	3.60	0.30	1.00
0.10	30	D6	3.80	0.30	1.00
0.10	30	D6	4.00	0.30	1.00
0.10	30	D6	0.20	0.20	0.00
0.10	30	D6	0.40	0.20	0.00
0.10	30	D6	0.60	0.20	0.00
0.10	30	D6	0.80	0.20	0.00
0.10	30	D6	1.00	0.20	0.00
0.10	30	D6	1.20	0.20	0.00
0.10	30	D6	1.40	0.20	0.00
0.10	30	D6	1.60	0.20	0.00
0.10	30	D6	1.80	0.20	0.00
0.10	30	D6	2.00	0.20	0.00
0.10	30	D6	2.20	0.20	0.00
0.10	30	D6	2.40	0.20	0.00
0.10	30	D6	2.60	0.20	0.00
0.10	30	D6	2.80	0.20	0.01
0.10	30	D6	3.00	0.20	0.89
0.10	30	D6	3.20	0.20	1.00
0.10	30	D6	3.40	0.20	1.00
0.10	30	D6	3.60	0.20	1.00
0.10	30	D6	3.80	0.20	1.00
0.10	30	D6	4.00	0.20	1.00
0.10	30	D6	0.20	0.10	0.00
0.10	30	D6	0.40	0.10	0.00
0.10	30	D6	0.60	0.10	0.00
0.10	30	D6	0.80	0.10	0.00
0.10	30	D6	1.00	0.10	0.00
0.10	30	D6	1.20	0.10	0.00
0.10	30	D6	1.40	0.10	0.00
0.10	30	D6	1.60	0.10	0.00
0.10	30	D6	1.80	0.10	0.00
0.10	30	D6	2.00	0.10	0.00
0.10	30	D6	2.20	0.10	0.00
0.10	30	D6	2.40	0.10	0.00
0.10	30	D6	2.60	0.10	0.00
0.10	30	D6	2.80	0.10	0.00
0.10	30	D6	3.00	0.10	0.51
0.10	30	D6	3.20	0.10	1.00
0.10	30	D6	3.40	0.10	1.00
0.10	30	D6	3.60	0.10	1.00
0.10	30	D6	3.80	0.10	1.00
0.10	30	D6	4.00	0.10	1.00
0.10	100	AD	0.20	1.00	1.00
0.10	100	AD	0.40	1.00	1.00
0.10	100	AD	0.60	1.00	1.00
0.10	100	AD	0.80	1.00	1.00
0.10	100	AD	1.00	1.00	1.00
0.10	100	AD	1.20	1.00	1.00
0.10	100	AD	1.40	1.00	1.00
0.10	100	AD	1.60	1.00	1.00
0.10	100	AD	1.80	1.00	1.00
0.10	100	AD	2.00	1.00	1.00
0.10	100	AD	2.20	1.00	1.00
0.10	100	AD	2.40	1.00	1.00
0.10	100	AD	2.60	1.00	1.00
0.10	100	AD	2.80	1.00	1.00
0.10	100	AD	3.00	1.00	1.00
0.10	100	AD	3.20	1.00	1.00
0.10	100	AD	3.40	1.00	1.00
0.10	100	AD	3.60	1.00	1.00
0.10	100	AD	3.80	1.00	1.00
0.10	100	AD	4.00	1.00	1.00
0.10	100	AD	0.20	0.90	1.00
0.10	100	AD	0.40	0.90	1.00
0.10	100	AD	0.60	0.90	1.00
0.10	100	AD	0.80	0.90	1.00
0.10	100	AD	1.00	0.90	1.00
0.10	100	AD	1.20	0.90	1.00
0.10	100	AD	1.40	0.90	1.00
0.10	100	AD	1.60	0.90	1.00
0.10	100	AD	1.80	0.90	1.00
0.10	100	AD	2.00	0.90	1.00
0.10	100	AD	2.20	0.90	1.00
0.10	100	AD	2.40	0.90	1.00
0.10	100	AD	2.60	0.90	1.00
0.10	100	AD	2.80	0.90	1.00
0.10	100	AD	3.00	0.90	1.00
0.10	100	AD	3.20	0.90	1.00
0.10	100	AD	3.40	0.90	1.00
0.10	100	AD	3.60	0.90	1.00
0.10	100	AD	3.80	0.90	1.00
0.10	100	AD	4.00	0.90	1.00
0.10	100	AD	0.20	0.80	1.00
0.10	100	AD	0.40	0.80	1.00
0.10	100	AD	0.60	0.80	1.00
0.10	100	AD	0.80	0.80	1.00
0.10	100	AD	1.00	0.80	1.00
0.10	100	AD	1.20	0.80	1.00
0.10	100	AD	1.40	0.80	1.00
0.10	100	AD	1.60	0.80	1.00
0.10	100	AD	1.80	0.80	1.00
0.10	100	AD	2.00	0.80	1.00
0.10	100	AD	2.20	0.80	1.00
0.10	100	AD	2.40	0.80	1.00
0.10	100	AD	2.60	0.80	1.00
0.10	100	AD	2.80	0.80	1.00
0.10	100	AD	3.00	0.80	1.00
0.10	100	AD	3.20	0.80	1.00
0.10	100	AD	3.40	0.80	1.00
0.10	100	AD	3.60	0.80	1.00
0.10	100	AD	3.80	0.80	1.00
0.10	100	AD	4.00	0.80	1.00
0.10	100	AD	0.20	0.70	1.00
0.10	100	AD	0.40	0.70	1.00
0.10	100	AD	0.60	0.70	1.00
0.10	100	AD	0.80	0.70	1.00
0.10	100	AD	1.00	0.70	1.00
0.10	100	AD	1.20	0.70	1.00
0.10	100	AD	1.40	0.70	1.00
0.10	100	AD	1.60	0.70	1.00
0.10	100	AD	1.80	0.70	1.00
0.10	100	AD	2.00	0.70	1.00
0.10	100	AD	2.20	0.70	1.00
0.10	100	AD	2.40	0.70	1.00
0.10	100	AD	2.60	0.70	1.00
0.10	100	AD	2.80	0.70	1.00
0.10	100	AD	3.00	0.70	1.00
0.10	100	AD	3.20	0.70	1.00
0.10	100	AD	3.40	0.70	1.00
0.10	100	AD	3.60	0.70	1.00
0.10	100	AD	3.80	0.70	1.00
0.10	100	AD	4.00	0.70	1.00
0.10	100	AD	0.20	0.60	1.00
0.10	100	AD	0.40	0.60	1.00
0.10	100	AD	0.60	0.60	1.00
0.10	100	AD	0.80	0.60	1.00
0.10	100	AD	1.00	0.60	1.00
0.10	100	AD	1.20	0.60	1.00
0.10	100	AD	1.40	0.60	1.00
0.10	100	AD	1.60	0.60	1.00
0.10	100	AD	1.80	0.60	1.00
0.10	100	AD	2.00	0.60	1.00
0.10	100	AD	2.20	0.60	1.00
0.10	100	AD	2.40	0.60	1.00
0.10	100	AD	2.60	0.60	1.00
0.10	100	AD	2.80	0.60	1.00
0.10	100	AD	3.00	0.60	1.00
0.10	100	AD	3.20	0.60	1.00
0.10	100	AD	3.40	0.60	1.00
0.10	100	AD	3.60	0.60	1.00
0.10	100	AD	3.80	0.60	1.00
0.10	100	AD	4.00	0.60	1.00
0.10	100	AD	0.20	0.50	0.99
0.10	100	AD	0.40	0.50	1.00
0.10	100	AD	0.60	0.50	1.00
0.10	100	AD	0.80	0.50	1.00
0.10	100	AD	1.00	0.50	1.00
0.10	100	AD	1.20	0.50	1.00
0.10	100	AD	1.40	0.50	1.00
0.10	100	AD	1.60	0.50	1.00
0.10	100	AD	1.80	0.50	1.00
0.10	100	AD	2.00	0.50	1.00
0.10	100	AD	2.20	0.50	1.00
0.10	100	AD	2.40	0.50	1.00
0.10	100	AD	2.60	0.50	1.00
0.10	100	AD	2.80	0.50	1.00
0.10	100	AD	3.00	0.50	1.00
0.10	100	AD	3.20	0.50	1.00
0.10	100	AD	3.40	0.50	1.00
0.10	100	AD	3.60	0.50	1.00
0.10	100	AD	3.80	0.50	1.00
0.10	100	AD	4.00	0.50	1.00
0.10	100	AD	0.20	0.40	0.54
0.10	100	AD	0.40	0.40	0.76
0.10	100	AD	0.60	0.40	0.93
0.10	100	AD	0.80	0.40	0.99
0.10	100	AD	1.00	0.40	1.00
0.10	100	AD	1.20	0.40	1.00
0.10	100	AD	1.40	0.40	1.00
0.10	100	AD	1.60	0.40	1.00
0.10	100	AD	1.80	0.40	1.00
0.10	100	AD	2.00	0.40	1.00
0.10	100	AD	2.20	0.40	1.00
0.10	100	AD	2.40	0.40	1.00
0.10	100	AD	2.60	0.40	1.00
0.10	100	AD	2.80	0.40	1.00
0.10	100	AD	3.00	0.40	1.00
0.10	100	AD	3.20	0.40	1.00
0.10	100	AD	3.40	0.40	1.00
0.10	100	AD	3.60	0.40	1.00
0.10	100	AD	3.80	0.40	1.00
0.10	100	AD	4.00	0.40	1.00
0.10	100	AD	0.20	0.30	0.08
0.10	100	AD	0.40	0.30	0.22
0.10	100	AD	0.60	0.30	0.44
0.10	100	AD	0.80	0.30	0.68
0.10	100	AD	1.00	0.30	0.88
0.10	100	AD	1.20	0.30	0.98
0.10	100	AD	1.40	0.30	1.00
0.10	100	AD	1.60	0.30	1.00
0.10	100	AD	1.80	0.30	1.00
0.10	100	AD	2.00	0.30	1.00
0.10	100	AD	2.20	0.30	1.00
0.10	100	AD	2.40	0.30	1.00
0.10	100	AD	2.60	0.30	1.00
0.10	100	AD	2.80	0.30	1.00
0.10	100	AD	3.00	0.30	1.00
0.10	100	AD	3.20	0.30	1.00
0.10	100	AD	3.40	0.30	1.00
0.10	100	AD	3.60	0.30	1.00
0.10	100	AD	3.80	0.30	1.00
0.10	100	AD	4.00	0.30	1.00
0.10	100	AD	0.20	0.20	0.01
0.10	100	AD	0.40	0.20	0.03
0.10	100	AD	0.60	0.20	0.08
0.10	100	AD	0.80	0.20	0.16
0.10	100	AD	1.00	0.20	0.28
0.10	100	AD	1.20	0.20	0.43
0.10	100	AD	1.40	0.20	0.62
0.10	100	AD	1.60	0.20	0.80
0.10	100	AD	1.80	0.20	0.92
0.10	100	AD	2.00	0.20	0.98
0.10	100	AD	2.20	0.20	1.00
0.10	100	AD	2.40	0.20	1.00
0.10	100	AD	2.60	0.20	1.00
0.10	100	AD	2.80	0.20	1.00
0.10	100	AD	3.00	0.20	1.00
0.10	100	AD	3.20	0.20	1.00
0.10	100	AD	3.40	0.20	1.00
0.10	100	AD	3.60	0.20	1.00
0.10	100	AD	3.80	0.20	1.00
0.10	100	AD	4.00	0.20	1.00
0.10	100	AD	0.20	0.10	0.00
0.10	100	AD	0.40	0.10	0.00
0.10	100	AD	0.60	0.10	0.01
0.10	100	AD	0.80	0.10	0.01
0.10	100	AD	1.00	0.10	0.02
0.10	100	AD	1.20	0.10	0.03
0.10	100	AD	1.40	0.10	0.05
0.10	100	AD	1.60	0.10	0.07
0.10	100	AD	1.80	0.10	0.10
0.10	100	AD	2.00	0.10	0.13
0.10	100	AD	2.20	0.10	0.17
0.10	100	AD	2.40	0.10	0.23
0.10	100	AD	2.60	0.10	0.29
0.10	100	AD	2.80	0.10	0.35
0.10	100	AD	3.00	0.10	0.47
0.10	100	AD	3.20	0.10	0.67
0.10	100	AD	3.40	0.10	0.81
0.10	100	AD	3.60	0.10	0.88
0.10	100	AD	3.80	0.10	0.98
0.10	100	AD	4.00	0.10	0.99
0.10	100	KS	0.20	1.00	1.00
0.10	100	KS	0.40	1.00	1.00
0.10	100	KS	0.60	1.00	1.00
0.10	100	KS	0.80	1.00	1.00
0.10	100	KS	1.00	1.00	1.00
0.10	100	KS	1.20	1.00	1.00
0.10	100	KS	1.40	1.00	1.00
0.10	100	KS	1.60	1.00	1.00
0.10	100	KS	1.80	1.00	1.00
0.10	100	KS	2.00	1.00	1.00
0.10	100	KS	2.20	1.00	1.00
0.10	100	KS	2.40	1.00	1.00
0.10	100	KS	2.60	1.00	1.00
0.10	100	KS	2.80	1.00	1.00
0.10	100	KS	3.00	1.00	1.00
0.10	100	KS	3.20	1.00	1.00
0.10	100	KS	3.40	1.00	1.00
0.10	100	KS	3.60	1.00	1.00
0.10	100	KS	3.80	1.00	1.00
0.10	100	KS	4.00	1.00	1.00
0.10	100	KS	0.20	0.90	1.00
0.10	100	KS	0.40	0.90	1.00
0.10	100	KS	0.60	0.90	1.00
0.10	100	KS	0.80	0.90	1.00
0.10	100	KS	1.00	0.90	1.00
0.10	100	KS	1.20	0.90	1.00
0.10	100	KS	1.40	0.90	1.00
0.10	100	KS	1.60	0.90	1.00
0.10	100	KS	1.80	0.90	1.00
0.10	100	KS	2.00	0.90	1.00
0.10	100	KS	2.20	0.90	1.00
0.10	100	KS	2.40	0.90	1.00
0.10	100	KS	2.60	0.90	1.00
0.10	100	KS	2.80	0.90	1.00
0.10	100	KS	3.00	0.90	1.00
0.10	100	KS	3.20	0.90	1.00
0.10	100	KS	3.40	0.90	1.00
0.10	100	KS	3.60	0.90	1.00
0.10	100	KS	3.80	0.90	1.00
0.10	100	KS	4.00	0.90	1.00
0.10	100	KS	0.20	0.80	1.00
0.10	100	KS	0.40	0.80	1.00
0.10	100	KS	0.60	0.80	1.00
0.10	100	KS	0.80	0.80	1.00
0.10	100	KS	1.00	0.80	1.00
0.10	100	KS	1.20	0.80	1.00
0.10	100	KS	1.40	0.80	1.00
0.10	100	KS	1.60	0.80	1.00
0.10	100	KS	1.80	0.80	1.00
0.10	100	KS	2.00	0.80	1.00
0.10	100	KS	2.20	0.80	1.00
0.10	100	KS	2.40	0.80	1.00
0.10	100	KS	2.60	0.80	1.00
0.10	100	KS	2.80	0.80	1.00
0.10	100	KS	3.00	0.80	1.00
0.10	100	KS	3.20	0.80	1.00
0.10	100	KS	3.40	0.80	1.00
0.10	100	KS	3.60	0.80	1.00
0.10	100	KS	3.80	0.80	1.00
0.10	100	KS	4.00	0.80	1.00
0.10	100	KS	0.20	0.70	1.00
0.10	100	KS	0.40	0.70	1.00
0.10	100	KS	0.60	0.70	1.00
0.10	100	KS	0.80	0.70	1.00
0.10	100	KS	1.00	0.70	1.00
0.10	100	KS	1.20	0.70	1.00
0.10	100	KS	1.40	0.70	1.00
0.10	100	KS	1.60	0.70	1.00
0.10	100	KS	1.80	0.70	1.00
0.10	100	KS	2.00	0.70	1.00
0.10	100	KS	2.20	0.70	1.00
0.10	100	KS	2.40	0.70	1.00
0.10	100	KS	2.60	0.70	1.00
0.10	100	KS	2.80	0.70	1.00
0.10	100	KS	3.00	0.70	1.00
0.10	100	KS	3.20	0.70	1.00
0.10	100	KS	3.40	0.70	1.00
0.10	100	KS	3.60	0.70	1.00
0.10	100	KS	3.80	0.70	1.00
0.10	100	KS	4.00	0.70	1.00
0.10	100	KS	0.20	0.60	1.00
0.10	100	KS	0.40	0.60	1.00
0.10	100	KS	0.60	0.60	1.00
0.10	100	KS	0.80	0.60	1.00
0.10	100	KS	1.00	0.60	1.00
0.10	100	KS	1.20	0.60	1.00
0.10	100	KS	1.40	0.60	1.00
0.10	100	KS	1.60	0.60	1.00
0.10	100	KS	1.80	0.60	1.00
0.10	100	KS	2.00	0.60	1.00
0.10	100	KS	2.20	0.60	1.00
0.10	100	KS	2.40	0.60	1.00
0.10	100	KS	2.60	0.60	1.00
0.10	100	KS	2.80	0.60	1.00
0.10	100	KS	3.00	0.60	1.00
0.10	100	KS	3.20	0.60	1.00
0.10	100	KS	3.40	0.60	1.00
0.10	100	KS	3.60	0.60	1.00
0.10	100	KS	3.80	0.60	1.00
0.10	100	KS	4.00	0.60	1.00
0.10	100	KS	0.20	0.50	1.00
0.10	100	KS	0.40	0.50	1.00
0.10	100	KS	0.60	0.50	1.00
0.10	100	KS	0.80	0.50	1.00
0.10	100	KS	1.00	0.50	1.00
0.10	100	KS	1.20	0.50	1.00
0.10	100	KS	1.40	0.50	1.00
0.10	100	KS	1.60	0.50	1.00
0.10	100	KS	1.80	0.50	1.00
0.10	100	KS	2.00	0.50	1.00
0.10	100	KS	2.20	0.50	1.00
0.10	100	KS	2.40	0.50	1.00
0.10	100	KS	2.60	0.50	1.00
0.10	100	KS	2.80	0.50	1.00
0.10	100	KS	3.00	0.50	1.00
0.10	100	KS	3.20	0.50	1.00
0.10	100	KS	3.40	0.50	1.00
0.10	100	KS	3.60	0.50	1.00
0.10	100	KS	3.80	0.50	1.00
0.10	100	KS	4.00	0.50	1.00
0.10	100	KS	0.20	0.40	0.81
0.10	100	KS	0.40	0.40	0.93
0.10	100	KS	0.60	0.40	0.99
0.10	100	KS	0.80	0.40	1.00
0.10	100	KS	1.00	0.40	1.00
0.10	100	KS	1.20	0.40	1.00
0.10	100	KS	1.40	0.40	1.00
0.10	100	KS	1.60	0.40	1.00
0.10	100	KS	1.80	0.40	1.00
0.10	100	KS	2.00	0.40	1.00
0.10	100	KS	2.20	0.40	1.00
0.10	100	KS	2.40	0.40	1.00
0.10	100	KS	2.60	0.40	1.00
0.10	100	KS	2.80	0.40	1.00
0.10	100	KS	3.00	0.40	1.00
0.10	100	KS	3.20	0.40	1.00
0.10	100	KS	3.40	0.40	1.00
0.10	100	KS	3.60	0.40	1.00
0.10	100	KS	3.80	0.40	1.00
0.10	100	KS	4.00	0.40	1.00
0.10	100	KS	0.20	0.30	0.33
0.10	100	KS	0.40	0.30	0.52
0.10	100	KS	0.60	0.30	0.71
0.10	100	KS	0.80	0.30	0.86
0.10	100	KS	1.00	0.30	0.96
0.10	100	KS	1.20	0.30	0.99
0.10	100	KS	1.40	0.30	1.00
0.10	100	KS	1.60	0.30	1.00
0.10	100	KS	1.80	0.30	1.00
0.10	100	KS	2.00	0.30	1.00
0.10	100	KS	2.20	0.30	1.00
0.10	100	KS	2.40	0.30	1.00
0.10	100	KS	2.60	0.30	1.00
0.10	100	KS	2.80	0.30	1.00
0.10	100	KS	3.00	0.30	1.00
0.10	100	KS	3.20	0.30	1.00
0.10	100	KS	3.40	0.30	1.00
0.10	100	KS	3.60	0.30	1.00
0.10	100	KS	3.80	0.30	1.00
0.10	100	KS	4.00	0.30	1.00
0.10	100	KS	0.20	0.20	0.07
0.10	100	KS	0.40	0.20	0.12
0.10	100	KS	0.60	0.20	0.19
0.10	100	KS	0.80	0.20	0.27
0.10	100	KS	1.00	0.20	0.35
0.10	100	KS	1.20	0.20	0.44
0.10	100	KS	1.40	0.20	0.53
0.10	100	KS	1.60	0.20	0.62
0.10	100	KS	1.80	0.20	0.69
0.10	100	KS	2.00	0.20	0.76
0.10	100	KS	2.20	0.20	0.82
0.10	100	KS	2.40	0.20	0.88
0.10	100	KS	2.60	0.20	0.89
0.10	100	KS	2.80	0.20	1.00
0.10	100	KS	3.00	0.20	1.00
0.10	100	KS	3.20	0.20	1.00
0.10	100	KS	3.40	0.20	1.00
0.10	100	KS	3.60	0.20	1.00
0.10	100	KS	3.80	0.20	1.00
0.10	100	KS	4.00	0.20	1.00
0.10	100	KS	0.20	0.10	0.01
0.10	100	KS	0.40	0.10	0.01
0.10	100	KS	0.60	0.10	0.02
0.10	100	KS	0.80	0.10	0.02
0.10	100	KS	1.00	0.10	0.03
0.10	100	KS	1.20	0.10	0.03
0.10	100	KS	1.40	0.10	0.03
0.10	100	KS	1.60	0.10	0.03
0.10	100	KS	1.80	0.10	0.03
0.10	100	KS	2.00	0.10	0.03
0.10	100	KS	2.20	0.10	0.03
0.10	100	KS	2.40	0.10	0.03
0.10	100	KS	2.60	0.10	0.03
0.10	100	KS	2.80	0.10	0.03
0.10	100	KS	3.00	0.10	0.03
0.10	100	KS	3.20	0.10	0.03
0.10	100	KS	3.40	0.10	0.03
0.10	100	KS	3.60	0.10	0.03
0.10	100	KS	3.80	0.10	0.03
0.10	100	KS	4.00	0.10	0.03
0.10	100	CM	0.20	1.00	1.00
0.10	100	CM	0.40	1.00	1.00
0.10	100	CM	0.60	1.00	1.00
0.10	100	CM	0.80	1.00	1.00
0.10	100	CM	1.00	1.00	1.00
0.10	100	CM	1.20	1.00	1.00
0.10	100	CM	1.40	1.00	1.00
0.10	100	CM	1.60	1.00	1.00
0.10	100	CM	1.80	1.00	1.00
0.10	100	CM	2.00	1.00	1.00
0.10	100	CM	2.20	1.00	1.00
0.10	100	CM	2.40	1.00	1.00
0.10	100	CM	2.60	1.00	1.00
0.10	100	CM	2.80	1.00	1.00
0.10	100	CM	3.00	1.00	1.00
0.10	100	CM	3.20	1.00	1.00
0.10	100	CM	3.40	1.00	1.00
0.10	100	CM	3.60	1.00	1.00
0.10	100	CM	3.80	1.00	1.00
0.10	100	CM	4.00	1.00	1.00
0.10	100	CM	0.20	0.90	1.00
0.10	100	CM	0.40	0.90	1.00
0.10	100	CM	0.60	0.90	1.00
0.10	100	CM	0.80	0.90	1.00
0.10	100	CM	1.00	0.90	1.00
0.10	100	CM	1.20	0.90	1.00
0.10	100	CM	1.40	0.90	1.00
0.10	100	CM	1.60	0.90	1.00
0.10	100	CM	1.80	0.90	1.00
0.10	100	CM	2.00	0.90	1.00
0.10	100	CM	2.20	0.90	1.00
0.10	100	CM	2.40	0.90	1.00
0.10	100	CM	2.60	0.90	1.00
0.10	100	CM	2.80	0.90	1.00
0.10	100	CM	3.00	0.90	1.00
0.10	100	CM	3.20	0.90	1.00
0.10	100	CM	3.40	0.90	1.00
0.10	100	CM	3.60	0.90	1.00
0.10	100	CM	3.80	0.90	1.00
0.10	100	CM	4.00	0.90	1.00
0.10	100	CM	0.20	0.80	1.00
0.10	100	CM	0.40	0.80	1.00
0.10	100	CM	0.60	0.80	1.00
0.10	100	CM	0.80	0.80	1.00
0.10	100	CM	1.00	0.80	1.00
0.10	100	CM	1.20	0.80	1.00
0.10	100	CM	1.40	0.80	1.00
0.10	100	CM	1.60	0.80	1.00
0.10	100	CM	1.80	0.80	1.00
0.10	100	CM	2.00	0.80	1.00
0.10	100	CM	2.20	0.80	1.00
0.10	100	CM	2.40	0.80	1.00
0.10	100	CM	2.60	0.80	1.00
0.10	100	CM	2.80	0.80	1.00
0.10	100	CM	3.00	0.80	1.00
0.10	100	CM	3.20	0.80	1.00
0.10	100	CM	3.40	0.80	1.00
0.10	100	CM	3.60	0.80	1.00
0.10	100	CM	3.80	0.80	1.00
0.10	100	CM	4.00	0.80	1.00
0.10	100	CM	0.20	0.70	1.00
0.10	100	CM	0.40	0.70	1.00
0.10	100	CM	0.60	0.70	1.00
0.10	100	CM	0.80	0.70	1.00
0.10	100	CM	1.00	0.70	1.00
0.10	100	CM	1.20	0.70	1.00
0.10	100	CM	1.40	0.70	1.00
0.10	100	CM	1.60	0.70	1.00
0.10	100	CM	1.80	0.70	1.00
0.10	100	CM	2.00	0.70	1.00
0.10	100	CM	2.20	0.70	1.00
0.10	100	CM	2.40	0.70	1.00
0.10	100	CM	2.60	0.70	1.00
0.10	100	CM	2.80	0.70	1.00
0.10	100	CM	3.00	0.70	1.00
0.10	100	CM	3.20	0.70	1.00
0.10	100	CM	3.40	0.70	1.00
0.10	100	CM	3.60	0.70	1.00
0.10	100	CM	3.80	0.70	1.00
0.10	100	CM	4.00	0.70	1.00
0.10	100	CM	0.20	0.60	1.00
0.10	100	CM	0.40	0.60	1.00
0.10	100	CM	0.60	0.60	1.00
0.10	100	CM	0.80	0.60	1.00
0.10	100	CM	1.00	0.60	1.00
0.10	100	CM	1.20	0.60	1.00
0.10	100	CM	1.40	0.60	1.00
0.10	100	CM	1.60	0.60	1.00
0.10	100	CM	1.80	0.60	1.00
0.10	100	CM	2.00	0.60	1.00
0.10	100	CM	2.20	0.60	1.00
0.10	100	CM	2.40	0.60	1.00
0.10	100	CM	2.60	0.60	1.00
0.10	100	CM	2.80	0.60	1.00
0.10	100	CM	3.00	0.60	1.00
0.10	100	CM	3.20	0.60	1.00
0.10	100	CM	3.40	0.60	1.00
0.10	100	CM	3.60	0.60	1.00
0.10	100	CM	3.80	0.60	1.00
0.10	100	CM	4.00	0.60	1.00
0.10	100	CM	0.20	0.50	1.00
0.10	100	CM	0.40	0.50	1.00
0.10	100	CM	0.60	0.50	1.00
0.10	100	CM	0.80	0.50	1.00
0.10	100	CM	1.00	0.50	1.00
0.10	100	CM	1.20	0.50	1.00
0.10	100	CM	1.40	0.50	1.00
0.10	100	CM	1.60	0.50	1.00
0.10	100	CM	1.80	0.50	1.00
0.10	100	CM	2.00	0.50	1.00
0.10	100	CM	2.20	0.50	1.00
0.10	100	CM	2.40	0.50	1.00
0.10	100	CM	2.60	0.50	1.00
0.10	100	CM	2.80	0.50	1.00
0.10	100	CM	3.00	0.50	1.00
0.10	100	CM	3.20	0.50	1.00
0.10	100	CM	3.40	0.50	1.00
0.10	100	CM	3.60	0.50	1.00
0.10	100	CM	3.80	0.50	1.00
0.10	100	CM	4.00	0.50	1.00
0.10	100	CM	0.20	0.40	0.64
0.10	100	CM	0.40	0.40	0.84
0.10	100	CM	0.60	0.40	0.96
0.10	100	CM	0.80	0.40	0.99
0.10	100	CM	1.00	0.40	1.00
0.10	100	CM	1.20	0.40	1.00
0.10	100	CM	1.40	0.40	1.00
0.10	100	CM	1.60	0.40	1.00
0.10	100	CM	1.80	0.40	1.00
0.10	100	CM	2.00	0.40	1.00
0.10	100	CM	2.20	0.40	1.00
0.10	100	CM	2.40	0.40	1.00
0.10	100	CM	2.60	0.40	1.00
0.10	100	CM	2.80	0.40	1.00
0.10	100	CM	3.00	0.40	1.00
0.10	100	CM	3.20	0.40	1.00
0.10	100	CM	3.40	0.40	1.00
0.10	100	CM	3.60	0.40	1.00
0.10	100	CM	3.80	0.40	1.00
0.10	100	CM	4.00	0.40	1.00
0.10	100	CM	0.20	0.30	0.12
0.10	100	CM	0.40	0.30	0.31
0.10	100	CM	0.60	0.30	0.54
0.10	100	CM	0.80	0.30	0.74
0.10	100	CM	1.00	0.30	0.88
0.10	100	CM	1.20	0.30	0.95
0.10	100	CM	1.40	0.30	0.98
0.10	100	CM	1.60	0.30	1.00
0.10	100	CM	1.80	0.30	1.00
0.10	100	CM	2.00	0.30	1.00
0.10	100	CM	2.20	0.30	1.00
0.10	100	CM	2.40	0.30	1.00
0.10	100	CM	2.60	0.30	1.00
0.10	100	CM	2.80	0.30	1.00
0.10	100	CM	3.00	0.30	1.00
0.10	100	CM	3.20	0.30	1.00
0.10	100	CM	3.40	0.30	1.00
0.10	100	CM	3.60	0.30	1.00
0.10	100	CM	3.80	0.30	1.00
0.10	100	CM	4.00	0.30	1.00
0.10	100	CM	0.20	0.20	0.02
0.10	100	CM	0.40	0.20	0.05
0.10	100	CM	0.60	0.20	0.11
0.10	100	CM	0.80	0.20	0.20
0.10	100	CM	1.00	0.20	0.30
0.10	100	CM	1.20	0.20	0.40
0.10	100	CM	1.40	0.20	0.49
0.10	100	CM	1.60	0.20	0.56
0.10	100	CM	1.80	0.20	0.61
0.10	100	CM	2.00	0.20	0.64
0.10	100	CM	2.20	0.20	0.68
0.10	100	CM	2.40	0.20	0.69
0.10	100	CM	2.60	0.20	0.70
0.10	100	CM	2.80	0.20	0.71
0.10	100	CM	3.00	0.20	0.71
0.10	100	CM	3.20	0.20	0.72
0.10	100	CM	3.40	0.20	0.72
0.10	100	CM	3.60	0.20	0.71
0.10	100	CM	3.80	0.20	0.73
0.10	100	CM	4.00	0.20	0.73
0.10	100	CM	0.20	0.10	0.00
0.10	100	CM	0.40	0.10	0.01
0.10	100	CM	0.60	0.10	0.01
0.10	100	CM	0.80	0.10	0.02
0.10	100	CM	1.00	0.10	0.03
0.10	100	CM	1.20	0.10	0.03
0.10	100	CM	1.40	0.10	0.04
0.10	100	CM	1.60	0.10	0.05
0.10	100	CM	1.80	0.10	0.05
0.10	100	CM	2.00	0.10	0.05
0.10	100	CM	2.20	0.10	0.05
0.10	100	CM	2.40	0.10	0.06
0.10	100	CM	2.60	0.10	0.06
0.10	100	CM	2.80	0.10	0.06
0.10	100	CM	3.00	0.10	0.06
0.10	100	CM	3.20	0.10	0.05
0.10	100	CM	3.40	0.10	0.06
0.10	100	CM	3.60	0.10	0.06
0.10	100	CM	3.80	0.10	0.06
0.10	100	CM	4.00	0.10	0.06
0.10	100	ZA	0.20	1.00	1.00
0.10	100	ZA	0.40	1.00	1.00
0.10	100	ZA	0.60	1.00	1.00
0.10	100	ZA	0.80	1.00	1.00
0.10	100	ZA	1.00	1.00	1.00
0.10	100	ZA	1.20	1.00	1.00
0.10	100	ZA	1.40	1.00	1.00
0.10	100	ZA	1.60	1.00	1.00
0.10	100	ZA	1.80	1.00	1.00
0.10	100	ZA	2.00	1.00	1.00
0.10	100	ZA	2.20	1.00	1.00
0.10	100	ZA	2.40	1.00	1.00
0.10	100	ZA	2.60	1.00	1.00
0.10	100	ZA	2.80	1.00	1.00
0.10	100	ZA	3.00	1.00	1.00
0.10	100	ZA	3.20	1.00	1.00
0.10	100	ZA	3.40	1.00	1.00
0.10	100	ZA	3.60	1.00	1.00
0.10	100	ZA	3.80	1.00	1.00
0.10	100	ZA	4.00	1.00	1.00
0.10	100	ZA	0.20	0.90	1.00
0.10	100	ZA	0.40	0.90	1.00
0.10	100	ZA	0.60	0.90	1.00
0.10	100	ZA	0.80	0.90	1.00
0.10	100	ZA	1.00	0.90	1.00
0.10	100	ZA	1.20	0.90	1.00
0.10	100	ZA	1.40	0.90	1.00
0.10	100	ZA	1.60	0.90	1.00
0.10	100	ZA	1.80	0.90	1.00
0.10	100	ZA	2.00	0.90	1.00
0.10	100	ZA	2.20	0.90	1.00
0.10	100	ZA	2.40	0.90	1.00
0.10	100	ZA	2.60	0.90	1.00
0.10	100	ZA	2.80	0.90	1.00
0.10	100	ZA	3.00	0.90	1.00
0.10	100	ZA	3.20	0.90	1.00
0.10	100	ZA	3.40	0.90	1.00
0.10	100	ZA	3.60	0.90	1.00
0.10	100	ZA	3.80	0.90	1.00
0.10	100	ZA	4.00	0.90	1.00
0.10	100	ZA	0.20	0.80	1.00
0.10	100	ZA	0.40	0.80	1.00
0.10	100	ZA	0.60	0.80	1.00
0.10	100	ZA	0.80	0.80	1.00
0.10	100	ZA	1.00	0.80	1.00
0.10	100	ZA	1.20	0.80	1.00
0.10	100	ZA	1.40	0.80	1.00
0.10	100	ZA	1.60	0.80	1.00
0.10	100	ZA	1.80	0.80	1.00
0.10	100	ZA	2.00	0.80	1.00
0.10	100	ZA	2.20	0.80	1.00
0.10	100	ZA	2.40	0.80	1.00
0.10	100	ZA	2.60	0.80	1.00
0.10	100	ZA	2.80	0.80	1.00
0.10	100	ZA	3.00	0.80	1.00
0.10	100	ZA	3.20	0.80	1.00
0.10	100	ZA	3.40	0.80	1.00
0.10	100	ZA	3.60	0.80	1.00
0.10	100	ZA	3.80	0.80	1.00
0.10	100	ZA	4.00	0.80	1.00
0.10	100	ZA	0.20	0.70	1.00
0.10	100	ZA	0.40	0.70	1.00
0.10	100	ZA	0.60	0.70	1.00
0.10	100	ZA	0.80	0.70	1.00
0.10	100	ZA	1.00	0.70	1.00
0.10	100	ZA	1.20	0.70	1.00
0.10	100	ZA	1.40	0.70	1.00
0.10	100	ZA	1.60	0.70	1.00
0.10	100	ZA	1.80	0.70	1.00
0.10	100	ZA	2.00	0.70	1.00
0.10	100	ZA	2.20	0.70	1.00
0.10	100	ZA	2.40	0.70	1.00
0.10	100	ZA	2.60	0.70	1.00
0.10	100	ZA	2.80	0.70	1.00
0.10	100	ZA	3.00	0.70	1.00
0.10	100	ZA	3.20	0.70	1.00
0.10	100	ZA	3.40	0.70	1.00
0.10	100	ZA	3.60	0.70	1.00
0.10	100	ZA	3.80	0.70	1.00
0.10	100	ZA	4.00	0.70	1.00
0.10	100	ZA	0.20	0.60	1.00
0.10	100	ZA	0.40	0.60	1.00
0.10	100	ZA	0.60	0.60	1.00
0.10	100	ZA	0.80	0.60	1.00
0.10	100	ZA	1.00	0.60	1.00
0.10	100	ZA	1.20	0.60	1.00
0.10	100	ZA	1.40	0.60	1.00
0.10	100	ZA	1.60	0.60	1.00
0.10	100	ZA	1.80	0.60	1.00
0.10	100	ZA	2.00	0.60	1.00
0.10	100	ZA	2.20	0.60	1.00
0.10	100	ZA	2.40	0.60	1.00
0.10	100	ZA	2.60	0.60	1.00
0.10	100	ZA	2.80	0.60	1.00
0.10	100	ZA	3.00	0.60	1.00
0.10	100	ZA	3.20	0.60	1.00
0.10	100	ZA	3.40	0.60	1.00
0.10	100	ZA	3.60	0.60	1.00
0.10	100	ZA	3.80	0.60	1.00
0.10	100	ZA	4.00	0.60	1.00
0.10	100	ZA	0.20	0.50	0.83
0.10	100	ZA	0.40	0.50	0.91
0.10	100	ZA	0.60	0.50	0.97
0.10	100	ZA	0.80	0.50	1.00
0.10	100	ZA	1.00	0.50	1.00
0.10	100	ZA	1.20	0.50	1.00
0.10	100	ZA	1.40	0.50	1.00
0.10	100	ZA	1.60	0.50	1.00
0.10	100	ZA	1.80	0.50	1.00
0.10	100	ZA	2.00	0.50	1.00
0.10	100	ZA	2.20	0.50	1.00
0.10	100	ZA	2.40	0.50	1.00
0.10	100	ZA	2.60	0.50	1.00
0.10	100	ZA	2.80	0.50	1.00
0.10	100	ZA	3.00	0.50	1.00
0.10	100	ZA	3.20	0.50	1.00
0.10	100	ZA	3.40	0.50	1.00
0.10	100	ZA	3.60	0.50	1.00
0.10	100	ZA	3.80	0.50	1.00
0.10	100	ZA	4.00	0.50	1.00
0.10	100	ZA	0.20	0.40	0.35
0.10	100	ZA	0.40	0.40	0.44
0.10	100	ZA	0.60	0.40	0.60
0.10	100	ZA	0.80	0.40	0.78
0.10	100	ZA	1.00	0.40	0.94
0.10	100	ZA	1.20	0.40	1.00
0.10	100	ZA	1.40	0.40	1.00
0.10	100	ZA	1.60	0.40	1.00
0.10	100	ZA	1.80	0.40	1.00
0.10	100	ZA	2.00	0.40	1.00
0.10	100	ZA	2.20	0.40	1.00
0.10	100	ZA	2.40	0.40	1.00
0.10	100	ZA	2.60	0.40	1.00
0.10	100	ZA	2.80	0.40	1.00
0.10	100	ZA	3.00	0.40	1.00
0.10	100	ZA	3.20	0.40	1.00
0.10	100	ZA	3.40	0.40	1.00
0.10	100	ZA	3.60	0.40	1.00
0.10	100	ZA	3.80	0.40	1.00
0.10	100	ZA	4.00	0.40	1.00
0.10	100	ZA	0.20	0.30	0.08
0.10	100	ZA	0.40	0.30	0.11
0.10	100	ZA	0.60	0.30	0.16
0.10	100	ZA	0.80	0.30	0.24
0.10	100	ZA	1.00	0.30	0.41
0.10	100	ZA	1.20	0.30	0.65
0.10	100	ZA	1.40	0.30	0.89
0.10	100	ZA	1.60	0.30	0.99
0.10	100	ZA	1.80	0.30	1.00
0.10	100	ZA	2.00	0.30	1.00
0.10	100	ZA	2.20	0.30	1.00
0.10	100	ZA	2.40	0.30	1.00
0.10	100	ZA	2.60	0.30	1.00
0.10	100	ZA	2.80	0.30	1.00
0.10	100	ZA	3.00	0.30	1.00
0.10	100	ZA	3.20	0.30	1.00
0.10	100	ZA	3.40	0.30	1.00
0.10	100	ZA	3.60	0.30	1.00
0.10	100	ZA	3.80	0.30	1.00
0.10	100	ZA	4.00	0.30	1.00
0.10	100	ZA	0.20	0.20	0.02
0.10	100	ZA	0.40	0.20	0.02
0.10	100	ZA	0.60	0.20	0.03
0.10	100	ZA	0.80	0.20	0.04
0.10	100	ZA	1.00	0.20	0.07
0.10	100	ZA	1.20	0.20	0.11
0.10	100	ZA	1.40	0.20	0.20
0.10	100	ZA	1.60	0.20	0.37
0.10	100	ZA	1.80	0.20	0.61
0.10	100	ZA	2.00	0.20	0.87
0.10	100	ZA	2.20	0.20	1.00
0.10	100	ZA	2.40	0.20	1.00
0.10	100	ZA	2.60	0.20	1.00
0.10	100	ZA	2.80	0.20	1.00
0.10	100	ZA	3.00	0.20	1.00
0.10	100	ZA	3.20	0.20	1.00
0.10	100	ZA	3.40	0.20	1.00
0.10	100	ZA	3.60	0.20	1.00
0.10	100	ZA	3.80	0.20	1.00
0.10	100	ZA	4.00	0.20	1.00
0.10	100	ZA	0.20	0.10	0.00
0.10	100	ZA	0.40	0.10	0.00
0.10	100	ZA	0.60	0.10	0.01
0.10	100	ZA	0.80	0.10	0.00
0.10	100	ZA	1.00	0.10	0.01
0.10	100	ZA	1.20	0.10	0.01
0.10	100	ZA	1.40	0.10	0.01
0.10	100	ZA	1.60	0.10	0.02
0.10	100	ZA	1.80	0.10	0.03
0.10	100	ZA	2.00	0.10	0.04
0.10	100	ZA	2.20	0.10	0.09
0.10	100	ZA	2.40	0.10	0.19
0.10	100	ZA	2.60	0.10	0.34
0.10	100	ZA	2.80	0.10	0.55
0.10	100	ZA	3.00	0.10	0.94
0.10	100	ZA	3.20	0.10	1.00
0.10	100	ZA	3.40	0.10	1.00
0.10	100	ZA	3.60	0.10	1.00
0.10	100	ZA	3.80	0.10	1.00
0.10	100	ZA	4.00	0.10	1.00
0.10	100	ZC	0.20	1.00	1.00
0.10	100	ZC	0.40	1.00	1.00
0.10	100	ZC	0.60	1.00	1.00
0.10	100	ZC	0.80	1.00	1.00
0.10	100	ZC	1.00	1.00	1.00
0.10	100	ZC	1.20	1.00	1.00
0.10	100	ZC	1.40	1.00	1.00
0.10	100	ZC	1.60	1.00	1.00
0.10	100	ZC	1.80	1.00	1.00
0.10	100	ZC	2.00	1.00	1.00
0.10	100	ZC	2.20	1.00	1.00
0.10	100	ZC	2.40	1.00	1.00
0.10	100	ZC	2.60	1.00	1.00
0.10	100	ZC	2.80	1.00	1.00
0.10	100	ZC	3.00	1.00	1.00
0.10	100	ZC	3.20	1.00	1.00
0.10	100	ZC	3.40	1.00	1.00
0.10	100	ZC	3.60	1.00	1.00
0.10	100	ZC	3.80	1.00	1.00
0.10	100	ZC	4.00	1.00	1.00
0.10	100	ZC	0.20	0.90	1.00
0.10	100	ZC	0.40	0.90	1.00
0.10	100	ZC	0.60	0.90	1.00
0.10	100	ZC	0.80	0.90	1.00
0.10	100	ZC	1.00	0.90	1.00
0.10	100	ZC	1.20	0.90	1.00
0.10	100	ZC	1.40	0.90	1.00
0.10	100	ZC	1.60	0.90	1.00
0.10	100	ZC	1.80	0.90	1.00
0.10	100	ZC	2.00	0.90	1.00
0.10	100	ZC	2.20	0.90	1.00
0.10	100	ZC	2.40	0.90	1.00
0.10	100	ZC	2.60	0.90	1.00
0.10	100	ZC	2.80	0.90	1.00
0.10	100	ZC	3.00	0.90	1.00
0.10	100	ZC	3.20	0.90	1.00
0.10	100	ZC	3.40	0.90	1.00
0.10	100	ZC	3.60	0.90	1.00
0.10	100	ZC	3.80	0.90	1.00
0.10	100	ZC	4.00	0.90	1.00
0.10	100	ZC	0.20	0.80	1.00
0.10	100	ZC	0.40	0.80	1.00
0.10	100	ZC	0.60	0.80	1.00
0.10	100	ZC	0.80	0.80	1.00
0.10	100	ZC	1.00	0.80	1.00
0.10	100	ZC	1.20	0.80	1.00
0.10	100	ZC	1.40	0.80	1.00
0.10	100	ZC	1.60	0.80	1.00
0.10	100	ZC	1.80	0.80	1.00
0.10	100	ZC	2.00	0.80	1.00
0.10	100	ZC	2.20	0.80	1.00
0.10	100	ZC	2.40	0.80	1.00
0.10	100	ZC	2.60	0.80	1.00
0.10	100	ZC	2.80	0.80	1.00
0.10	100	ZC	3.00	0.80	1.00
0.10	100	ZC	3.20	0.80	1.00
0.10	100	ZC	3.40	0.80	1.00
0.10	100	ZC	3.60	0.80	1.00
0.10	100	ZC	3.80	0.80	1.00
0.10	100	ZC	4.00	0.80	1.00
0.10	100	ZC	0.20	0.70	1.00
0.10	100	ZC	0.40	0.70	1.00
0.10	100	ZC	0.60	0.70	1.00
0.10	100	ZC	0.80	0.70	1.00
0.10	100	ZC	1.00	0.70	1.00
0.10	100	ZC	1.20	0.70	1.00
0.10	100	ZC	1.40	0.70	1.00
0.10	100	ZC	1.60	0.70	1.00
0.10	100	ZC	1.80	0.70	1.00
0.10	100	ZC	2.00	0.70	1.00
0.10	100	ZC	2.20	0.70	1.00
0.10	100	ZC	2.40	0.70	1.00
0.10	100	ZC	2.60	0.70	1.00
0.10	100	ZC	2.80	0.70	1.00
0.10	100	ZC	3.00	0.70	1.00
0.10	100	ZC	3.20	0.70	1.00
0.10	100	ZC	3.40	0.70	1.00
0.10	100	ZC	3.60	0.70	1.00
0.10	100	ZC	3.80	0.70	1.00
0.10	100	ZC	4.00	0.70	1.00
0.10	100	ZC	0.20	0.60	0.98
0.10	100	ZC	0.40	0.60	1.00
0.10	100	ZC	0.60	0.60	1.00
0.10	100	ZC	0.80	0.60	1.00
0.10	100	ZC	1.00	0.60	1.00
0.10	100	ZC	1.20	0.60	1.00
0.10	100	ZC	1.40	0.60	1.00
0.10	100	ZC	1.60	0.60	1.00
0.10	100	ZC	1.80	0.60	1.00
0.10	100	ZC	2.00	0.60	1.00
0.10	100	ZC	2.20	0.60	1.00
0.10	100	ZC	2.40	0.60	1.00
0.10	100	ZC	2.60	0.60	1.00
0.10	100	ZC	2.80	0.60	1.00
0.10	100	ZC	3.00	0.60	1.00
0.10	100	ZC	3.20	0.60	1.00
0.10	100	ZC	3.40	0.60	1.00
0.10	100	ZC	3.60	0.60	1.00
0.10	100	ZC	3.80	0.60	1.00
0.10	100	ZC	4.00	0.60	1.00
0.10	100	ZC	0.20	0.50	0.63
0.10	100	ZC	0.40	0.50	0.78
0.10	100	ZC	0.60	0.50	0.93
0.10	100	ZC	0.80	0.50	1.00
0.10	100	ZC	1.00	0.50	1.00
0.10	100	ZC	1.20	0.50	1.00
0.10	100	ZC	1.40	0.50	1.00
0.10	100	ZC	1.60	0.50	1.00
0.10	100	ZC	1.80	0.50	1.00
0.10	100	ZC	2.00	0.50	1.00
0.10	100	ZC	2.20	0.50	1.00
0.10	100	ZC	2.40	0.50	1.00
0.10	100	ZC	2.60	0.50	1.00
0.10	100	ZC	2.80	0.50	1.00
0.10	100	ZC	3.00	0.50	1.00
0.10	100	ZC	3.20	0.50	1.00
0.10	100	ZC	3.40	0.50	1.00
0.10	100	ZC	3.60	0.50	1.00
0.10	100	ZC	3.80	0.50	1.00
0.10	100	ZC	4.00	0.50	1.00
0.10	100	ZC	0.20	0.40	0.15
0.10	100	ZC	0.40	0.40	0.26
0.10	100	ZC	0.60	0.40	0.44
0.10	100	ZC	0.80	0.40	0.70
0.10	100	ZC	1.00	0.40	0.94
0.10	100	ZC	1.20	0.40	1.00
0.10	100	ZC	1.40	0.40	1.00
0.10	100	ZC	1.60	0.40	1.00
0.10	100	ZC	1.80	0.40	1.00
0.10	100	ZC	2.00	0.40	1.00
0.10	100	ZC	2.20	0.40	1.00
0.10	100	ZC	2.40	0.40	1.00
0.10	100	ZC	2.60	0.40	1.00
0.10	100	ZC	2.80	0.40	1.00
0.10	100	ZC	3.00	0.40	1.00
0.10	100	ZC	3.20	0.40	1.00
0.10	100	ZC	3.40	0.40	1.00
0.10	100	ZC	3.60	0.40	1.00
0.10	100	ZC	3.80	0.40	1.00
0.10	100	ZC	4.00	0.40	1.00
0.10	100	ZC	0.20	0.30	0.02
0.10	100	ZC	0.40	0.30	0.03
0.10	100	ZC	0.60	0.30	0.07
0.10	100	ZC	0.80	0.30	0.16
0.10	100	ZC	1.00	0.30	0.35
0.10	100	ZC	1.20	0.30	0.66
0.10	100	ZC	1.40	0.30	0.94
0.10	100	ZC	1.60	0.30	1.00
0.10	100	ZC	1.80	0.30	1.00
0.10	100	ZC	2.00	0.30	1.00
0.10	100	ZC	2.20	0.30	1.00
0.10	100	ZC	2.40	0.30	1.00
0.10	100	ZC	2.60	0.30	1.00
0.10	100	ZC	2.80	0.30	1.00
0.10	100	ZC	3.00	0.30	1.00
0.10	100	ZC	3.20	0.30	1.00
0.10	100	ZC	3.40	0.30	1.00
0.10	100	ZC	3.60	0.30	1.00
0.10	100	ZC	3.80	0.30	1.00
0.10	100	ZC	4.00	0.30	1.00
0.10	100	ZC	0.20	0.20	0.00
0.10	100	ZC	0.40	0.20	0.00
0.10	100	ZC	0.60	0.20	0.01
0.10	100	ZC	0.80	0.20	0.02
0.10	100	ZC	1.00	0.20	0.04
0.10	100	ZC	1.20	0.20	0.09
0.10	100	ZC	1.40	0.20	0.22
0.10	100	ZC	1.60	0.20	0.48
0.10	100	ZC	1.80	0.20	0.81
0.10	100	ZC	2.00	0.20	0.99
0.10	100	ZC	2.20	0.20	1.00
0.10	100	ZC	2.40	0.20	1.00
0.10	100	ZC	2.60	0.20	1.00
0.10	100	ZC	2.80	0.20	1.00
0.10	100	ZC	3.00	0.20	1.00
0.10	100	ZC	3.20	0.20	1.00
0.10	100	ZC	3.40	0.20	1.00
0.10	100	ZC	3.60	0.20	1.00
0.10	100	ZC	3.80	0.20	1.00
0.10	100	ZC	4.00	0.20	1.00
0.10	100	ZC	0.20	0.10	0.00
0.10	100	ZC	0.40	0.10	0.00
0.10	100	ZC	0.60	0.10	0.00
0.10	100	ZC	0.80	0.10	0.00
0.10	100	ZC	1.00	0.10	0.00
0.10	100	ZC	1.20	0.10	0.00
0.10	100	ZC	1.40	0.10	0.01
0.10	100	ZC	1.60	0.10	0.01
0.10	100	ZC	1.80	0.10	0.03
0.10	100	ZC	2.00	0.10	0.07
0.10	100	ZC	2.20	0.10	0.19
0.10	100	ZC	2.40	0.10	0.50
0.10	100	ZC	2.60	0.10	0.88
0.10	100	ZC	2.80	0.10	1.00
0.10	100	ZC	3.00	0.10	1.00
0.10	100	ZC	3.20	0.10	1.00
0.10	100	ZC	3.40	0.10	1.00
0.10	100	ZC	3.60	0.10	1.00
0.10	100	ZC	3.80	0.10	1.00
0.10	100	ZC	4.00	0.10	1.00
0.10	100	ZK	0.20	1.00	1.00
0.10	100	ZK	0.40	1.00	1.00
0.10	100	ZK	0.60	1.00	1.00
0.10	100	ZK	0.80	1.00	1.00
0.10	100	ZK	1.00	1.00	1.00
0.10	100	ZK	1.20	1.00	1.00
0.10	100	ZK	1.40	1.00	1.00
0.10	100	ZK	1.60	1.00	1.00
0.10	100	ZK	1.80	1.00	1.00
0.10	100	ZK	2.00	1.00	1.00
0.10	100	ZK	2.20	1.00	1.00
0.10	100	ZK	2.40	1.00	1.00
0.10	100	ZK	2.60	1.00	1.00
0.10	100	ZK	2.80	1.00	1.00
0.10	100	ZK	3.00	1.00	1.00
0.10	100	ZK	3.20	1.00	1.00
0.10	100	ZK	3.40	1.00	1.00
0.10	100	ZK	3.60	1.00	1.00
0.10	100	ZK	3.80	1.00	1.00
0.10	100	ZK	4.00	1.00	1.00
0.10	100	ZK	0.20	0.90	1.00
0.10	100	ZK	0.40	0.90	1.00
0.10	100	ZK	0.60	0.90	1.00
0.10	100	ZK	0.80	0.90	1.00
0.10	100	ZK	1.00	0.90	1.00
0.10	100	ZK	1.20	0.90	1.00
0.10	100	ZK	1.40	0.90	1.00
0.10	100	ZK	1.60	0.90	1.00
0.10	100	ZK	1.80	0.90	1.00
0.10	100	ZK	2.00	0.90	1.00
0.10	100	ZK	2.20	0.90	1.00
0.10	100	ZK	2.40	0.90	1.00
0.10	100	ZK	2.60	0.90	1.00
0.10	100	ZK	2.80	0.90	1.00
0.10	100	ZK	3.00	0.90	1.00
0.10	100	ZK	3.20	0.90	1.00
0.10	100	ZK	3.40	0.90	1.00
0.10	100	ZK	3.60	0.90	1.00
0.10	100	ZK	3.80	0.90	1.00
0.10	100	ZK	4.00	0.90	1.00
0.10	100	ZK	0.20	0.80	1.00
0.10	100	ZK	0.40	0.80	1.00
0.10	100	ZK	0.60	0.80	1.00
0.10	100	ZK	0.80	0.80	1.00
0.10	100	ZK	1.00	0.80	1.00
0.10	100	ZK	1.20	0.80	1.00
0.10	100	ZK	1.40	0.80	1.00
0.10	100	ZK	1.60	0.80	1.00
0.10	100	ZK	1.80	0.80	1.00
0.10	100	ZK	2.00	0.80	1.00
0.10	100	ZK	2.20	0.80	1.00
0.10	100	ZK	2.40	0.80	1.00
0.10	100	ZK	2.60	0.80	1.00
0.10	100	ZK	2.80	0.80	1.00
0.10	100	ZK	3.00	0.80	1.00
0.10	100	ZK	3.20	0.80	1.00
0.10	100	ZK	3.40	0.80	1.00
0.10	100	ZK	3.60	0.80	1.00
0.10	100	ZK	3.80	0.80	1.00
0.10	100	ZK	4.00	0.80	1.00
0.10	100	ZK	0.20	0.70	1.00
0.10	100	ZK	0.40	0.70	1.00
0.10	100	ZK	0.60	0.70	1.00
0.10	100	ZK	0.80	0.70	1.00
0.10	100	ZK	1.00	0.70	1.00
0.10	100	ZK	1.20	0.70	1.00
0.10	100	ZK	1.40	0.70	1.00
0.10	100	ZK	1.60	0.70	1.00
0.10	100	ZK	1.80	0.70	1.00
0.10	100	ZK	2.00	0.70	1.00
0.10	100	ZK	2.20	0.70	1.00
0.10	100	ZK	2.40	0.70	1.00
0.10	100	ZK	2.60	0.70	1.00
0.10	100	ZK	2.80	0.70	1.00
0.10	100	ZK	3.00	0.70	1.00
0.10	100	ZK	3.20	0.70	1.00
0.10	100	ZK	3.40	0.70	1.00
0.10	100	ZK	3.60	0.70	1.00
0.10	100	ZK	3.80	0.70	1.00
0.10	100	ZK	4.00	0.70	1.00
0.10	100	ZK	0.20	0.60	1.00
0.10	100	ZK	0.40	0.60	1.00
0.10	100	ZK	0.60	0.60	1.00
0.10	100	ZK	0.80	0.60	1.00
0.10	100	ZK	1.00	0.60	1.00
0.10	100	ZK	1.20	0.60	1.00
0.10	100	ZK	1.40	0.60	1.00
0.10	100	ZK	1.60	0.60	1.00
0.10	100	ZK	1.80	0.60	1.00
0.10	100	ZK	2.00	0.60	1.00
0.10	100	ZK	2.20	0.60	1.00
0.10	100	ZK	2.40	0.60	1.00
0.10	100	ZK	2.60	0.60	1.00
0.10	100	ZK	2.80	0.60	1.00
0.10	100	ZK	3.00	0.60	1.00
0.10	100	ZK	3.20	0.60	1.00
0.10	100	ZK	3.40	0.60	1.00
0.10	100	ZK	3.60	0.60	1.00
0.10	100	ZK	3.80	0.60	1.00
0.10	100	ZK	4.00	0.60	1.00
0.10	100	ZK	0.20	0.50	1.00
0.10	100	ZK	0.40	0.50	1.00
0.10	100	ZK	0.60	0.50	1.00
0.10	100	ZK	0.80	0.50	1.00
0.10	100	ZK	1.00	0.50	1.00
0.10	100	ZK	1.20	0.50	1.00
0.10	100	ZK	1.40	0.50	1.00
0.10	100	ZK	1.60	0.50	1.00
0.10	100	ZK	1.80	0.50	1.00
0.10	100	ZK	2.00	0.50	1.00
0.10	100	ZK	2.20	0.50	1.00
0.10	100	ZK	2.40	0.50	1.00
0.10	100	ZK	2.60	0.50	1.00
0.10	100	ZK	2.80	0.50	1.00
0.10	100	ZK	3.00	0.50	1.00
0.10	100	ZK	3.20	0.50	1.00
0.10	100	ZK	3.40	0.50	1.00
0.10	100	ZK	3.60	0.50	1.00
0.10	100	ZK	3.80	0.50	1.00
0.10	100	ZK	4.00	0.50	1.00
0.10	100	ZK	0.20	0.40	0.70
0.10	100	ZK	0.40	0.40	0.87
0.10	100	ZK	0.60	0.40	0.98
0.10	100	ZK	0.80	0.40	1.00
0.10	100	ZK	1.00	0.40	1.00
0.10	100	ZK	1.20	0.40	1.00
0.10	100	ZK	1.40	0.40	1.00
0.10	100	ZK	1.60	0.40	1.00
0.10	100	ZK	1.80	0.40	1.00
0.10	100	ZK	2.00	0.40	1.00
0.10	100	ZK	2.20	0.40	1.00
0.10	100	ZK	2.40	0.40	1.00
0.10	100	ZK	2.60	0.40	1.00
0.10	100	ZK	2.80	0.40	1.00
0.10	100	ZK	3.00	0.40	1.00
0.10	100	ZK	3.20	0.40	1.00
0.10	100	ZK	3.40	0.40	1.00
0.10	100	ZK	3.60	0.40	1.00
0.10	100	ZK	3.80	0.40	1.00
0.10	100	ZK	4.00	0.40	1.00
0.10	100	ZK	0.20	0.30	0.24
0.10	100	ZK	0.40	0.30	0.37
0.10	100	ZK	0.60	0.30	0.58
0.10	100	ZK	0.80	0.30	0.81
0.10	100	ZK	1.00	0.30	0.96
0.10	100	ZK	1.20	0.30	1.00
0.10	100	ZK	1.40	0.30	1.00
0.10	100	ZK	1.60	0.30	1.00
0.10	100	ZK	1.80	0.30	1.00
0.10	100	ZK	2.00	0.30	1.00
0.10	100	ZK	2.20	0.30	1.00
0.10	100	ZK	2.40	0.30	1.00
0.10	100	ZK	2.60	0.30	1.00
0.10	100	ZK	2.80	0.30	1.00
0.10	100	ZK	3.00	0.30	1.00
0.10	100	ZK	3.20	0.30	1.00
0.10	100	ZK	3.40	0.30	1.00
0.10	100	ZK	3.60	0.30	1.00
0.10	100	ZK	3.80	0.30	1.00
0.10	100	ZK	4.00	0.30	1.00
0.10	100	ZK	0.20	0.20	0.04
0.10	100	ZK	0.40	0.20	0.07
0.10	100	ZK	0.60	0.20	0.11
0.10	100	ZK	0.80	0.20	0.20
0.10	100	ZK	1.00	0.20	0.36
0.10	100	ZK	1.20	0.20	0.59
0.10	100	ZK	1.40	0.20	0.88
0.10	100	ZK	1.60	0.20	1.00
0.10	100	ZK	1.80	0.20	1.00
0.10	100	ZK	2.00	0.20	1.00
0.10	100	ZK	2.20	0.20	1.00
0.10	100	ZK	2.40	0.20	1.00
0.10	100	ZK	2.60	0.20	1.00
0.10	100	ZK	2.80	0.20	1.00
0.10	100	ZK	3.00	0.20	1.00
0.10	100	ZK	3.20	0.20	1.00
0.10	100	ZK	3.40	0.20	1.00
0.10	100	ZK	3.60	0.20	1.00
0.10	100	ZK	3.80	0.20	1.00
0.10	100	ZK	4.00	0.20	1.00
0.10	100	ZK	0.20	0.10	0.00
0.10	100	ZK	0.40	0.10	0.01
0.10	100	ZK	0.60	0.10	0.01
0.10	100	ZK	0.80	0.10	0.01
0.10	100	ZK	1.00	0.10	0.02
0.10	100	ZK	1.20	0.10	0.03
0.10	100	ZK	1.40	0.10	0.06
0.10	100	ZK	1.60	0.10	0.12
0.10	100	ZK	1.80	0.10	0.25
0.10	100	ZK	2.00	0.10	0.46
0.10	100	ZK	2.20	0.10	0.79
0.10	100	ZK	2.40	0.10	1.00
0.10	100	ZK	2.60	0.10	1.00
0.10	100	ZK	2.80	0.10	1.00
0.10	100	ZK	3.00	0.10	1.00
0.10	100	ZK	3.20	0.10	1.00
0.10	100	ZK	3.40	0.10	1.00
0.10	100	ZK	3.60	0.10	1.00
0.10	100	ZK	3.80	0.10	1.00
0.10	100	ZK	4.00	0.10	1.00
0.10	100	D1	0.20	1.00	0.00
0.10	100	D1	0.40	1.00	0.00
0.10	100	D1	0.60	1.00	0.00
0.10	100	D1	0.80	1.00	0.00
0.10	100	D1	1.00	1.00	0.00
0.10	100	D1	1.20	1.00	0.00
0.10	100	D1	1.40	1.00	0.42
0.10	100	D1	1.60	1.00	1.00
0.10	100	D1	1.80	1.00	1.00
0.10	100	D1	2.00	1.00	1.00
0.10	100	D1	2.20	1.00	1.00
0.10	100	D1	2.40	1.00	1.00
0.10	100	D1	2.60	1.00	1.00
0.10	100	D1	2.80	1.00	1.00
0.10	100	D1	3.00	1.00	1.00
0.10	100	D1	3.20	1.00	1.00
0.10	100	D1	3.40	1.00	1.00
0.10	100	D1	3.60	1.00	1.00
0.10	100	D1	3.80	1.00	1.00
0.10	100	D1	4.00	1.00	1.00
0.10	100	D1	0.20	0.90	0.00
0.10	100	D1	0.40	0.90	0.00
0.10	100	D1	0.60	0.90	0.00
0.10	100	D1	0.80	0.90	0.00
0.10	100	D1	1.00	0.90	0.00
0.10	100	D1	1.20	0.90	0.00
0.10	100	D1	1.40	0.90	0.32
0.10	100	D1	1.60	0.90	1.00
0.10	100	D1	1.80	0.90	1.00
0.10	100	D1	2.00	0.90	1.00
0.10	100	D1	2.20	0.90	1.00
0.10	100	D1	2.40	0.90	1.00
0.10	100	D1	2.60	0.90	1.00
0.10	100	D1	2.80	0.90	1.00
0.10	100	D1	3.00	0.90	1.00
0.10	100	D1	3.20	0.90	1.00
0.10	100	D1	3.40	0.90	1.00
0.10	100	D1	3.60	0.90	1.00
0.10	100	D1	3.80	0.90	1.00
0.10	100	D1	4.00	0.90	1.00
0.10	100	D1	0.20	0.80	0.00
0.10	100	D1	0.40	0.80	0.00
0.10	100	D1	0.60	0.80	0.00
0.10	100	D1	0.80	0.80	0.00
0.10	100	D1	1.00	0.80	0.00
0.10	100	D1	1.20	0.80	0.00
0.10	100	D1	1.40	0.80	0.23
0.10	100	D1	1.60	0.80	1.00
0.10	100	D1	1.80	0.80	1.00
0.10	100	D1	2.00	0.80	1.00
0.10	100	D1	2.20	0.80	1.00
0.10	100	D1	2.40	0.80	1.00
0.10	100	D1	2.60	0.80	1.00
0.10	100	D1	2.80	0.80	1.00
0.10	100	D1	3.00	0.80	1.00
0.10	100	D1	3.20	0.80	1.00
0.10	100	D1	3.40	0.80	1.00
0.10	100	D1	3.60	0.80	1.00
0.10	100	D1	3.80	0.80	1.00
0.10	100	D1	4.00	0.80	1.00
0.10	100	D1	0.20	0.70	0.00
0.10	100	D1	0.40	0.70	0.00
0.10	100	D1	0.60	0.70	0.00
0.10	100	D1	0.80	0.70	0.00
0.10	100	D1	1.00	0.70	0.00
0.10	100	D1	1.20	0.70	0.00
0.10	100	D1	1.40	0.70	0.16
0.10	100	D1	1.60	0.70	1.00
0.10	100	D1	1.80	0.70	1.00
0.10	100	D1	2.00	0.70	1.00
0.10	100	D1	2.20	0.70	1.00
0.10	100	D1	2.40	0.70	1.00
0.10	100	D1	2.60	0.70	1.00
0.10	100	D1	2.80	0.70	1.00
0.10	100	D1	3.00	0.70	1.00
0.10	100	D1	3.20	0.70	1.00
0.10	100	D1	3.40	0.70	1.00
0.10	100	D1	3.60	0.70	1.00
0.10	100	D1	3.80	0.70	1.00
0.10	100	D1	4.00	0.70	1.00
0.10	100	D1	0.20	0.60	0.00
0.10	100	D1	0.40	0.60	0.00
0.10	100	D1	0.60	0.60	0.00
0.10	100	D1	0.80	0.60	0.00
0.10	100	D1	1.00	0.60	0.00
0.10	100	D1	1.20	0.60	0.00
0.10	100	D1	1.40	0.60	0.10
0.10	100	D1	1.60	0.60	1.00
0.10	100	D1	1.80	0.60	1.00
0.10	100	D1	2.00	0.60	1.00
0.10	100	D1	2.20	0.60	1.00
0.10	100	D1	2.40	0.60	1.00
0.10	100	D1	2.60	0.60	1.00
0.10	100	D1	2.80	0.60	1.00
0.10	100	D1	3.00	0.60	1.00
0.10	100	D1	3.20	0.60	1.00
0.10	100	D1	3.40	0.60	1.00
0.10	100	D1	3.60	0.60	1.00
0.10	100	D1	3.80	0.60	1.00
0.10	100	D1	4.00	0.60	1.00
0.10	100	D1	0.20	0.50	0.00
0.10	100	D1	0.40	0.50	0.00
0.10	100	D1	0.60	0.50	0.00
0.10	100	D1	0.80	0.50	0.00
0.10	100	D1	1.00	0.50	0.00
0.10	100	D1	1.20	0.50	0.00
0.10	100	D1	1.40	0.50	0.06
0.10	100	D1	1.60	0.50	1.00
0.10	100	D1	1.80	0.50	1.00
0.10	100	D1	2.00	0.50	1.00
0.10	100	D1	2.20	0.50	1.00
0.10	100	D1	2.40	0.50	1.00
0.10	100	D1	2.60	0.50	1.00
0.10	100	D1	2.80	0.50	1.00
0.10	100	D1	3.00	0.50	1.00
0.10	100	D1	3.20	0.50	1.00
0.10	100	D1	3.40	0.50	1.00
0.10	100	D1	3.60	0.50	1.00
0.10	100	D1	3.80	0.50	1.00
0.10	100	D1	4.00	0.50	1.00
0.10	100	D1	0.20	0.40	0.00
0.10	100	D1	0.40	0.40	0.00
0.10	100	D1	0.60	0.40	0.00
0.10	100	D1	0.80	0.40	0.00
0.10	100	D1	1.00	0.40	0.00
0.10	100	D1	1.20	0.40	0.00
0.10	100	D1	1.40	0.40	0.02
0.10	100	D1	1.60	0.40	1.00
0.10	100	D1	1.80	0.40	1.00
0.10	100	D1	2.00	0.40	1.00
0.10	100	D1	2.20	0.40	1.00
0.10	100	D1	2.40	0.40	1.00
0.10	100	D1	2.60	0.40	1.00
0.10	100	D1	2.80	0.40	1.00
0.10	100	D1	3.00	0.40	1.00
0.10	100	D1	3.20	0.40	1.00
0.10	100	D1	3.40	0.40	1.00
0.10	100	D1	3.60	0.40	1.00
0.10	100	D1	3.80	0.40	1.00
0.10	100	D1	4.00	0.40	1.00
0.10	100	D1	0.20	0.30	0.00
0.10	100	D1	0.40	0.30	0.00
0.10	100	D1	0.60	0.30	0.00
0.10	100	D1	0.80	0.30	0.00
0.10	100	D1	1.00	0.30	0.00
0.10	100	D1	1.20	0.30	0.00
0.10	100	D1	1.40	0.30	0.01
0.10	100	D1	1.60	0.30	1.00
0.10	100	D1	1.80	0.30	1.00
0.10	100	D1	2.00	0.30	1.00
0.10	100	D1	2.20	0.30	1.00
0.10	100	D1	2.40	0.30	1.00
0.10	100	D1	2.60	0.30	1.00
0.10	100	D1	2.80	0.30	1.00
0.10	100	D1	3.00	0.30	1.00
0.10	100	D1	3.20	0.30	1.00
0.10	100	D1	3.40	0.30	1.00
0.10	100	D1	3.60	0.30	1.00
0.10	100	D1	3.80	0.30	1.00
0.10	100	D1	4.00	0.30	1.00
0.10	100	D1	0.20	0.20	0.00
0.10	100	D1	0.40	0.20	0.00
0.10	100	D1	0.60	0.20	0.00
0.10	100	D1	0.80	0.20	0.00
0.10	100	D1	1.00	0.20	0.00
0.10	100	D1	1.20	0.20	0.00
0.10	100	D1	1.40	0.20	0.00
0.10	100	D1	1.60	0.20	0.99
0.10	100	D1	1.80	0.20	1.00
0.10	100	D1	2.00	0.20	1.00
0.10	100	D1	2.20	0.20	1.00
0.10	100	D1	2.40	0.20	1.00
0.10	100	D1	2.60	0.20	1.00
0.10	100	D1	2.80	0.20	1.00
0.10	100	D1	3.00	0.20	1.00
0.10	100	D1	3.20	0.20	1.00
0.10	100	D1	3.40	0.20	1.00
0.10	100	D1	3.60	0.20	1.00
0.10	100	D1	3.80	0.20	1.00
0.10	100	D1	4.00	0.20	1.00
0.10	100	D1	0.20	0.10	0.00
0.10	100	D1	0.40	0.10	0.00
0.10	100	D1	0.60	0.10	0.00
0.10	100	D1	0.80	0.10	0.00
0.10	100	D1	1.00	0.10	0.00
0.10	100	D1	1.20	0.10	0.00
0.10	100	D1	1.40	0.10	0.00
0.10	100	D1	1.60	0.10	0.21
0.10	100	D1	1.80	0.10	0.40
0.10	100	D1	2.00	0.10	0.40
0.10	100	D1	2.20	0.10	0.40
0.10	100	D1	2.40	0.10	0.39
0.10	100	D1	2.60	0.10	0.39
0.10	100	D1	2.80	0.10	0.39
0.10	100	D1	3.00	0.10	0.40
0.10	100	D1	3.20	0.10	0.40
0.10	100	D1	3.40	0.10	0.39
0.10	100	D1	3.60	0.10	0.39
0.10	100	D1	3.80	0.10	0.39
0.10	100	D1	4.00	0.10	0.40
0.10	100	D2	0.20	1.00	0.00
0.10	100	D2	0.40	1.00	0.00
0.10	100	D2	0.60	1.00	0.00
0.10	100	D2	0.80	1.00	0.00
0.10	100	D2	1.00	1.00	0.00
0.10	100	D2	1.20	1.00	0.00
0.10	100	D2	1.40	1.00	0.00
0.10	100	D2	1.60	1.00	0.00
0.10	100	D2	1.80	1.00	1.00
0.10	100	D2	2.00	1.00	1.00
0.10	100	D2	2.20	1.00	1.00
0.10	100	D2	2.40	1.00	1.00
0.10	100	D2	2.60	1.00	1.00
0.10	100	D2	2.80	1.00	1.00
0.10	100	D2	3.00	1.00	1.00
0.10	100	D2	3.20	1.00	1.00
0.10	100	D2	3.40	1.00	1.00
0.10	100	D2	3.60	1.00	1.00
0.10	100	D2	3.80	1.00	1.00
0.10	100	D2	4.00	1.00	1.00
0.10	100	D2	0.20	0.90	0.00
0.10	100	D2	0.40	0.90	0.00
0.10	100	D2	0.60	0.90	0.00
0.10	100	D2	0.80	0.90	0.00
0.10	100	D2	1.00	0.90	0.00
0.10	100	D2	1.20	0.90	0.00
0.10	100	D2	1.40	0.90	0.00
0.10	100	D2	1.60	0.90	0.00
0.10	100	D2	1.80	0.90	1.00
0.10	100	D2	2.00	0.90	1.00
0.10	100	D2	2.20	0.90	1.00
0.10	100	D2	2.40	0.90	1.00
0.10	100	D2	2.60	0.90	1.00
0.10	100	D2	2.80	0.90	1.00
0.10	100	D2	3.00	0.90	1.00
0.10	100	D2	3.20	0.90	1.00
0.10	100	D2	3.40	0.90	1.00
0.10	100	D2	3.60	0.90	1.00
0.10	100	D2	3.80	0.90	1.00
0.10	100	D2	4.00	0.90	1.00
0.10	100	D2	0.20	0.80	0.00
0.10	100	D2	0.40	0.80	0.00
0.10	100	D2	0.60	0.80	0.00
0.10	100	D2	0.80	0.80	0.00
0.10	100	D2	1.00	0.80	0.00
0.10	100	D2	1.20	0.80	0.00
0.10	100	D2	1.40	0.80	0.00
0.10	100	D2	1.60	0.80	0.00
0.10	100	D2	1.80	0.80	1.00
0.10	100	D2	2.00	0.80	1.00
0.10	100	D2	2.20	0.80	1.00
0.10	100	D2	2.40	0.80	1.00
0.10	100	D2	2.60	0.80	1.00
0.10	100	D2	2.80	0.80	1.00
0.10	100	D2	3.00	0.80	1.00
0.10	100	D2	3.20	0.80	1.00
0.10	100	D2	3.40	0.80	1.00
0.10	100	D2	3.60	0.80	1.00
0.10	100	D2	3.80	0.80	1.00
0.10	100	D2	4.00	0.80	1.00
0.10	100	D2	0.20	0.70	0.00
0.10	100	D2	0.40	0.70	0.00
0.10	100	D2	0.60	0.70	0.00
0.10	100	D2	0.80	0.70	0.00
0.10	100	D2	1.00	0.70	0.00
0.10	100	D2	1.20	0.70	0.00
0.10	100	D2	1.40	0.70	0.00
0.10	100	D2	1.60	0.70	0.00
0.10	100	D2	1.80	0.70	1.00
0.10	100	D2	2.00	0.70	1.00
0.10	100	D2	2.20	0.70	1.00
0.10	100	D2	2.40	0.70	1.00
0.10	100	D2	2.60	0.70	1.00
0.10	100	D2	2.80	0.70	1.00
0.10	100	D2	3.00	0.70	1.00
0.10	100	D2	3.20	0.70	1.00
0.10	100	D2	3.40	0.70	1.00
0.10	100	D2	3.60	0.70	1.00
0.10	100	D2	3.80	0.70	1.00
0.10	100	D2	4.00	0.70	1.00
0.10	100	D2	0.20	0.60	0.00
0.10	100	D2	0.40	0.60	0.00
0.10	100	D2	0.60	0.60	0.00
0.10	100	D2	0.80	0.60	0.00
0.10	100	D2	1.00	0.60	0.00
0.10	100	D2	1.20	0.60	0.00
0.10	100	D2	1.40	0.60	0.00
0.10	100	D2	1.60	0.60	0.00
0.10	100	D2	1.80	0.60	1.00
0.10	100	D2	2.00	0.60	1.00
0.10	100	D2	2.20	0.60	1.00
0.10	100	D2	2.40	0.60	1.00
0.10	100	D2	2.60	0.60	1.00
0.10	100	D2	2.80	0.60	1.00
0.10	100	D2	3.00	0.60	1.00
0.10	100	D2	3.20	0.60	1.00
0.10	100	D2	3.40	0.60	1.00
0.10	100	D2	3.60	0.60	1.00
0.10	100	D2	3.80	0.60	1.00
0.10	100	D2	4.00	0.60	1.00
0.10	100	D2	0.20	0.50	0.00
0.10	100	D2	0.40	0.50	0.00
0.10	100	D2	0.60	0.50	0.00
0.10	100	D2	0.80	0.50	0.00
0.10	100	D2	1.00	0.50	0.00
0.10	100	D2	1.20	0.50	0.00
0.10	100	D2	1.40	0.50	0.00
0.10	100	D2	1.60	0.50	0.00
0.10	100	D2	1.80	0.50	1.00
0.10	100	D2	2.00	0.50	1.00
0.10	100	D2	2.20	0.50	1.00
0.10	100	D2	2.40	0.50	1.00
0.10	100	D2	2.60	0.50	1.00
0.10	100	D2	2.80	0.50	1.00
0.10	100	D2	3.00	0.50	1.00
0.10	100	D2	3.20	0.50	1.00
0.10	100	D2	3.40	0.50	1.00
0.10	100	D2	3.60	0.50	1.00
0.10	100	D2	3.80	0.50	1.00
0.10	100	D2	4.00	0.50	1.00
0.10	100	D2	0.20	0.40	0.00
0.10	100	D2	0.40	0.40	0.00
0.10	100	D2	0.60	0.40	0.00
0.10	100	D2	0.80	0.40	0.00
0.10	100	D2	1.00	0.40	0.00
0.10	100	D2	1.20	0.40	0.00
0.10	100	D2	1.40	0.40	0.00
0.10	100	D2	1.60	0.40	0.00
0.10	100	D2	1.80	0.40	1.00
0.10	100	D2	2.00	0.40	1.00
0.10	100	D2	2.20	0.40	1.00
0.10	100	D2	2.40	0.40	1.00
0.10	100	D2	2.60	0.40	1.00
0.10	100	D2	2.80	0.40	1.00
0.10	100	D2	3.00	0.40	1.00
0.10	100	D2	3.20	0.40	1.00
0.10	100	D2	3.40	0.40	1.00
0.10	100	D2	3.60	0.40	1.00
0.10	100	D2	3.80	0.40	1.00
0.10	100	D2	4.00	0.40	1.00
0.10	100	D2	0.20	0.30	0.00
0.10	100	D2	0.40	0.30	0.00
0.10	100	D2	0.60	0.30	0.00
0.10	100	D2	0.80	0.30	0.00
0.10	100	D2	1.00	0.30	0.00
0.10	100	D2	1.20	0.30	0.00
0.10	100	D2	1.40	0.30	0.00
0.10	100	D2	1.60	0.30	0.00
0.10	100	D2	1.80	0.30	0.97
0.10	100	D2	2.00	0.30	1.00
0.10	100	D2	2.20	0.30	1.00
0.10	100	D2	2.40	0.30	1.00
0.10	100	D2	2.60	0.30	1.00
0.10	100	D2	2.80	0.30	1.00
0.10	100	D2	3.00	0.30	1.00
0.10	100	D2	3.20	0.30	1.00
0.10	100	D2	3.40	0.30	1.00
0.10	100	D2	3.60	0.30	1.00
0.10	100	D2	3.80	0.30	1.00
0.10	100	D2	4.00	0.30	1.00
0.10	100	D2	0.20	0.20	0.00
0.10	100	D2	0.40	0.20	0.00
0.10	100	D2	0.60	0.20	0.00
0.10	100	D2	0.80	0.20	0.00
0.10	100	D2	1.00	0.20	0.00
0.10	100	D2	1.20	0.20	0.00
0.10	100	D2	1.40	0.20	0.00
0.10	100	D2	1.60	0.20	0.00
0.10	100	D2	1.80	0.20	0.68
0.10	100	D2	2.00	0.20	1.00
0.10	100	D2	2.20	0.20	1.00
0.10	100	D2	2.40	0.20	1.00
0.10	100	D2	2.60	0.20	1.00
0.10	100	D2	2.80	0.20	1.00
0.10	100	D2	3.00	0.20	1.00
0.10	100	D2	3.20	0.20	1.00
0.10	100	D2	3.40	0.20	1.00
0.10	100	D2	3.60	0.20	1.00
0.10	100	D2	3.80	0.20	1.00
0.10	100	D2	4.00	0.20	1.00
0.10	100	D2	0.20	0.10	0.00
0.10	100	D2	0.40	0.10	0.00
0.10	100	D2	0.60	0.10	0.00
0.10	100	D2	0.80	0.10	0.00
0.10	100	D2	1.00	0.10	0.00
0.10	100	D2	1.20	0.10	0.00
0.10	100	D2	1.40	0.10	0.00
0.10	100	D2	1.60	0.10	0.00
0.10	100	D2	1.80	0.10	0.09
0.10	100	D2	2.00	0.10	0.79
0.10	100	D2	2.20	0.10	0.84
0.10	100	D2	2.40	0.10	0.83
0.10	100	D2	2.60	0.10	0.84
0.10	100	D2	2.80	0.10	0.84
0.10	100	D2	3.00	0.10	0.84
0.10	100	D2	3.20	0.10	0.84
0.10	100	D2	3.40	0.10	0.83
0.10	100	D2	3.60	0.10	0.84
0.10	100	D2	3.80	0.10	0.84
0.10	100	D2	4.00	0.10	0.84
0.10	100	D3	0.20	1.00	0.00
0.10	100	D3	0.40	1.00	0.00
0.10	100	D3	0.60	1.00	0.00
0.10	100	D3	0.80	1.00	0.00
0.10	100	D3	1.00	1.00	0.00
0.10	100	D3	1.20	1.00	0.00
0.10	100	D3	1.40	1.00	0.00
0.10	100	D3	1.60	1.00	0.00
0.10	100	D3	1.80	1.00	0.00
0.10	100	D3	2.00	1.00	0.98
0.10	100	D3	2.20	1.00	1.00
0.10	100	D3	2.40	1.00	1.00
0.10	100	D3	2.60	1.00	1.00
0.10	100	D3	2.80	1.00	1.00
0.10	100	D3	3.00	1.00	1.00
0.10	100	D3	3.20	1.00	1.00
0.10	100	D3	3.40	1.00	1.00
0.10	100	D3	3.60	1.00	1.00
0.10	100	D3	3.80	1.00	1.00
0.10	100	D3	4.00	1.00	1.00
0.10	100	D3	0.20	0.90	0.00
0.10	100	D3	0.40	0.90	0.00
0.10	100	D3	0.60	0.90	0.00
0.10	100	D3	0.80	0.90	0.00
0.10	100	D3	1.00	0.90	0.00
0.10	100	D3	1.20	0.90	0.00
0.10	100	D3	1.40	0.90	0.00
0.10	100	D3	1.60	0.90	0.00
0.10	100	D3	1.80	0.90	0.00
0.10	100	D3	2.00	0.90	0.96
0.10	100	D3	2.20	0.90	1.00
0.10	100	D3	2.40	0.90	1.00
0.10	100	D3	2.60	0.90	1.00
0.10	100	D3	2.80	0.90	1.00
0.10	100	D3	3.00	0.90	1.00
0.10	100	D3	3.20	0.90	1.00
0.10	100	D3	3.40	0.90	1.00
0.10	100	D3	3.60	0.90	1.00
0.10	100	D3	3.80	0.90	1.00
0.10	100	D3	4.00	0.90	1.00
0.10	100	D3	0.20	0.80	0.00
0.10	100	D3	0.40	0.80	0.00
0.10	100	D3	0.60	0.80	0.00
0.10	100	D3	0.80	0.80	0.00
0.10	100	D3	1.00	0.80	0.00
0.10	100	D3	1.20	0.80	0.00
0.10	100	D3	1.40	0.80	0.00
0.10	100	D3	1.60	0.80	0.00
0.10	100	D3	1.80	0.80	0.00
0.10	100	D3	2.00	0.80	0.91
0.10	100	D3	2.20	0.80	1.00
0.10	100	D3	2.40	0.80	1.00
0.10	100	D3	2.60	0.80	1.00
0.10	100	D3	2.80	0.80	1.00
0.10	100	D3	3.00	0.80	1.00
0.10	100	D3	3.20	0.80	1.00
0.10	100	D3	3.40	0.80	1.00
0.10	100	D3	3.60	0.80	1.00
0.10	100	D3	3.80	0.80	1.00
0.10	100	D3	4.00	0.80	1.00
0.10	100	D3	0.20	0.70	0.00
0.10	100	D3	0.40	0.70	0.00
0.10	100	D3	0.60	0.70	0.00
0.10	100	D3	0.80	0.70	0.00
0.10	100	D3	1.00	0.70	0.00
0.10	100	D3	1.20	0.70	0.00
0.10	100	D3	1.40	0.70	0.00
0.10	100	D3	1.60	0.70	0.00
0.10	100	D3	1.80	0.70	0.00
0.10	100	D3	2.00	0.70	0.84
0.10	100	D3	2.20	0.70	1.00
0.10	100	D3	2.40	0.70	1.00
0.10	100	D3	2.60	0.70	1.00
0.10	100	D3	2.80	0.70	1.00
0.10	100	D3	3.00	0.70	1.00
0.10	100	D3	3.20	0.70	1.00
0.10	100	D3	3.40	0.70	1.00
0.10	100	D3	3.60	0.70	1.00
0.10	100	D3	3.80	0.70	1.00
0.10	100	D3	4.00	0.70	1.00
0.10	100	D3	0.20	0.60	0.00
0.10	100	D3	0.40	0.60	0.00
0.10	100	D3	0.60	0.60	0.00
0.10	100	D3	0.80	0.60	0.00
0.10	100	D3	1.00	0.60	0.00
0.10	100	D3	1.20	0.60	0.00
0.10	100	D3	1.40	0.60	0.00
0.10	100	D3	1.60	0.60	0.00
0.10	100	D3	1.80	0.60	0.00
0.10	100	D3	2.00	0.60	0.71
0.10	100	D3	2.20	0.60	1.00
0.10	100	D3	2.40	0.60	1.00
0.10	100	D3	2.60	0.60	1.00
0.10	100	D3	2.80	0.60	1.00
0.10	100	D3	3.00	0.60	1.00
0.10	100	D3	3.20	0.60	1.00
0.10	100	D3	3.40	0.60	1.00
0.10	100	D3	3.60	0.60	1.00
0.10	100	D3	3.80	0.60	1.00
0.10	100	D3	4.00	0.60	1.00
0.10	100	D3	0.20	0.50	0.00
0.10	100	D3	0.40	0.50	0.00
0.10	100	D3	0.60	0.50	0.00
0.10	100	D3	0.80	0.50	0.00
0.10	100	D3	1.00	0.50	0.00
0.10	100	D3	1.20	0.50	0.00
0.10	100	D3	1.40	0.50	0.00
0.10	100	D3	1.60	0.50	0.00
0.10	100	D3	1.80	0.50	0.00
0.10	100	D3	2.00	0.50	0.54
0.10	100	D3	2.20	0.50	1.00
0.10	100	D3	2.40	0.50	1.00
0.10	100	D3	2.60	0.50	1.00
0.10	100	D3	2.80	0.50	1.00
0.10	100	D3	3.00	0.50	1.00
0.10	100	D3	3.20	0.50	1.00
0.10	100	D3	3.40	0.50	1.00
0.10	100	D3	3.60	0.50	1.00
0.10	100	D3	3.80	0.50	1.00
0.10	100	D3	4.00	0.50	1.00
0.10	100	D3	0.20	0.40	0.00
0.10	100	D3	0.40	0.40	0.00
0.10	100	D3	0.60	0.40	0.00
0.10	100	D3	0.80	0.40	0.00
0.10	100	D3	1.00	0.40	0.00
0.10	100	D3	1.20	0.40	0.00
0.10	100	D3	1.40	0.40	0.00
0.10	100	D3	1.60	0.40	0.00
0.10	100	D3	1.80	0.40	0.00
0.10	100	D3	2.00	0.40	0.32
0.10	100	D3	2.20	0.40	1.00
0.10	100	D3	2.40	0.40	1.00
0.10	100	D3	2.60	0.40	1.00
0.10	100	D3	2.80	0.40	1.00
0.10	100	D3	3.00	0.40	1.00
0.10	100	D3	3.20	0.40	1.00
0.10	100	D3	3.40	0.40	1.00
0.10	100	D3	3.60	0.40	1.00
0.10	100	D3	3.80	0.40	1.00
0.10	100	D3	4.00	0.40	1.00
0.10	100	D3	0.20	0.30	0.00
0.10	100	D3	0.40	0.30	0.00
0.10	100	D3	0.60	0.30	0.00
0.10	100	D3	0.80	0.30	0.00
0.10	100	D3	1.00	0.30	0.00
0.10	100	D3	1.20	0.30	0.00
0.10	100	D3	1.40	0.30	0.00
0.10	100	D3	1.60	0.30	0.00
0.10	100	D3	1.80	0.30	0.00
0.10	100	D3	2.00	0.30	0.14
0.10	100	D3	2.20	0.30	1.00
0.10	100	D3	2.40	0.30	1.00
0.10	100	D3	2.60	0.30	1.00
0.10	100	D3	2.80	0.30	1.00
0.10	100	D3	3.00	0.30	1.00
0.10	100	D3	3.20	0.30	1.00
0.10	100	D3	3.40	0.30	1.00
0.10	100	D3	3.60	0.30	1.00
0.10	100	D3	3.80	0.30	1.00
0.10	100	D3	4.00	0.30	1.00
0.10	100	D3	0.20	0.20	0.00
0.10	100	D3	0.40	0.20	0.00
0.10	100	D3	0.60	0.20	0.00
0.10	100	D3	0.80	0.20	0.00
0.10	100	D3	1.00	0.20	0.00
0.10	100	D3	1.20	0.20	0.00
0.10	100	D3	1.40	0.20	0.00
0.10	100	D3	1.60	0.20	0.00
0.10	100	D3	1.80	0.20	0.00
0.10	100	D3	2.00	0.20	0.04
0.10	100	D3	2.20	0.20	1.00
0.10	100	D3	2.40	0.20	1.00
0.10	100	D3	2.60	0.20	1.00
0.10	100	D3	2.80	0.20	1.00
0.10	100	D3	3.00	0.20	1.00
0.10	100	D3	3.20	0.20	1.00
0.10	100	D3	3.40	0.20	1.00
0.10	100	D3	3.60	0.20	1.00
0.10	100	D3	3.80	0.20	1.00
0.10	100	D3	4.00	0.20	1.00
0.10	100	D3	0.20	0.10	0.00
0.10	100	D3	0.40	0.10	0.00
0.10	100	D3	0.60	0.10	0.00
0.10	100	D3	0.80	0.10	0.00
0.10	100	D3	1.00	0.10	0.00
0.10	100	D3	1.20	0.10	0.00
0.10	100	D3	1.40	0.10	0.00
0.10	100	D3	1.60	0.10	0.00
0.10	100	D3	1.80	0.10	0.00
0.10	100	D3	2.00	0.10	0.00
0.10	100	D3	2.20	0.10	0.82
0.10	100	D3	2.40	0.10	1.00
0.10	100	D3	2.60	0.10	1.00
0.10	100	D3	2.80	0.10	1.00
0.10	100	D3	3.00	0.10	1.00
0.10	100	D3	3.20	0.10	1.00
0.10	100	D3	3.40	0.10	1.00
0.10	100	D3	3.60	0.10	1.00
0.10	100	D3	3.80	0.10	1.00
0.10	100	D3	4.00	0.10	1.00
0.10	100	D4	0.20	1.00	0.00
0.10	100	D4	0.40	1.00	0.00
0.10	100	D4	0.60	1.00	0.00
0.10	100	D4	0.80	1.00	0.00
0.10	100	D4	1.00	1.00	0.00
0.10	100	D4	1.20	1.00	0.00
0.10	100	D4	1.40	1.00	0.00
0.10	100	D4	1.60	1.00	0.00
0.10	100	D4	1.80	1.00	0.00
0.10	100	D4	2.00	1.00	0.00
0.10	100	D4	2.20	1.00	0.03
0.10	100	D4	2.40	1.00	1.00
0.10	100	D4	2.60	1.00	1.00
0.10	100	D4	2.80	1.00	1.00
0.10	100	D4	3.00	1.00	1.00
0.10	100	D4	3.20	1.00	1.00
0.10	100	D4	3.40	1.00	1.00
0.10	100	D4	3.60	1.00	1.00
0.10	100	D4	3.80	1.00	1.00
0.10	100	D4	4.00	1.00	1.00
0.10	100	D4	0.20	0.90	0.00
0.10	100	D4	0.40	0.90	0.00
0.10	100	D4	0.60	0.90	0.00
0.10	100	D4	0.80	0.90	0.00
0.10	100	D4	1.00	0.90	0.00
0.10	100	D4	1.20	0.90	0.00
0.10	100	D4	1.40	0.90	0.00
0.10	100	D4	1.60	0.90	0.00
0.10	100	D4	1.80	0.90	0.00
0.10	100	D4	2.00	0.90	0.00
0.10	100	D4	2.20	0.90	0.02
0.10	100	D4	2.40	0.90	1.00
0.10	100	D4	2.60	0.90	1.00
0.10	100	D4	2.80	0.90	1.00
0.10	100	D4	3.00	0.90	1.00
0.10	100	D4	3.20	0.90	1.00
0.10	100	D4	3.40	0.90	1.00
0.10	100	D4	3.60	0.90	1.00
0.10	100	D4	3.80	0.90	1.00
0.10	100	D4	4.00	0.90	1.00
0.10	100	D4	0.20	0.80	0.00
0.10	100	D4	0.40	0.80	0.00
0.10	100	D4	0.60	0.80	0.00
0.10	100	D4	0.80	0.80	0.00
0.10	100	D4	1.00	0.80	0.00
0.10	100	D4	1.20	0.80	0.00
0.10	100	D4	1.40	0.80	0.00
0.10	100	D4	1.60	0.80	0.00
0.10	100	D4	1.80	0.80	0.00
0.10	100	D4	2.00	0.80	0.00
0.10	100	D4	2.20	0.80	0.01
0.10	100	D4	2.40	0.80	1.00
0.10	100	D4	2.60	0.80	1.00
0.10	100	D4	2.80	0.80	1.00
0.10	100	D4	3.00	0.80	1.00
0.10	100	D4	3.20	0.80	1.00
0.10	100	D4	3.40	0.80	1.00
0.10	100	D4	3.60	0.80	1.00
0.10	100	D4	3.80	0.80	1.00
0.10	100	D4	4.00	0.80	1.00
0.10	100	D4	0.20	0.70	0.00
0.10	100	D4	0.40	0.70	0.00
0.10	100	D4	0.60	0.70	0.00
0.10	100	D4	0.80	0.70	0.00
0.10	100	D4	1.00	0.70	0.00
0.10	100	D4	1.20	0.70	0.00
0.10	100	D4	1.40	0.70	0.00
0.10	100	D4	1.60	0.70	0.00
0.10	100	D4	1.80	0.70	0.00
0.10	100	D4	2.00	0.70	0.00
0.10	100	D4	2.20	0.70	0.01
0.10	100	D4	2.40	0.70	1.00
0.10	100	D4	2.60	0.70	1.00
0.10	100	D4	2.80	0.70	1.00
0.10	100	D4	3.00	0.70	1.00
0.10	100	D4	3.20	0.70	1.00
0.10	100	D4	3.40	0.70	1.00
0.10	100	D4	3.60	0.70	1.00
0.10	100	D4	3.80	0.70	1.00
0.10	100	D4	4.00	0.70	1.00
0.10	100	D4	0.20	0.60	0.00
0.10	100	D4	0.40	0.60	0.00
0.10	100	D4	0.60	0.60	0.00
0.10	100	D4	0.80	0.60	0.00
0.10	100	D4	1.00	0.60	0.00
0.10	100	D4	1.20	0.60	0.00
0.10	100	D4	1.40	0.60	0.00
0.10	100	D4	1.60	0.60	0.00
0.10	100	D4	1.80	0.60	0.00
0.10	100	D4	2.00	0.60	0.00
0.10	100	D4	2.20	0.60	0.01
0.10	100	D4	2.40	0.60	1.00
0.10	100	D4	2.60	0.60	1.00
0.10	100	D4	2.80	0.60	1.00
0.10	100	D4	3.00	0.60	1.00
0.10	100	D4	3.20	0.60	1.00
0.10	100	D4	3.40	0.60	1.00
0.10	100	D4	3.60	0.60	1.00
0.10	100	D4	3.80	0.60	1.00
0.10	100	D4	4.00	0.60	1.00
0.10	100	D4	0.20	0.50	0.00
0.10	100	D4	0.40	0.50	0.00
0.10	100	D4	0.60	0.50	0.00
0.10	100	D4	0.80	0.50	0.00
0.10	100	D4	1.00	0.50	0.00
0.10	100	D4	1.20	0.50	0.00
0.10	100	D4	1.40	0.50	0.00
0.10	100	D4	1.60	0.50	0.00
0.10	100	D4	1.80	0.50	0.00
0.10	100	D4	2.00	0.50	0.00
0.10	100	D4	2.20	0.50	0.00
0.10	100	D4	2.40	0.50	1.00
0.10	100	D4	2.60	0.50	1.00
0.10	100	D4	2.80	0.50	1.00
0.10	100	D4	3.00	0.50	1.00
0.10	100	D4	3.20	0.50	1.00
0.10	100	D4	3.40	0.50	1.00
0.10	100	D4	3.60	0.50	1.00
0.10	100	D4	3.80	0.50	1.00
0.10	100	D4	4.00	0.50	1.00
0.10	100	D4	0.20	0.40	0.00
0.10	100	D4	0.40	0.40	0.00
0.10	100	D4	0.60	0.40	0.00
0.10	100	D4	0.80	0.40	0.00
0.10	100	D4	1.00	0.40	0.00
0.10	100	D4	1.20	0.40	0.00
0.10	100	D4	1.40	0.40	0.00
0.10	100	D4	1.60	0.40	0.00
0.10	100	D4	1.80	0.40	0.00
0.10	100	D4	2.00	0.40	0.00
0.10	100	D4	2.20	0.40	0.00
0.10	100	D4	2.40	0.40	1.00
0.10	100	D4	2.60	0.40	1.00
0.10	100	D4	2.80	0.40	1.00
0.10	100	D4	3.00	0.40	1.00
0.10	100	D4	3.20	0.40	1.00
0.10	100	D4	3.40	0.40	1.00
0.10	100	D4	3.60	0.40	1.00
0.10	100	D4	3.80	0.40	1.00
0.10	100	D4	4.00	0.40	1.00
0.10	100	D4	0.20	0.30	0.00
0.10	100	D4	0.40	0.30	0.00
0.10	100	D4	0.60	0.30	0.00
0.10	100	D4	0.80	0.30	0.00
0.10	100	D4	1.00	0.30	0.00
0.10	100	D4	1.20	0.30	0.00
0.10	100	D4	1.40	0.30	0.00
0.10	100	D4	1.60	0.30	0.00
0.10	100	D4	1.80	0.30	0.00
0.10	100	D4	2.00	0.30	0.00
0.10	100	D4	2.20	0.30	0.00
0.10	100	D4	2.40	0.30	1.00
0.10	100	D4	2.60	0.30	1.00
0.10	100	D4	2.80	0.30	1.00
0.10	100	D4	3.00	0.30	1.00
0.10	100	D4	3.20	0.30	1.00
0.10	100	D4	3.40	0.30	1.00
0.10	100	D4	3.60	0.30	1.00
0.10	100	D4	3.80	0.30	1.00
0.10	100	D4	4.00	0.30	1.00
0.10	100	D4	0.20	0.20	0.00
0.10	100	D4	0.40	0.20	0.00
0.10	100	D4	0.60	0.20	0.00
0.10	100	D4	0.80	0.20	0.00
0.10	100	D4	1.00	0.20	0.00
0.10	100	D4	1.20	0.20	0.00
0.10	100	D4	1.40	0.20	0.00
0.10	100	D4	1.60	0.20	0.00
0.10	100	D4	1.80	0.20	0.00
0.10	100	D4	2.00	0.20	0.00
0.10	100	D4	2.20	0.20	0.00
0.10	100	D4	2.40	0.20	0.99
0.10	100	D4	2.60	0.20	1.00
0.10	100	D4	2.80	0.20	1.00
0.10	100	D4	3.00	0.20	1.00
0.10	100	D4	3.20	0.20	1.00
0.10	100	D4	3.40	0.20	1.00
0.10	100	D4	3.60	0.20	1.00
0.10	100	D4	3.80	0.20	1.00
0.10	100	D4	4.00	0.20	1.00
0.10	100	D4	0.20	0.10	0.00
0.10	100	D4	0.40	0.10	0.00
0.10	100	D4	0.60	0.10	0.00
0.10	100	D4	0.80	0.10	0.00
0.10	100	D4	1.00	0.10	0.00
0.10	100	D4	1.20	0.10	0.00
0.10	100	D4	1.40	0.10	0.00
0.10	100	D4	1.60	0.10	0.00
0.10	100	D4	1.80	0.10	0.00
0.10	100	D4	2.00	0.10	0.00
0.10	100	D4	2.20	0.10	0.00
0.10	100	D4	2.40	0.10	0.55
0.10	100	D4	2.60	0.10	1.00
0.10	100	D4	2.80	0.10	1.00
0.10	100	D4	3.00	0.10	1.00
0.10	100	D4	3.20	0.10	1.00
0.10	100	D4	3.40	0.10	1.00
0.10	100	D4	3.60	0.10	1.00
0.10	100	D4	3.80	0.10	1.00
0.10	100	D4	4.00	0.10	1.00
0.10	100	D5	0.20	1.00	0.00
0.10	100	D5	0.40	1.00	0.00
0.10	100	D5	0.60	1.00	0.00
0.10	100	D5	0.80	1.00	0.00
0.10	100	D5	1.00	1.00	0.00
0.10	100	D5	1.20	1.00	0.00
0.10	100	D5	1.40	1.00	0.00
0.10	100	D5	1.60	1.00	0.00
0.10	100	D5	1.80	1.00	0.00
0.10	100	D5	2.00	1.00	0.00
0.10	100	D5	2.20	1.00	0.00
0.10	100	D5	2.40	1.00	0.00
0.10	100	D5	2.60	1.00	1.00
0.10	100	D5	2.80	1.00	1.00
0.10	100	D5	3.00	1.00	1.00
0.10	100	D5	3.20	1.00	1.00
0.10	100	D5	3.40	1.00	1.00
0.10	100	D5	3.60	1.00	1.00
0.10	100	D5	3.80	1.00	1.00
0.10	100	D5	4.00	1.00	1.00
0.10	100	D5	0.20	0.90	0.00
0.10	100	D5	0.40	0.90	0.00
0.10	100	D5	0.60	0.90	0.00
0.10	100	D5	0.80	0.90	0.00
0.10	100	D5	1.00	0.90	0.00
0.10	100	D5	1.20	0.90	0.00
0.10	100	D5	1.40	0.90	0.00
0.10	100	D5	1.60	0.90	0.00
0.10	100	D5	1.80	0.90	0.00
0.10	100	D5	2.00	0.90	0.00
0.10	100	D5	2.20	0.90	0.00
0.10	100	D5	2.40	0.90	0.00
0.10	100	D5	2.60	0.90	1.00
0.10	100	D5	2.80	0.90	1.00
0.10	100	D5	3.00	0.90	1.00
0.10	100	D5	3.20	0.90	1.00
0.10	100	D5	3.40	0.90	1.00
0.10	100	D5	3.60	0.90	1.00
0.10	100	D5	3.80	0.90	1.00
0.10	100	D5	4.00	0.90	1.00
0.10	100	D5	0.20	0.80	0.00
0.10	100	D5	0.40	0.80	0.00
0.10	100	D5	0.60	0.80	0.00
0.10	100	D5	0.80	0.80	0.00
0.10	100	D5	1.00	0.80	0.00
0.10	100	D5	1.20	0.80	0.00
0.10	100	D5	1.40	0.80	0.00
0.10	100	D5	1.60	0.80	0.00
0.10	100	D5	1.80	0.80	0.00
0.10	100	D5	2.00	0.80	0.00
0.10	100	D5	2.20	0.80	0.00
0.10	100	D5	2.40	0.80	0.00
0.10	100	D5	2.60	0.80	1.00
0.10	100	D5	2.80	0.80	1.00
0.10	100	D5	3.00	0.80	1.00
0.10	100	D5	3.20	0.80	1.00
0.10	100	D5	3.40	0.80	1.00
0.10	100	D5	3.60	0.80	1.00
0.10	100	D5	3.80	0.80	1.00
0.10	100	D5	4.00	0.80	1.00
0.10	100	D5	0.20	0.70	0.00
0.10	100	D5	0.40	0.70	0.00
0.10	100	D5	0.60	0.70	0.00
0.10	100	D5	0.80	0.70	0.00
0.10	100	D5	1.00	0.70	0.00
0.10	100	D5	1.20	0.70	0.00
0.10	100	D5	1.40	0.70	0.00
0.10	100	D5	1.60	0.70	0.00
0.10	100	D5	1.80	0.70	0.00
0.10	100	D5	2.00	0.70	0.00
0.10	100	D5	2.20	0.70	0.00
0.10	100	D5	2.40	0.70	0.00
0.10	100	D5	2.60	0.70	0.99
0.10	100	D5	2.80	0.70	1.00
0.10	100	D5	3.00	0.70	1.00
0.10	100	D5	3.20	0.70	1.00
0.10	100	D5	3.40	0.70	1.00
0.10	100	D5	3.60	0.70	1.00
0.10	100	D5	3.80	0.70	1.00
0.10	100	D5	4.00	0.70	1.00
0.10	100	D5	0.20	0.60	0.00
0.10	100	D5	0.40	0.60	0.00
0.10	100	D5	0.60	0.60	0.00
0.10	100	D5	0.80	0.60	0.00
0.10	100	D5	1.00	0.60	0.00
0.10	100	D5	1.20	0.60	0.00
0.10	100	D5	1.40	0.60	0.00
0.10	100	D5	1.60	0.60	0.00
0.10	100	D5	1.80	0.60	0.00
0.10	100	D5	2.00	0.60	0.00
0.10	100	D5	2.20	0.60	0.00
0.10	100	D5	2.40	0.60	0.00
0.10	100	D5	2.60	0.60	0.98
0.10	100	D5	2.80	0.60	1.00
0.10	100	D5	3.00	0.60	1.00
0.10	100	D5	3.20	0.60	1.00
0.10	100	D5	3.40	0.60	1.00
0.10	100	D5	3.60	0.60	1.00
0.10	100	D5	3.80	0.60	1.00
0.10	100	D5	4.00	0.60	1.00
0.10	100	D5	0.20	0.50	0.00
0.10	100	D5	0.40	0.50	0.00
0.10	100	D5	0.60	0.50	0.00
0.10	100	D5	0.80	0.50	0.00
0.10	100	D5	1.00	0.50	0.00
0.10	100	D5	1.20	0.50	0.00
0.10	100	D5	1.40	0.50	0.00
0.10	100	D5	1.60	0.50	0.00
0.10	100	D5	1.80	0.50	0.00
0.10	100	D5	2.00	0.50	0.00
0.10	100	D5	2.20	0.50	0.00
0.10	100	D5	2.40	0.50	0.00
0.10	100	D5	2.60	0.50	0.93
0.10	100	D5	2.80	0.50	1.00
0.10	100	D5	3.00	0.50	1.00
0.10	100	D5	3.20	0.50	1.00
0.10	100	D5	3.40	0.50	1.00
0.10	100	D5	3.60	0.50	1.00
0.10	100	D5	3.80	0.50	1.00
0.10	100	D5	4.00	0.50	1.00
0.10	100	D5	0.20	0.40	0.00
0.10	100	D5	0.40	0.40	0.00
0.10	100	D5	0.60	0.40	0.00
0.10	100	D5	0.80	0.40	0.00
0.10	100	D5	1.00	0.40	0.00
0.10	100	D5	1.20	0.40	0.00
0.10	100	D5	1.40	0.40	0.00
0.10	100	D5	1.60	0.40	0.00
0.10	100	D5	1.80	0.40	0.00
0.10	100	D5	2.00	0.40	0.00
0.10	100	D5	2.20	0.40	0.00
0.10	100	D5	2.40	0.40	0.00
0.10	100	D5	2.60	0.40	0.81
0.10	100	D5	2.80	0.40	1.00
0.10	100	D5	3.00	0.40	1.00
0.10	100	D5	3.20	0.40	1.00
0.10	100	D5	3.40	0.40	1.00
0.10	100	D5	3.60	0.40	1.00
0.10	100	D5	3.80	0.40	1.00
0.10	100	D5	4.00	0.40	1.00
0.10	100	D5	0.20	0.30	0.00
0.10	100	D5	0.40	0.30	0.00
0.10	100	D5	0.60	0.30	0.00
0.10	100	D5	0.80	0.30	0.00
0.10	100	D5	1.00	0.30	0.00
0.10	100	D5	1.20	0.30	0.00
0.10	100	D5	1.40	0.30	0.00
0.10	100	D5	1.60	0.30	0.00
0.10	100	D5	1.80	0.30	0.00
0.10	100	D5	2.00	0.30	0.00
0.10	100	D5	2.20	0.30	0.00
0.10	100	D5	2.40	0.30	0.00
0.10	100	D5	2.60	0.30	0.57
0.10	100	D5	2.80	0.30	1.00
0.10	100	D5	3.00	0.30	1.00
0.10	100	D5	3.20	0.30	1.00
0.10	100	D5	3.40	0.30	1.00
0.10	100	D5	3.60	0.30	1.00
0.10	100	D5	3.80	0.30	1.00
0.10	100	D5	4.00	0.30	1.00
0.10	100	D5	0.20	0.20	0.00
0.10	100	D5	0.40	0.20	0.00
0.10	100	D5	0.60	0.20	0.00
0.10	100	D5	0.80	0.20	0.00
0.10	100	D5	1.00	0.20	0.00
0.10	100	D5	1.20	0.20	0.00
0.10	100	D5	1.40	0.20	0.00
0.10	100	D5	1.60	0.20	0.00
0.10	100	D5	1.80	0.20	0.00
0.10	100	D5	2.00	0.20	0.00
0.10	100	D5	2.20	0.20	0.00
0.10	100	D5	2.40	0.20	0.00
0.10	100	D5	2.60	0.20	0.26
0.10	100	D5	2.80	0.20	1.00
0.10	100	D5	3.00	0.20	1.00
0.10	100	D5	3.20	0.20	1.00
0.10	100	D5	3.40	0.20	1.00
0.10	100	D5	3.60	0.20	1.00
0.10	100	D5	3.80	0.20	1.00
0.10	100	D5	4.00	0.20	1.00
0.10	100	D5	0.20	0.10	0.00
0.10	100	D5	0.40	0.10	0.00
0.10	100	D5	0.60	0.10	0.00
0.10	100	D5	0.80	0.10	0.00
0.10	100	D5	1.00	0.10	0.00
0.10	100	D5	1.20	0.10	0.00
0.10	100	D5	1.40	0.10	0.00
0.10	100	D5	1.60	0.10	0.00
0.10	100	D5	1.80	0.10	0.00
0.10	100	D5	2.00	0.10	0.00
0.10	100	D5	2.20	0.10	0.00
0.10	100	D5	2.40	0.10	0.00
0.10	100	D5	2.60	0.10	0.03
0.10	100	D5	2.80	0.10	1.00
0.10	100	D5	3.00	0.10	1.00
0.10	100	D5	3.20	0.10	1.00
0.10	100	D5	3.40	0.10	1.00
0.10	100	D5	3.60	0.10	1.00
0.10	100	D5	3.80	0.10	1.00
0.10	100	D5	4.00	0.10	1.00
0.10	100	D6	0.20	1.00	0.00
0.10	100	D6	0.40	1.00	0.00
0.10	100	D6	0.60	1.00	0.00
0.10	100	D6	0.80	1.00	0.00
0.10	100	D6	1.00	1.00	0.00
0.10	100	D6	1.20	1.00	0.00
0.10	100	D6	1.40	1.00	0.00
0.10	100	D6	1.60	1.00	0.00
0.10	100	D6	1.80	1.00	0.00
0.10	100	D6	2.00	1.00	0.00
0.10	100	D6	2.20	1.00	0.00
0.10	100	D6	2.40	1.00	0.00
0.10	100	D6	2.60	1.00	0.00
0.10	100	D6	2.80	1.00	0.20
0.10	100	D6	3.00	1.00	1.00
0.10	100	D6	3.20	1.00	1.00
0.10	100	D6	3.40	1.00	1.00
0.10	100	D6	3.60	1.00	1.00
0.10	100	D6	3.80	1.00	1.00
0.10	100	D6	4.00	1.00	1.00
0.10	100	D6	0.20	0.90	0.00
0.10	100	D6	0.40	0.90	0.00
0.10	100	D6	0.60	0.90	0.00
0.10	100	D6	0.80	0.90	0.00
0.10	100	D6	1.00	0.90	0.00
0.10	100	D6	1.20	0.90	0.00
0.10	100	D6	1.40	0.90	0.00
0.10	100	D6	1.60	0.90	0.00
0.10	100	D6	1.80	0.90	0.00
0.10	100	D6	2.00	0.90	0.00
0.10	100	D6	2.20	0.90	0.00
0.10	100	D6	2.40	0.90	0.00
0.10	100	D6	2.60	0.90	0.00
0.10	100	D6	2.80	0.90	0.15
0.10	100	D6	3.00	0.90	1.00
0.10	100	D6	3.20	0.90	1.00
0.10	100	D6	3.40	0.90	1.00
0.10	100	D6	3.60	0.90	1.00
0.10	100	D6	3.80	0.90	1.00
0.10	100	D6	4.00	0.90	1.00
0.10	100	D6	0.20	0.80	0.00
0.10	100	D6	0.40	0.80	0.00
0.10	100	D6	0.60	0.80	0.00
0.10	100	D6	0.80	0.80	0.00
0.10	100	D6	1.00	0.80	0.00
0.10	100	D6	1.20	0.80	0.00
0.10	100	D6	1.40	0.80	0.00
0.10	100	D6	1.60	0.80	0.00
0.10	100	D6	1.80	0.80	0.00
0.10	100	D6	2.00	0.80	0.00
0.10	100	D6	2.20	0.80	0.00
0.10	100	D6	2.40	0.80	0.00
0.10	100	D6	2.60	0.80	0.00
0.10	100	D6	2.80	0.80	0.12
0.10	100	D6	3.00	0.80	1.00
0.10	100	D6	3.20	0.80	1.00
0.10	100	D6	3.40	0.80	1.00
0.10	100	D6	3.60	0.80	1.00
0.10	100	D6	3.80	0.80	1.00
0.10	100	D6	4.00	0.80	1.00
0.10	100	D6	0.20	0.70	0.00
0.10	100	D6	0.40	0.70	0.00
0.10	100	D6	0.60	0.70	0.00
0.10	100	D6	0.80	0.70	0.00
0.10	100	D6	1.00	0.70	0.00
0.10	100	D6	1.20	0.70	0.00
0.10	100	D6	1.40	0.70	0.00
0.10	100	D6	1.60	0.70	0.00
0.10	100	D6	1.80	0.70	0.00
0.10	100	D6	2.00	0.70	0.00
0.10	100	D6	2.20	0.70	0.00
0.10	100	D6	2.40	0.70	0.00
0.10	100	D6	2.60	0.70	0.00
0.10	100	D6	2.80	0.70	0.08
0.10	100	D6	3.00	0.70	1.00
0.10	100	D6	3.20	0.70	1.00
0.10	100	D6	3.40	0.70	1.00
0.10	100	D6	3.60	0.70	1.00
0.10	100	D6	3.80	0.70	1.00
0.10	100	D6	4.00	0.70	1.00
0.10	100	D6	0.20	0.60	0.00
0.10	100	D6	0.40	0.60	0.00
0.10	100	D6	0.60	0.60	0.00
0.10	100	D6	0.80	0.60	0.00
0.10	100	D6	1.00	0.60	0.00
0.10	100	D6	1.20	0.60	0.00
0.10	100	D6	1.40	0.60	0.00
0.10	100	D6	1.60	0.60	0.00
0.10	100	D6	1.80	0.60	0.00
0.10	100	D6	2.00	0.60	0.00
0.10	100	D6	2.20	0.60	0.00
0.10	100	D6	2.40	0.60	0.00
0.10	100	D6	2.60	0.60	0.00
0.10	100	D6	2.80	0.60	0.05
0.10	100	D6	3.00	0.60	1.00
0.10	100	D6	3.20	0.60	1.00
0.10	100	D6	3.40	0.60	1.00
0.10	100	D6	3.60	0.60	1.00
0.10	100	D6	3.80	0.60	1.00
0.10	100	D6	4.00	0.60	1.00
0.10	100	D6	0.20	0.50	0.00
0.10	100	D6	0.40	0.50	0.00
0.10	100	D6	0.60	0.50	0.00
0.10	100	D6	0.80	0.50	0.00
0.10	100	D6	1.00	0.50	0.00
0.10	100	D6	1.20	0.50	0.00
0.10	100	D6	1.40	0.50	0.00
0.10	100	D6	1.60	0.50	0.00
0.10	100	D6	1.80	0.50	0.00
0.10	100	D6	2.00	0.50	0.00
0.10	100	D6	2.20	0.50	0.00
0.10	100	D6	2.40	0.50	0.00
0.10	100	D6	2.60	0.50	0.00
0.10	100	D6	2.80	0.50	0.03
0.10	100	D6	3.00	0.50	1.00
0.10	100	D6	3.20	0.50	1.00
0.10	100	D6	3.40	0.50	1.00
0.10	100	D6	3.60	0.50	1.00
0.10	100	D6	3.80	0.50	1.00
0.10	100	D6	4.00	0.50	1.00
0.10	100	D6	0.20	0.40	0.00
0.10	100	D6	0.40	0.40	0.00
0.10	100	D6	0.60	0.40	0.00
0.10	100	D6	0.80	0.40	0.00
0.10	100	D6	1.00	0.40	0.00
0.10	100	D6	1.20	0.40	0.00
0.10	100	D6	1.40	0.40	0.00
0.10	100	D6	1.60	0.40	0.00
0.10	100	D6	1.80	0.40	0.00
0.10	100	D6	2.00	0.40	0.00
0.10	100	D6	2.20	0.40	0.00
0.10	100	D6	2.40	0.40	0.00
0.10	100	D6	2.60	0.40	0.00
0.10	100	D6	2.80	0.40	0.01
0.10	100	D6	3.00	0.40	1.00
0.10	100	D6	3.20	0.40	1.00
0.10	100	D6	3.40	0.40	1.00
0.10	100	D6	3.60	0.40	1.00
0.10	100	D6	3.80	0.40	1.00
0.10	100	D6	4.00	0.40	1.00
0.10	100	D6	0.20	0.30	0.00
0.10	100	D6	0.40	0.30	0.00
0.10	100	D6	0.60	0.30	0.00
0.10	100	D6	0.80	0.30	0.00
0.10	100	D6	1.00	0.30	0.00
0.10	100	D6	1.20	0.30	0.00
0.10	100	D6	1.40	0.30	0.00
0.10	100	D6	1.60	0.30	0.00
0.10	100	D6	1.80	0.30	0.00
0.10	100	D6	2.00	0.30	0.00
0.10	100	D6	2.20	0.30	0.00
0.10	100	D6	2.40	0.30	0.00
0.10	100	D6	2.60	0.30	0.00
0.10	100	D6	2.80	0.30	0.01
0.10	100	D6	3.00	0.30	1.00
0.10	100	D6	3.20	0.30	1.00
0.10	100	D6	3.40	0.30	1.00
0.10	100	D6	3.60	0.30	1.00
0.10	100	D6	3.80	0.30	1.00
0.10	100	D6	4.00	0.30	1.00
0.10	100	D6	0.20	0.20	0.00
0.10	100	D6	0.40	0.20	0.00
0.10	100	D6	0.60	0.20	0.00
0.10	100	D6	0.80	0.20	0.00
0.10	100	D6	1.00	0.20	0.00
0.10	100	D6	1.20	0.20	0.00
0.10	100	D6	1.40	0.20	0.00
0.10	100	D6	1.60	0.20	0.00
0.10	100	D6	1.80	0.20	0.00
0.10	100	D6	2.00	0.20	0.00
0.10	100	D6	2.20	0.20	0.00
0.10	100	D6	2.40	0.20	0.00
0.10	100	D6	2.60	0.20	0.00
0.10	100	D6	2.80	0.20	0.00
0.10	100	D6	3.00	0.20	1.00
0.10	100	D6	3.20	0.20	1.00
0.10	100	D6	3.40	0.20	1.00
0.10	100	D6	3.60	0.20	1.00
0.10	100	D6	3.80	0.20	1.00
0.10	100	D6	4.00	0.20	1.00
0.10	100	D6	0.20	0.10	0.00
0.10	100	D6	0.40	0.10	0.00
0.10	100	D6	0.60	0.10	0.00
0.10	100	D6	0.80	0.10	0.00
0.10	100	D6	1.00	0.10	0.00
0.10	100	D6	1.20	0.10	0.00
0.10	100	D6	1.40	0.10	0.00
0.10	100	D6	1.60	0.10	0.00
0.10	100	D6	1.80	0.10	0.00
0.10	100	D6	2.00	0.10	0.00
0.10	100	D6	2.20	0.10	0.00
0.10	100	D6	2.40	0.10	0.00
0.10	100	D6	2.60	0.10	0.00
0.10	100	D6	2.80	0.10	0.00
0.10	100	D6	3.00	0.10	0.84
0.10	100	D6	3.20	0.10	1.00
0.10	100	D6	3.40	0.10	1.00
0.10	100	D6	3.60	0.10	1.00
0.10	100	D6	3.80	0.10	1.00
0.10	100	D6	4.00	0.10	1.00
0.50	10	AD	0.20	1.00	0.00
0.50	10	AD	0.40	1.00	0.00
0.50	10	AD	0.60	1.00	0.03
0.50	10	AD	0.80	1.00	0.23
0.50	10	AD	1.00	1.00	0.68
0.50	10	AD	1.20	1.00	0.95
0.50	10	AD	1.40	1.00	1.00
0.50	10	AD	1.60	1.00	1.00
0.50	10	AD	1.80	1.00	1.00
0.50	10	AD	2.00	1.00	1.00
0.50	10	AD	2.20	1.00	1.00
0.50	10	AD	2.40	1.00	1.00
0.50	10	AD	2.60	1.00	1.00
0.50	10	AD	2.80	1.00	1.00
0.50	10	AD	3.00	1.00	1.00
0.50	10	AD	3.20	1.00	1.00
0.50	10	AD	3.40	1.00	1.00
0.50	10	AD	3.60	1.00	1.00
0.50	10	AD	3.80	1.00	1.00
0.50	10	AD	4.00	1.00	1.00
0.50	10	AD	0.20	0.90	0.00
0.50	10	AD	0.40	0.90	0.00
0.50	10	AD	0.60	0.90	0.02
0.50	10	AD	0.80	0.90	0.12
0.50	10	AD	1.00	0.90	0.43
0.50	10	AD	1.20	0.90	0.79
0.50	10	AD	1.40	0.90	0.97
0.50	10	AD	1.60	0.90	1.00
0.50	10	AD	1.80	0.90	1.00
0.50	10	AD	2.00	0.90	1.00
0.50	10	AD	2.20	0.90	1.00
0.50	10	AD	2.40	0.90	1.00
0.50	10	AD	2.60	0.90	1.00
0.50	10	AD	2.80	0.90	1.00
0.50	10	AD	3.00	0.90	1.00
0.50	10	AD	3.20	0.90	1.00
0.50	10	AD	3.40	0.90	1.00
0.50	10	AD	3.60	0.90	1.00
0.50	10	AD	3.80	0.90	1.00
0.50	10	AD	4.00	0.90	1.00
0.50	10	AD	0.20	0.80	0.00
0.50	10	AD	0.40	0.80	0.00
0.50	10	AD	0.60	0.80	0.01
0.50	10	AD	0.80	0.80	0.07
0.50	10	AD	1.00	0.80	0.25
0.50	10	AD	1.20	0.80	0.53
0.50	10	AD	1.40	0.80	0.82
0.50	10	AD	1.60	0.80	0.97
0.50	10	AD	1.80	0.80	1.00
0.50	10	AD	2.00	0.80	1.00
0.50	10	AD	2.20	0.80	1.00
0.50	10	AD	2.40	0.80	1.00
0.50	10	AD	2.60	0.80	1.00
0.50	10	AD	2.80	0.80	1.00
0.50	10	AD	3.00	0.80	1.00
0.50	10	AD	3.20	0.80	1.00
0.50	10	AD	3.40	0.80	1.00
0.50	10	AD	3.60	0.80	1.00
0.50	10	AD	3.80	0.80	1.00
0.50	10	AD	4.00	0.80	1.00
0.50	10	AD	0.20	0.70	0.00
0.50	10	AD	0.40	0.70	0.00
0.50	10	AD	0.60	0.70	0.01
0.50	10	AD	0.80	0.70	0.04
0.50	10	AD	1.00	0.70	0.12
0.50	10	AD	1.20	0.70	0.30
0.50	10	AD	1.40	0.70	0.55
0.50	10	AD	1.60	0.70	0.79
0.50	10	AD	1.80	0.70	0.95
0.50	10	AD	2.00	0.70	0.99
0.50	10	AD	2.20	0.70	1.00
0.50	10	AD	2.40	0.70	1.00
0.50	10	AD	2.60	0.70	1.00
0.50	10	AD	2.80	0.70	1.00
0.50	10	AD	3.00	0.70	1.00
0.50	10	AD	3.20	0.70	1.00
0.50	10	AD	3.40	0.70	1.00
0.50	10	AD	3.60	0.70	1.00
0.50	10	AD	3.80	0.70	1.00
0.50	10	AD	4.00	0.70	1.00
0.50	10	AD	0.20	0.60	0.00
0.50	10	AD	0.40	0.60	0.00
0.50	10	AD	0.60	0.60	0.01
0.50	10	AD	0.80	0.60	0.02
0.50	10	AD	1.00	0.60	0.06
0.50	10	AD	1.20	0.60	0.15
0.50	10	AD	1.40	0.60	0.29
0.50	10	AD	1.60	0.60	0.50
0.50	10	AD	1.80	0.60	0.72
0.50	10	AD	2.00	0.60	0.89
0.50	10	AD	2.20	0.60	0.98
0.50	10	AD	2.40	0.60	1.00
0.50	10	AD	2.60	0.60	1.00
0.50	10	AD	2.80	0.60	1.00
0.50	10	AD	3.00	0.60	1.00
0.50	10	AD	3.20	0.60	1.00
0.50	10	AD	3.40	0.60	1.00
0.50	10	AD	3.60	0.60	1.00
0.50	10	AD	3.80	0.60	1.00
0.50	10	AD	4.00	0.60	1.00
0.50	10	AD	0.20	0.50	0.00
0.50	10	AD	0.40	0.50	0.00
0.50	10	AD	0.60	0.50	0.00
0.50	10	AD	0.80	0.50	0.01
0.50	10	AD	1.00	0.50	0.03
0.50	10	AD	1.20	0.50	0.07
0.50	10	AD	1.40	0.50	0.13
0.50	10	AD	1.60	0.50	0.24
0.50	10	AD	1.80	0.50	0.38
0.50	10	AD	2.00	0.50	0.56
0.50	10	AD	2.20	0.50	0.75
0.50	10	AD	2.40	0.50	0.90
0.50	10	AD	2.60	0.50	0.97
0.50	10	AD	2.80	0.50	1.00
0.50	10	AD	3.00	0.50	1.00
0.50	10	AD	3.20	0.50	1.00
0.50	10	AD	3.40	0.50	1.00
0.50	10	AD	3.60	0.50	1.00
0.50	10	AD	3.80	0.50	1.00
0.50	10	AD	4.00	0.50	1.00
0.50	10	AD	0.20	0.40	0.00
0.50	10	AD	0.40	0.40	0.00
0.50	10	AD	0.60	0.40	0.00
0.50	10	AD	0.80	0.40	0.01
0.50	10	AD	1.00	0.40	0.01
0.50	10	AD	1.20	0.40	0.03
0.50	10	AD	1.40	0.40	0.06
0.50	10	AD	1.60	0.40	0.09
0.50	10	AD	1.80	0.40	0.15
0.50	10	AD	2.00	0.40	0.22
0.50	10	AD	2.20	0.40	0.32
0.50	10	AD	2.40	0.40	0.47
0.50	10	AD	2.60	0.40	0.63
0.50	10	AD	2.80	0.40	0.79
0.50	10	AD	3.00	0.40	0.92
0.50	10	AD	3.20	0.40	0.97
0.50	10	AD	3.40	0.40	1.00
0.50	10	AD	3.60	0.40	1.00
0.50	10	AD	3.80	0.40	1.00
0.50	10	AD	4.00	0.40	1.00
0.50	10	AD	0.20	0.30	0.00
0.50	10	AD	0.40	0.30	0.00
0.50	10	AD	0.60	0.30	0.00
0.50	10	AD	0.80	0.30	0.00
0.50	10	AD	1.00	0.30	0.01
0.50	10	AD	1.20	0.30	0.01
0.50	10	AD	1.40	0.30	0.02
0.50	10	AD	1.60	0.30	0.03
0.50	10	AD	1.80	0.30	0.04
0.50	10	AD	2.00	0.30	0.07
0.50	10	AD	2.20	0.30	0.09
0.50	10	AD	2.40	0.30	0.13
0.50	10	AD	2.60	0.30	0.17
0.50	10	AD	2.80	0.30	0.24
0.50	10	AD	3.00	0.30	0.33
0.50	10	AD	3.20	0.30	0.43
0.50	10	AD	3.40	0.30	0.58
0.50	10	AD	3.60	0.30	0.71
0.50	10	AD	3.80	0.30	0.82
0.50	10	AD	4.00	0.30	0.89
0.50	10	AD	0.20	0.20	0.00
0.50	10	AD	0.40	0.20	0.00
0.50	10	AD	0.60	0.20	0.00
0.50	10	AD	0.80	0.20	0.00
0.50	10	AD	1.00	0.20	0.00
0.50	10	AD	1.20	0.20	0.00
0.50	10	AD	1.40	0.20	0.01
0.50	10	AD	1.60	0.20	0.01
0.50	10	AD	1.80	0.20	0.01
0.50	10	AD	2.00	0.20	0.02
0.50	10	AD	2.20	0.20	0.02
0.50	10	AD	2.40	0.20	0.02
0.50	10	AD	2.60	0.20	0.03
0.50	10	AD	2.80	0.20	0.04
0.50	10	AD	3.00	0.20	0.04
0.50	10	AD	3.20	0.20	0.05
0.50	10	AD	3.40	0.20	0.07
0.50	10	AD	3.60	0.20	0.07
0.50	10	AD	3.80	0.20	0.09
0.50	10	AD	4.00	0.20	0.09
0.50	10	AD	0.20	0.10	0.00
0.50	10	AD	0.40	0.10	0.00
0.50	10	AD	0.60	0.10	0.00
0.50	10	AD	0.80	0.10	0.00
0.50	10	AD	1.00	0.10	0.00
0.50	10	AD	1.20	0.10	0.00
0.50	10	AD	1.40	0.10	0.00
0.50	10	AD	1.60	0.10	0.00
0.50	10	AD	1.80	0.10	0.00
0.50	10	AD	2.00	0.10	0.00
0.50	10	AD	2.20	0.10	0.00
0.50	10	AD	2.40	0.10	0.00
0.50	10	AD	2.60	0.10	0.00
0.50	10	AD	2.80	0.10	0.00
0.50	10	AD	3.00	0.10	0.00
0.50	10	AD	3.20	0.10	0.00
0.50	10	AD	3.40	0.10	0.01
0.50	10	AD	3.60	0.10	0.01
0.50	10	AD	3.80	0.10	0.01
0.50	10	AD	4.00	0.10	0.01
0.50	10	KS	0.20	1.00	0.00
0.50	10	KS	0.40	1.00	0.02
0.50	10	KS	0.60	1.00	0.11
0.50	10	KS	0.80	1.00	0.38
0.50	10	KS	1.00	1.00	0.73
0.50	10	KS	1.20	1.00	0.93
0.50	10	KS	1.40	1.00	0.99
0.50	10	KS	1.60	1.00	1.00
0.50	10	KS	1.80	1.00	1.00
0.50	10	KS	2.00	1.00	1.00
0.50	10	KS	2.20	1.00	1.00
0.50	10	KS	2.40	1.00	1.00
0.50	10	KS	2.60	1.00	1.00
0.50	10	KS	2.80	1.00	1.00
0.50	10	KS	3.00	1.00	1.00
0.50	10	KS	3.20	1.00	1.00
0.50	10	KS	3.40	1.00	1.00
0.50	10	KS	3.60	1.00	1.00
0.50	10	KS	3.80	1.00	1.00
0.50	10	KS	4.00	1.00	1.00
0.50	10	KS	0.20	0.90	0.00
0.50	10	KS	0.40	0.90	0.01
0.50	10	KS	0.60	0.90	0.07
0.50	10	KS	0.80	0.90	0.22
0.50	10	KS	1.00	0.90	0.48
0.50	10	KS	1.20	0.90	0.75
0.50	10	KS	1.40	0.90	0.93
0.50	10	KS	1.60	0.90	0.99
0.50	10	KS	1.80	0.90	1.00
0.50	10	KS	2.00	0.90	1.00
0.50	10	KS	2.20	0.90	1.00
0.50	10	KS	2.40	0.90	1.00
0.50	10	KS	2.60	0.90	1.00
0.50	10	KS	2.80	0.90	1.00
0.50	10	KS	3.00	0.90	1.00
0.50	10	KS	3.20	0.90	1.00
0.50	10	KS	3.40	0.90	1.00
0.50	10	KS	3.60	0.90	1.00
0.50	10	KS	3.80	0.90	1.00
0.50	10	KS	4.00	0.90	1.00
0.50	10	KS	0.20	0.80	0.00
0.50	10	KS	0.40	0.80	0.01
0.50	10	KS	0.60	0.80	0.04
0.50	10	KS	0.80	0.80	0.12
0.50	10	KS	1.00	0.80	0.28
0.50	10	KS	1.20	0.80	0.49
0.50	10	KS	1.40	0.80	0.72
0.50	10	KS	1.60	0.80	0.88
0.50	10	KS	1.80	0.80	0.96
0.50	10	KS	2.00	0.80	0.99
0.50	10	KS	2.20	0.80	1.00
0.50	10	KS	2.40	0.80	1.00
0.50	10	KS	2.60	0.80	1.00
0.50	10	KS	2.80	0.80	1.00
0.50	10	KS	3.00	0.80	1.00
0.50	10	KS	3.20	0.80	1.00
0.50	10	KS	3.40	0.80	1.00
0.50	10	KS	3.60	0.80	1.00
0.50	10	KS	3.80	0.80	1.00
0.50	10	KS	4.00	0.80	1.00
0.50	10	KS	0.20	0.70	0.00
0.50	10	KS	0.40	0.70	0.00
0.50	10	KS	0.60	0.70	0.02
0.50	10	KS	0.80	0.70	0.06
0.50	10	KS	1.00	0.70	0.14
0.50	10	KS	1.20	0.70	0.26
0.50	10	KS	1.40	0.70	0.41
0.50	10	KS	1.60	0.70	0.57
0.50	10	KS	1.80	0.70	0.73
0.50	10	KS	2.00	0.70	0.87
0.50	10	KS	2.20	0.70	0.95
0.50	10	KS	2.40	0.70	0.98
0.50	10	KS	2.60	0.70	1.00
0.50	10	KS	2.80	0.70	1.00
0.50	10	KS	3.00	0.70	1.00
0.50	10	KS	3.20	0.70	1.00
0.50	10	KS	3.40	0.70	1.00
0.50	10	KS	3.60	0.70	1.00
0.50	10	KS	3.80	0.70	1.00
0.50	10	KS	4.00	0.70	1.00
0.50	10	KS	0.20	0.60	0.00
0.50	10	KS	0.40	0.60	0.00
0.50	10	KS	0.60	0.60	0.01
0.50	10	KS	0.80	0.60	0.03
0.50	10	KS	1.00	0.60	0.07
0.50	10	KS	1.20	0.60	0.12
0.50	10	KS	1.40	0.60	0.20
0.50	10	KS	1.60	0.60	0.27
0.50	10	KS	1.80	0.60	0.35
0.50	10	KS	2.00	0.60	0.41
0.50	10	KS	2.20	0.60	0.45
0.50	10	KS	2.40	0.60	0.55
0.50	10	KS	2.60	0.60	0.66
0.50	10	KS	2.80	0.60	0.80
0.50	10	KS	3.00	0.60	0.90
0.50	10	KS	3.20	0.60	0.96
0.50	10	KS	3.40	0.60	0.98
0.50	10	KS	3.60	0.60	1.00
0.50	10	KS	3.80	0.60	1.00
0.50	10	KS	4.00	0.60	1.00
0.50	10	KS	0.20	0.50	0.00
0.50	10	KS	0.40	0.50	0.00
0.50	10	KS	0.60	0.50	0.01
0.50	10	KS	0.80	0.50	0.02
0.50	10	KS	1.00	0.50	0.03
0.50	10	KS	1.20	0.50	0.05
0.50	10	KS	1.40	0.50	0.08
0.50	10	KS	1.60	0.50	0.11
0.50	10	KS	1.80	0.50	0.13
0.50	10	KS	2.00	0.50	0.14
0.50	10	KS	2.20	0.50	0.15
0.50	10	KS	2.40	0.50	0.18
0.50	10	KS	2.60	0.50	0.18
0.50	10	KS	2.80	0.50	0.20
0.50	10	KS	3.00	0.50	0.20
0.50	10	KS	3.20	0.50	0.21
0.50	10	KS	3.40	0.50	0.21
0.50	10	KS	3.60	0.50	0.22
0.50	10	KS	3.80	0.50	0.21
0.50	10	KS	4.00	0.50	0.21
0.50	10	KS	0.20	0.40	0.00
0.50	10	KS	0.40	0.40	0.00
0.50	10	KS	0.60	0.40	0.00
0.50	10	KS	0.80	0.40	0.01
0.50	10	KS	1.00	0.40	0.02
0.50	10	KS	1.20	0.40	0.02
0.50	10	KS	1.40	0.40	0.03
0.50	10	KS	1.60	0.40	0.04
0.50	10	KS	1.80	0.40	0.04
0.50	10	KS	2.00	0.40	0.05
0.50	10	KS	2.20	0.40	0.05
0.50	10	KS	2.40	0.40	0.05
0.50	10	KS	2.60	0.40	0.05
0.50	10	KS	2.80	0.40	0.05
0.50	10	KS	3.00	0.40	0.05
0.50	10	KS	3.20	0.40	0.05
0.50	10	KS	3.40	0.40	0.05
0.50	10	KS	3.60	0.40	0.05
0.50	10	KS	3.80	0.40	0.05
0.50	10	KS	4.00	0.40	0.06
0.50	10	KS	0.20	0.30	0.00
0.50	10	KS	0.40	0.30	0.00
0.50	10	KS	0.60	0.30	0.00
0.50	10	KS	0.80	0.30	0.00
0.50	10	KS	1.00	0.30	0.01
0.50	10	KS	1.20	0.30	0.01
0.50	10	KS	1.40	0.30	0.01
0.50	10	KS	1.60	0.30	0.01
0.50	10	KS	1.80	0.30	0.02
0.50	10	KS	2.00	0.30	0.01
0.50	10	KS	2.20	0.30	0.01
0.50	10	KS	2.40	0.30	0.01
0.50	10	KS	2.60	0.30	0.02
0.50	10	KS	2.80	0.30	0.01
0.50	10	KS	3.00	0.30	0.02
0.50	10	KS	3.20	0.30	0.02
0.50	10	KS	3.40	0.30	0.02
0.50	10	KS	3.60	0.30	0.01
0.50	10	KS	3.80	0.30	0.02
0.50	10	KS	4.00	0.30	0.02
0.50	10	KS	0.20	0.20	0.00
0.50	10	KS	0.40	0.20	0.00
0.50	10	KS	0.60	0.20	0.00
0.50	10	KS	0.80	0.20	0.00
0.50	10	KS	1.00	0.20	0.00
0.50	10	KS	1.20	0.20	0.00
0.50	10	KS	1.40	0.20	0.00
0.50	10	KS	1.60	0.20	0.00
0.50	10	KS	1.80	0.20	0.01
0.50	10	KS	2.00	0.20	0.00
0.50	10	KS	2.20	0.20	0.00
0.50	10	KS	2.40	0.20	0.00
0.50	10	KS	2.60	0.20	0.00
0.50	10	KS	2.80	0.20	0.01
0.50	10	KS	3.00	0.20	0.00
0.50	10	KS	3.20	0.20	0.00
0.50	10	KS	3.40	0.20	0.00
0.50	10	KS	3.60	0.20	0.00
0.50	10	KS	3.80	0.20	0.00
0.50	10	KS	4.00	0.20	0.01
0.50	10	KS	0.20	0.10	0.00
0.50	10	KS	0.40	0.10	0.00
0.50	10	KS	0.60	0.10	0.00
0.50	10	KS	0.80	0.10	0.00
0.50	10	KS	1.00	0.10	0.00
0.50	10	KS	1.20	0.10	0.00
0.50	10	KS	1.40	0.10	0.00
0.50	10	KS	1.60	0.10	0.00
0.50	10	KS	1.80	0.10	0.00
0.50	10	KS	2.00	0.10	0.00
0.50	10	KS	2.20	0.10	0.00
0.50	10	KS	2.40	0.10	0.00
0.50	10	KS	2.60	0.10	0.00
0.50	10	KS	2.80	0.10	0.00
0.50	10	KS	3.00	0.10	0.00
0.50	10	KS	3.20	0.10	0.00
0.50	10	KS	3.40	0.10	0.00
0.50	10	KS	3.60	0.10	0.00
0.50	10	KS	3.80	0.10	0.00
0.50	10	KS	4.00	0.10	0.00
0.50	10	CM	0.20	1.00	0.00
0.50	10	CM	0.40	1.00	0.01
0.50	10	CM	0.60	1.00	0.08
0.50	10	CM	0.80	1.00	0.41
0.50	10	CM	1.00	1.00	0.82
0.50	10	CM	1.20	1.00	0.98
0.50	10	CM	1.40	1.00	1.00
0.50	10	CM	1.60	1.00	1.00
0.50	10	CM	1.80	1.00	1.00
0.50	10	CM	2.00	1.00	1.00
0.50	10	CM	2.20	1.00	1.00
0.50	10	CM	2.40	1.00	1.00
0.50	10	CM	2.60	1.00	1.00
0.50	10	CM	2.80	1.00	1.00
0.50	10	CM	3.00	1.00	1.00
0.50	10	CM	3.20	1.00	1.00
0.50	10	CM	3.40	1.00	1.00
0.50	10	CM	3.60	1.00	1.00
0.50	10	CM	3.80	1.00	1.00
0.50	10	CM	4.00	1.00	1.00
0.50	10	CM	0.20	0.90	0.00
0.50	10	CM	0.40	0.90	0.00
0.50	10	CM	0.60	0.90	0.06
0.50	10	CM	0.80	0.90	0.23
0.50	10	CM	1.00	0.90	0.55
0.50	10	CM	1.20	0.90	0.84
0.50	10	CM	1.40	0.90	0.97
0.50	10	CM	1.60	0.90	1.00
0.50	10	CM	1.80	0.90	1.00
0.50	10	CM	2.00	0.90	1.00
0.50	10	CM	2.20	0.90	1.00
0.50	10	CM	2.40	0.90	1.00
0.50	10	CM	2.60	0.90	1.00
0.50	10	CM	2.80	0.90	1.00
0.50	10	CM	3.00	0.90	1.00
0.50	10	CM	3.20	0.90	1.00
0.50	10	CM	3.40	0.90	1.00
0.50	10	CM	3.60	0.90	1.00
0.50	10	CM	3.80	0.90	1.00
0.50	10	CM	4.00	0.90	1.00
0.50	10	CM	0.20	0.80	0.00
0.50	10	CM	0.40	0.80	0.00
0.50	10	CM	0.60	0.80	0.03
0.50	10	CM	0.80	0.80	0.13
0.50	10	CM	1.00	0.80	0.32
0.50	10	CM	1.20	0.80	0.55
0.50	10	CM	1.40	0.80	0.77
0.50	10	CM	1.60	0.80	0.92
0.50	10	CM	1.80	0.80	0.98
0.50	10	CM	2.00	0.80	1.00
0.50	10	CM	2.20	0.80	1.00
0.50	10	CM	2.40	0.80	1.00
0.50	10	CM	2.60	0.80	1.00
0.50	10	CM	2.80	0.80	1.00
0.50	10	CM	3.00	0.80	1.00
0.50	10	CM	3.20	0.80	1.00
0.50	10	CM	3.40	0.80	1.00
0.50	10	CM	3.60	0.80	1.00
0.50	10	CM	3.80	0.80	1.00
0.50	10	CM	4.00	0.80	1.00
0.50	10	CM	0.20	0.70	0.00
0.50	10	CM	0.40	0.70	0.00
0.50	10	CM	0.60	0.70	0.02
0.50	10	CM	0.80	0.70	0.07
0.50	10	CM	1.00	0.70	0.16
0.50	10	CM	1.20	0.70	0.30
0.50	10	CM	1.40	0.70	0.46
0.50	10	CM	1.60	0.70	0.61
0.50	10	CM	1.80	0.70	0.73
0.50	10	CM	2.00	0.70	0.83
0.50	10	CM	2.20	0.70	0.90
0.50	10	CM	2.40	0.70	0.95
0.50	10	CM	2.60	0.70	0.98
0.50	10	CM	2.80	0.70	0.99
0.50	10	CM	3.00	0.70	1.00
0.50	10	CM	3.20	0.70	1.00
0.50	10	CM	3.40	0.70	1.00
0.50	10	CM	3.60	0.70	1.00
0.50	10	CM	3.80	0.70	1.00
0.50	10	CM	4.00	0.70	1.00
0.50	10	CM	0.20	0.60	0.00
0.50	10	CM	0.40	0.60	0.00
0.50	10	CM	0.60	0.60	0.01
0.50	10	CM	0.80	0.60	0.03
0.50	10	CM	1.00	0.60	0.08
0.50	10	CM	1.20	0.60	0.14
0.50	10	CM	1.40	0.60	0.23
0.50	10	CM	1.60	0.60	0.30
0.50	10	CM	1.80	0.60	0.39
0.50	10	CM	2.00	0.60	0.46
0.50	10	CM	2.20	0.60	0.51
0.50	10	CM	2.40	0.60	0.56
0.50	10	CM	2.60	0.60	0.59
0.50	10	CM	2.80	0.60	0.61
0.50	10	CM	3.00	0.60	0.64
0.50	10	CM	3.20	0.60	0.63
0.50	10	CM	3.40	0.60	0.64
0.50	10	CM	3.60	0.60	0.64
0.50	10	CM	3.80	0.60	0.64
0.50	10	CM	4.00	0.60	0.64
0.50	10	CM	0.20	0.50	0.00
0.50	10	CM	0.40	0.50	0.00
0.50	10	CM	0.60	0.50	0.01
0.50	10	CM	0.80	0.50	0.02
0.50	10	CM	1.00	0.50	0.04
0.50	10	CM	1.20	0.50	0.06
0.50	10	CM	1.40	0.50	0.10
0.50	10	CM	1.60	0.50	0.13
0.50	10	CM	1.80	0.50	0.17
0.50	10	CM	2.00	0.50	0.20
0.50	10	CM	2.20	0.50	0.22
0.50	10	CM	2.40	0.50	0.24
0.50	10	CM	2.60	0.50	0.25
0.50	10	CM	2.80	0.50	0.27
0.50	10	CM	3.00	0.50	0.26
0.50	10	CM	3.20	0.50	0.27
0.50	10	CM	3.40	0.50	0.28
0.50	10	CM	3.60	0.50	0.28
0.50	10	CM	3.80	0.50	0.27
0.50	10	CM	4.00	0.50	0.27
0.50	10	CM	0.20	0.40	0.00
0.50	10	CM	0.40	0.40	0.00
0.50	10	CM	0.60	0.40	0.00
0.50	10	CM	0.80	0.40	0.01
0.50	10	CM	1.00	0.40	0.02
0.50	10	CM	1.20	0.40	0.03
0.50	10	CM	1.40	0.40	0.04
0.50	10	CM	1.60	0.40	0.05
0.50	10	CM	1.80	0.40	0.06
0.50	10	CM	2.00	0.40	0.07
0.50	10	CM	2.20	0.40	0.08
0.50	10	CM	2.40	0.40	0.08
0.50	10	CM	2.60	0.40	0.09
0.50	10	CM	2.80	0.40	0.08
0.50	10	CM	3.00	0.40	0.09
0.50	10	CM	3.20	0.40	0.09
0.50	10	CM	3.40	0.40	0.09
0.50	10	CM	3.60	0.40	0.10
0.50	10	CM	3.80	0.40	0.09
0.50	10	CM	4.00	0.40	0.09
0.50	10	CM	0.20	0.30	0.00
0.50	10	CM	0.40	0.30	0.00
0.50	10	CM	0.60	0.30	0.00
0.50	10	CM	0.80	0.30	0.00
0.50	10	CM	1.00	0.30	0.01
0.50	10	CM	1.20	0.30	0.01
0.50	10	CM	1.40	0.30	0.02
0.50	10	CM	1.60	0.30	0.02
0.50	10	CM	1.80	0.30	0.02
0.50	10	CM	2.00	0.30	0.02
0.50	10	CM	2.20	0.30	0.02
0.50	10	CM	2.40	0.30	0.02
0.50	10	CM	2.60	0.30	0.02
0.50	10	CM	2.80	0.30	0.03
0.50	10	CM	3.00	0.30	0.03
0.50	10	CM	3.20	0.30	0.03
0.50	10	CM	3.40	0.30	0.03
0.50	10	CM	3.60	0.30	0.03
0.50	10	CM	3.80	0.30	0.03
0.50	10	CM	4.00	0.30	0.03
0.50	10	CM	0.20	0.20	0.00
0.50	10	CM	0.40	0.20	0.00
0.50	10	CM	0.60	0.20	0.00
0.50	10	CM	0.80	0.20	0.00
0.50	10	CM	1.00	0.20	0.00
0.50	10	CM	1.20	0.20	0.00
0.50	10	CM	1.40	0.20	0.00
0.50	10	CM	1.60	0.20	0.01
0.50	10	CM	1.80	0.20	0.01
0.50	10	CM	2.00	0.20	0.01
0.50	10	CM	2.20	0.20	0.01
0.50	10	CM	2.40	0.20	0.01
0.50	10	CM	2.60	0.20	0.01
0.50	10	CM	2.80	0.20	0.01
0.50	10	CM	3.00	0.20	0.01
0.50	10	CM	3.20	0.20	0.01
0.50	10	CM	3.40	0.20	0.01
0.50	10	CM	3.60	0.20	0.01
0.50	10	CM	3.80	0.20	0.01
0.50	10	CM	4.00	0.20	0.01
0.50	10	CM	0.20	0.10	0.00
0.50	10	CM	0.40	0.10	0.00
0.50	10	CM	0.60	0.10	0.00
0.50	10	CM	0.80	0.10	0.00
0.50	10	CM	1.00	0.10	0.00
0.50	10	CM	1.20	0.10	0.00
0.50	10	CM	1.40	0.10	0.00
0.50	10	CM	1.60	0.10	0.00
0.50	10	CM	1.80	0.10	0.00
0.50	10	CM	2.00	0.10	0.00
0.50	10	CM	2.20	0.10	0.00
0.50	10	CM	2.40	0.10	0.00
0.50	10	CM	2.60	0.10	0.00
0.50	10	CM	2.80	0.10	0.00
0.50	10	CM	3.00	0.10	0.00
0.50	10	CM	3.20	0.10	0.00
0.50	10	CM	3.40	0.10	0.00
0.50	10	CM	3.60	0.10	0.00
0.50	10	CM	3.80	0.10	0.00
0.50	10	CM	4.00	0.10	0.00
0.50	10	ZA	0.20	1.00	0.00
0.50	10	ZA	0.40	1.00	0.01
0.50	10	ZA	0.60	1.00	0.11
0.50	10	ZA	0.80	1.00	0.41
0.50	10	ZA	1.00	1.00	0.80
0.50	10	ZA	1.20	1.00	0.97
0.50	10	ZA	1.40	1.00	1.00
0.50	10	ZA	1.60	1.00	1.00
0.50	10	ZA	1.80	1.00	1.00
0.50	10	ZA	2.00	1.00	1.00
0.50	10	ZA	2.20	1.00	1.00
0.50	10	ZA	2.40	1.00	1.00
0.50	10	ZA	2.60	1.00	1.00
0.50	10	ZA	2.80	1.00	1.00
0.50	10	ZA	3.00	1.00	1.00
0.50	10	ZA	3.20	1.00	1.00
0.50	10	ZA	3.40	1.00	1.00
0.50	10	ZA	3.60	1.00	1.00
0.50	10	ZA	3.80	1.00	1.00
0.50	10	ZA	4.00	1.00	1.00
0.50	10	ZA	0.20	0.90	0.00
0.50	10	ZA	0.40	0.90	0.01
0.50	10	ZA	0.60	0.90	0.07
0.50	10	ZA	0.80	0.90	0.21
0.50	10	ZA	1.00	0.90	0.44
0.50	10	ZA	1.20	0.90	0.67
0.50	10	ZA	1.40	0.90	0.88
0.50	10	ZA	1.60	0.90	0.98
0.50	10	ZA	1.80	0.90	1.00
0.50	10	ZA	2.00	0.90	1.00
0.50	10	ZA	2.20	0.90	1.00
0.50	10	ZA	2.40	0.90	1.00
0.50	10	ZA	2.60	0.90	1.00
0.50	10	ZA	2.80	0.90	1.00
0.50	10	ZA	3.00	0.90	1.00
0.50	10	ZA	3.20	0.90	1.00
0.50	10	ZA	3.40	0.90	1.00
0.50	10	ZA	3.60	0.90	1.00
0.50	10	ZA	3.80	0.90	1.00
0.50	10	ZA	4.00	0.90	1.00
0.50	10	ZA	0.20	0.80	0.00
0.50	10	ZA	0.40	0.80	0.01
0.50	10	ZA	0.60	0.80	0.04
0.50	10	ZA	0.80	0.80	0.11
0.50	10	ZA	1.00	0.80	0.23
0.50	10	ZA	1.20	0.80	0.38
0.50	10	ZA	1.40	0.80	0.59
0.50	10	ZA	1.60	0.80	0.81
0.50	10	ZA	1.80	0.80	0.95
0.50	10	ZA	2.00	0.80	0.99
0.50	10	ZA	2.20	0.80	1.00
0.50	10	ZA	2.40	0.80	1.00
0.50	10	ZA	2.60	0.80	1.00
0.50	10	ZA	2.80	0.80	1.00
0.50	10	ZA	3.00	0.80	1.00
0.50	10	ZA	3.20	0.80	1.00
0.50	10	ZA	3.40	0.80	1.00
0.50	10	ZA	3.60	0.80	1.00
0.50	10	ZA	3.80	0.80	1.00
0.50	10	ZA	4.00	0.80	1.00
0.50	10	ZA	0.20	0.70	0.00
0.50	10	ZA	0.40	0.70	0.00
0.50	10	ZA	0.60	0.70	0.02
0.50	10	ZA	0.80	0.70	0.05
0.50	10	ZA	1.00	0.70	0.11
0.50	10	ZA	1.20	0.70	0.19
0.50	10	ZA	1.40	0.70	0.32
0.50	10	ZA	1.60	0.70	0.50
0.50	10	ZA	1.80	0.70	0.71
0.50	10	ZA	2.00	0.70	0.90
0.50	10	ZA	2.20	0.70	0.98
0.50	10	ZA	2.40	0.70	1.00
0.50	10	ZA	2.60	0.70	1.00
0.50	10	ZA	2.80	0.70	1.00
0.50	10	ZA	3.00	0.70	1.00
0.50	10	ZA	3.20	0.70	1.00
0.50	10	ZA	3.40	0.70	1.00
0.50	10	ZA	3.60	0.70	1.00
0.50	10	ZA	3.80	0.70	1.00
0.50	10	ZA	4.00	0.70	1.00
0.50	10	ZA	0.20	0.60	0.00
0.50	10	ZA	0.40	0.60	0.00
0.50	10	ZA	0.60	0.60	0.01
0.50	10	ZA	0.80	0.60	0.03
0.50	10	ZA	1.00	0.60	0.05
0.50	10	ZA	1.20	0.60	0.09
0.50	10	ZA	1.40	0.60	0.16
0.50	10	ZA	1.60	0.60	0.24
0.50	10	ZA	1.80	0.60	0.40
0.50	10	ZA	2.00	0.60	0.60
0.50	10	ZA	2.20	0.60	0.79
0.50	10	ZA	2.40	0.60	0.94
0.50	10	ZA	2.60	0.60	0.99
0.50	10	ZA	2.80	0.60	1.00
0.50	10	ZA	3.00	0.60	1.00
0.50	10	ZA	3.20	0.60	1.00
0.50	10	ZA	3.40	0.60	1.00
0.50	10	ZA	3.60	0.60	1.00
0.50	10	ZA	3.80	0.60	1.00
0.50	10	ZA	4.00	0.60	1.00
0.50	10	ZA	0.20	0.50	0.00
0.50	10	ZA	0.40	0.50	0.00
0.50	10	ZA	0.60	0.50	0.01
0.50	10	ZA	0.80	0.50	0.02
0.50	10	ZA	1.00	0.50	0.03
0.50	10	ZA	1.20	0.50	0.04
0.50	10	ZA	1.40	0.50	0.07
0.50	10	ZA	1.60	0.50	0.11
0.50	10	ZA	1.80	0.50	0.17
0.50	10	ZA	2.00	0.50	0.28
0.50	10	ZA	2.20	0.50	0.44
0.50	10	ZA	2.40	0.50	0.65
0.50	10	ZA	2.60	0.50	0.83
0.50	10	ZA	2.80	0.50	0.95
0.50	10	ZA	3.00	0.50	0.99
0.50	10	ZA	3.20	0.50	1.00
0.50	10	ZA	3.40	0.50	1.00
0.50	10	ZA	3.60	0.50	1.00
0.50	10	ZA	3.80	0.50	1.00
0.50	10	ZA	4.00	0.50	1.00
0.50	10	ZA	0.20	0.40	0.00
0.50	10	ZA	0.40	0.40	0.00
0.50	10	ZA	0.60	0.40	0.00
0.50	10	ZA	0.80	0.40	0.01
0.50	10	ZA	1.00	0.40	0.01
0.50	10	ZA	1.20	0.40	0.02
0.50	10	ZA	1.40	0.40	0.03
0.50	10	ZA	1.60	0.40	0.04
0.50	10	ZA	1.80	0.40	0.07
0.50	10	ZA	2.00	0.40	0.09
0.50	10	ZA	2.20	0.40	0.16
0.50	10	ZA	2.40	0.40	0.25
0.50	10	ZA	2.60	0.40	0.40
0.50	10	ZA	2.80	0.40	0.58
0.50	10	ZA	3.00	0.40	0.79
0.50	10	ZA	3.20	0.40	0.92
0.50	10	ZA	3.40	0.40	0.98
0.50	10	ZA	3.60	0.40	1.00
0.50	10	ZA	3.80	0.40	1.00
0.50	10	ZA	4.00	0.40	1.00
0.50	10	ZA	0.20	0.30	0.00
0.50	10	ZA	0.40	0.30	0.00
0.50	10	ZA	0.60	0.30	0.00
0.50	10	ZA	0.80	0.30	0.00
0.50	10	ZA	1.00	0.30	0.01
0.50	10	ZA	1.20	0.30	0.01
0.50	10	ZA	1.40	0.30	0.01
0.50	10	ZA	1.60	0.30	0.02
0.50	10	ZA	1.80	0.30	0.02
0.50	10	ZA	2.00	0.30	0.03
0.50	10	ZA	2.20	0.30	0.05
0.50	10	ZA	2.40	0.30	0.07
0.50	10	ZA	2.60	0.30	0.10
0.50	10	ZA	2.80	0.30	0.16
0.50	10	ZA	3.00	0.30	0.26
0.50	10	ZA	3.20	0.30	0.38
0.50	10	ZA	3.40	0.30	0.55
0.50	10	ZA	3.60	0.30	0.69
0.50	10	ZA	3.80	0.30	0.80
0.50	10	ZA	4.00	0.30	0.88
0.50	10	ZA	0.20	0.20	0.00
0.50	10	ZA	0.40	0.20	0.00
0.50	10	ZA	0.60	0.20	0.00
0.50	10	ZA	0.80	0.20	0.00
0.50	10	ZA	1.00	0.20	0.00
0.50	10	ZA	1.20	0.20	0.00
0.50	10	ZA	1.40	0.20	0.00
0.50	10	ZA	1.60	0.20	0.00
0.50	10	ZA	1.80	0.20	0.01
0.50	10	ZA	2.00	0.20	0.01
0.50	10	ZA	2.20	0.20	0.01
0.50	10	ZA	2.40	0.20	0.01
0.50	10	ZA	2.60	0.20	0.02
0.50	10	ZA	2.80	0.20	0.03
0.50	10	ZA	3.00	0.20	0.03
0.50	10	ZA	3.20	0.20	0.05
0.50	10	ZA	3.40	0.20	0.07
0.50	10	ZA	3.60	0.20	0.08
0.50	10	ZA	3.80	0.20	0.10
0.50	10	ZA	4.00	0.20	0.11
0.50	10	ZA	0.20	0.10	0.00
0.50	10	ZA	0.40	0.10	0.00
0.50	10	ZA	0.60	0.10	0.00
0.50	10	ZA	0.80	0.10	0.00
0.50	10	ZA	1.00	0.10	0.00
0.50	10	ZA	1.20	0.10	0.00
0.50	10	ZA	1.40	0.10	0.00
0.50	10	ZA	1.60	0.10	0.00
0.50	10	ZA	1.80	0.10	0.00
0.50	10	ZA	2.00	0.10	0.00
0.50	10	ZA	2.20	0.10	0.00
0.50	10	ZA	2.40	0.10	0.00
0.50	10	ZA	2.60	0.10	0.00
0.50	10	ZA	2.80	0.10	0.00
0.50	10	ZA	3.00	0.10	0.01
0.50	10	ZA	3.20	0.10	0.00
0.50	10	ZA	3.40	0.10	0.01
0.50	10	ZA	3.60	0.10	0.01
0.50	10	ZA	3.80	0.10	0.01
0.50	10	ZA	4.00	0.10	0.01
0.50	10	ZC	0.20	1.00	0.00
0.50	10	ZC	0.40	1.00	0.00
0.50	10	ZC	0.60	1.00	0.00
0.50	10	ZC	0.80	1.00	0.01
0.50	10	ZC	1.00	1.00	0.16
0.50	10	ZC	1.20	1.00	0.59
0.50	10	ZC	1.40	1.00	0.93
0.50	10	ZC	1.60	1.00	1.00
0.50	10	ZC	1.80	1.00	1.00
0.50	10	ZC	2.00	1.00	1.00
0.50	10	ZC	2.20	1.00	1.00
0.50	10	ZC	2.40	1.00	1.00
0.50	10	ZC	2.60	1.00	1.00
0.50	10	ZC	2.80	1.00	1.00
0.50	10	ZC	3.00	1.00	1.00
0.50	10	ZC	3.20	1.00	1.00
0.50	10	ZC	3.40	1.00	1.00
0.50	10	ZC	3.60	1.00	1.00
0.50	10	ZC	3.80	1.00	1.00
0.50	10	ZC	4.00	1.00	1.00
0.50	10	ZC	0.20	0.90	0.00
0.50	10	ZC	0.40	0.90	0.00
0.50	10	ZC	0.60	0.90	0.00
0.50	10	ZC	0.80	0.90	0.01
0.50	10	ZC	1.00	0.90	0.07
0.50	10	ZC	1.20	0.90	0.28
0.50	10	ZC	1.40	0.90	0.65
0.50	10	ZC	1.60	0.90	0.92
0.50	10	ZC	1.80	0.90	0.99
0.50	10	ZC	2.00	0.90	1.00
0.50	10	ZC	2.20	0.90	1.00
0.50	10	ZC	2.40	0.90	1.00
0.50	10	ZC	2.60	0.90	1.00
0.50	10	ZC	2.80	0.90	1.00
0.50	10	ZC	3.00	0.90	1.00
0.50	10	ZC	3.20	0.90	1.00
0.50	10	ZC	3.40	0.90	1.00
0.50	10	ZC	3.60	0.90	1.00
0.50	10	ZC	3.80	0.90	1.00
0.50	10	ZC	4.00	0.90	1.00
0.50	10	ZC	0.20	0.80	0.00
0.50	10	ZC	0.40	0.80	0.00
0.50	10	ZC	0.60	0.80	0.00
0.50	10	ZC	0.80	0.80	0.00
0.50	10	ZC	1.00	0.80	0.03
0.50	10	ZC	1.20	0.80	0.13
0.50	10	ZC	1.40	0.80	0.36
0.50	10	ZC	1.60	0.80	0.68
0.50	10	ZC	1.80	0.80	0.92
0.50	10	ZC	2.00	0.80	0.99
0.50	10	ZC	2.20	0.80	1.00
0.50	10	ZC	2.40	0.80	1.00
0.50	10	ZC	2.60	0.80	1.00
0.50	10	ZC	2.80	0.80	1.00
0.50	10	ZC	3.00	0.80	1.00
0.50	10	ZC	3.20	0.80	1.00
0.50	10	ZC	3.40	0.80	1.00
0.50	10	ZC	3.60	0.80	1.00
0.50	10	ZC	3.80	0.80	1.00
0.50	10	ZC	4.00	0.80	1.00
0.50	10	ZC	0.20	0.70	0.00
0.50	10	ZC	0.40	0.70	0.00
0.50	10	ZC	0.60	0.70	0.00
0.50	10	ZC	0.80	0.70	0.00
0.50	10	ZC	1.00	0.70	0.01
0.50	10	ZC	1.20	0.70	0.05
0.50	10	ZC	1.40	0.70	0.17
0.50	10	ZC	1.60	0.70	0.40
0.50	10	ZC	1.80	0.70	0.70
0.50	10	ZC	2.00	0.70	0.92
0.50	10	ZC	2.20	0.70	0.99
0.50	10	ZC	2.40	0.70	1.00
0.50	10	ZC	2.60	0.70	1.00
0.50	10	ZC	2.80	0.70	1.00
0.50	10	ZC	3.00	0.70	1.00
0.50	10	ZC	3.20	0.70	1.00
0.50	10	ZC	3.40	0.70	1.00
0.50	10	ZC	3.60	0.70	1.00
0.50	10	ZC	3.80	0.70	1.00
0.50	10	ZC	4.00	0.70	1.00
0.50	10	ZC	0.20	0.60	0.00
0.50	10	ZC	0.40	0.60	0.00
0.50	10	ZC	0.60	0.60	0.00
0.50	10	ZC	0.80	0.60	0.00
0.50	10	ZC	1.00	0.60	0.01
0.50	10	ZC	1.20	0.60	0.02
0.50	10	ZC	1.40	0.60	0.07
0.50	10	ZC	1.60	0.60	0.18
0.50	10	ZC	1.80	0.60	0.41
0.50	10	ZC	2.00	0.60	0.70
0.50	10	ZC	2.20	0.60	0.90
0.50	10	ZC	2.40	0.60	0.99
0.50	10	ZC	2.60	0.60	1.00
0.50	10	ZC	2.80	0.60	1.00
0.50	10	ZC	3.00	0.60	1.00
0.50	10	ZC	3.20	0.60	1.00
0.50	10	ZC	3.40	0.60	1.00
0.50	10	ZC	3.60	0.60	1.00
0.50	10	ZC	3.80	0.60	1.00
0.50	10	ZC	4.00	0.60	1.00
0.50	10	ZC	0.20	0.50	0.00
0.50	10	ZC	0.40	0.50	0.00
0.50	10	ZC	0.60	0.50	0.00
0.50	10	ZC	0.80	0.50	0.00
0.50	10	ZC	1.00	0.50	0.00
0.50	10	ZC	1.20	0.50	0.01
0.50	10	ZC	1.40	0.50	0.03
0.50	10	ZC	1.60	0.50	0.08
0.50	10	ZC	1.80	0.50	0.18
0.50	10	ZC	2.00	0.50	0.38
0.50	10	ZC	2.20	0.50	0.66
0.50	10	ZC	2.40	0.50	0.88
0.50	10	ZC	2.60	0.50	0.97
0.50	10	ZC	2.80	0.50	1.00
0.50	10	ZC	3.00	0.50	1.00
0.50	10	ZC	3.20	0.50	1.00
0.50	10	ZC	3.40	0.50	1.00
0.50	10	ZC	3.60	0.50	1.00
0.50	10	ZC	3.80	0.50	1.00
0.50	10	ZC	4.00	0.50	1.00
0.50	10	ZC	0.20	0.40	0.00
0.50	10	ZC	0.40	0.40	0.00
0.50	10	ZC	0.60	0.40	0.00
0.50	10	ZC	0.80	0.40	0.00
0.50	10	ZC	1.00	0.40	0.00
0.50	10	ZC	1.20	0.40	0.00
0.50	10	ZC	1.40	0.40	0.01
0.50	10	ZC	1.60	0.40	0.02
0.50	10	ZC	1.80	0.40	0.06
0.50	10	ZC	2.00	0.40	0.15
0.50	10	ZC	2.20	0.40	0.32
0.50	10	ZC	2.40	0.40	0.57
0.50	10	ZC	2.60	0.40	0.80
0.50	10	ZC	2.80	0.40	0.94
0.50	10	ZC	3.00	0.40	0.99
0.50	10	ZC	3.20	0.40	1.00
0.50	10	ZC	3.40	0.40	1.00
0.50	10	ZC	3.60	0.40	1.00
0.50	10	ZC	3.80	0.40	1.00
0.50	10	ZC	4.00	0.40	1.00
0.50	10	ZC	0.20	0.30	0.00
0.50	10	ZC	0.40	0.30	0.00
0.50	10	ZC	0.60	0.30	0.00
0.50	10	ZC	0.80	0.30	0.00
0.50	10	ZC	1.00	0.30	0.00
0.50	10	ZC	1.20	0.30	0.00
0.50	10	ZC	1.40	0.30	0.00
0.50	10	ZC	1.60	0.30	0.01
0.50	10	ZC	1.80	0.30	0.02
0.50	10	ZC	2.00	0.30	0.04
0.50	10	ZC	2.20	0.30	0.10
0.50	10	ZC	2.40	0.30	0.22
0.50	10	ZC	2.60	0.30	0.40
0.50	10	ZC	2.80	0.30	0.65
0.50	10	ZC	3.00	0.30	0.83
0.50	10	ZC	3.20	0.30	0.95
0.50	10	ZC	3.40	0.30	0.99
0.50	10	ZC	3.60	0.30	1.00
0.50	10	ZC	3.80	0.30	1.00
0.50	10	ZC	4.00	0.30	1.00
0.50	10	ZC	0.20	0.20	0.00
0.50	10	ZC	0.40	0.20	0.00
0.50	10	ZC	0.60	0.20	0.00
0.50	10	ZC	0.80	0.20	0.00
0.50	10	ZC	1.00	0.20	0.00
0.50	10	ZC	1.20	0.20	0.00
0.50	10	ZC	1.40	0.20	0.00
0.50	10	ZC	1.60	0.20	0.00
0.50	10	ZC	1.80	0.20	0.01
0.50	10	ZC	2.00	0.20	0.01
0.50	10	ZC	2.20	0.20	0.02
0.50	10	ZC	2.40	0.20	0.05
0.50	10	ZC	2.60	0.20	0.10
0.50	10	ZC	2.80	0.20	0.20
0.50	10	ZC	3.00	0.20	0.37
0.50	10	ZC	3.20	0.20	0.56
0.50	10	ZC	3.40	0.20	0.74
0.50	10	ZC	3.60	0.20	0.87
0.50	10	ZC	3.80	0.20	0.94
0.50	10	ZC	4.00	0.20	0.98
0.50	10	ZC	0.20	0.10	0.00
0.50	10	ZC	0.40	0.10	0.00
0.50	10	ZC	0.60	0.10	0.00
0.50	10	ZC	0.80	0.10	0.00
0.50	10	ZC	1.00	0.10	0.00
0.50	10	ZC	1.20	0.10	0.00
0.50	10	ZC	1.40	0.10	0.00
0.50	10	ZC	1.60	0.10	0.00
0.50	10	ZC	1.80	0.10	0.00
0.50	10	ZC	2.00	0.10	0.00
0.50	10	ZC	2.20	0.10	0.00
0.50	10	ZC	2.40	0.10	0.01
0.50	10	ZC	2.60	0.10	0.01
0.50	10	ZC	2.80	0.10	0.01
0.50	10	ZC	3.00	0.10	0.02
0.50	10	ZC	3.20	0.10	0.03
0.50	10	ZC	3.40	0.10	0.04
0.50	10	ZC	3.60	0.10	0.05
0.50	10	ZC	3.80	0.10	0.06
0.50	10	ZC	4.00	0.10	0.06
0.50	10	ZK	0.20	1.00	0.00
0.50	10	ZK	0.40	1.00	0.01
0.50	10	ZK	0.60	1.00	0.07
0.50	10	ZK	0.80	1.00	0.29
0.50	10	ZK	1.00	1.00	0.64
0.50	10	ZK	1.20	1.00	0.90
0.50	10	ZK	1.40	1.00	0.99
0.50	10	ZK	1.60	1.00	1.00
0.50	10	ZK	1.80	1.00	1.00
0.50	10	ZK	2.00	1.00	1.00
0.50	10	ZK	2.20	1.00	1.00
0.50	10	ZK	2.40	1.00	1.00
0.50	10	ZK	2.60	1.00	1.00
0.50	10	ZK	2.80	1.00	1.00
0.50	10	ZK	3.00	1.00	1.00
0.50	10	ZK	3.20	1.00	1.00
0.50	10	ZK	3.40	1.00	1.00
0.50	10	ZK	3.60	1.00	1.00
0.50	10	ZK	3.80	1.00	1.00
0.50	10	ZK	4.00	1.00	1.00
0.50	10	ZK	0.20	0.90	0.00
0.50	10	ZK	0.40	0.90	0.01
0.50	10	ZK	0.60	0.90	0.04
0.50	10	ZK	0.80	0.90	0.16
0.50	10	ZK	1.00	0.90	0.39
0.50	10	ZK	1.20	0.90	0.69
0.50	10	ZK	1.40	0.90	0.91
0.50	10	ZK	1.60	0.90	0.99
0.50	10	ZK	1.80	0.90	1.00
0.50	10	ZK	2.00	0.90	1.00
0.50	10	ZK	2.20	0.90	1.00
0.50	10	ZK	2.40	0.90	1.00
0.50	10	ZK	2.60	0.90	1.00
0.50	10	ZK	2.80	0.90	1.00
0.50	10	ZK	3.00	0.90	1.00
0.50	10	ZK	3.20	0.90	1.00
0.50	10	ZK	3.40	0.90	1.00
0.50	10	ZK	3.60	0.90	1.00
0.50	10	ZK	3.80	0.90	1.00
0.50	10	ZK	4.00	0.90	1.00
0.50	10	ZK	0.20	0.80	0.00
0.50	10	ZK	0.40	0.80	0.00
0.50	10	ZK	0.60	0.80	0.02
0.50	10	ZK	0.80	0.80	0.09
0.50	10	ZK	1.00	0.80	0.22
0.50	10	ZK	1.20	0.80	0.45
0.50	10	ZK	1.40	0.80	0.72
0.50	10	ZK	1.60	0.80	0.91
0.50	10	ZK	1.80	0.80	0.98
0.50	10	ZK	2.00	0.80	1.00
0.50	10	ZK	2.20	0.80	1.00
0.50	10	ZK	2.40	0.80	1.00
0.50	10	ZK	2.60	0.80	1.00
0.50	10	ZK	2.80	0.80	1.00
0.50	10	ZK	3.00	0.80	1.00
0.50	10	ZK	3.20	0.80	1.00
0.50	10	ZK	3.40	0.80	1.00
0.50	10	ZK	3.60	0.80	1.00
0.50	10	ZK	3.80	0.80	1.00
0.50	10	ZK	4.00	0.80	1.00
0.50	10	ZK	0.20	0.70	0.00
0.50	10	ZK	0.40	0.70	0.00
0.50	10	ZK	0.60	0.70	0.01
0.50	10	ZK	0.80	0.70	0.04
0.50	10	ZK	1.00	0.70	0.11
0.50	10	ZK	1.20	0.70	0.24
0.50	10	ZK	1.40	0.70	0.45
0.50	10	ZK	1.60	0.70	0.70
0.50	10	ZK	1.80	0.70	0.90
0.50	10	ZK	2.00	0.70	0.98
0.50	10	ZK	2.20	0.70	1.00
0.50	10	ZK	2.40	0.70	1.00
0.50	10	ZK	2.60	0.70	1.00
0.50	10	ZK	2.80	0.70	1.00
0.50	10	ZK	3.00	0.70	1.00
0.50	10	ZK	3.20	0.70	1.00
0.50	10	ZK	3.40	0.70	1.00
0.50	10	ZK	3.60	0.70	1.00
0.50	10	ZK	3.80	0.70	1.00
0.50	10	ZK	4.00	0.70	1.00
0.50	10	ZK	0.20	0.60	0.00
0.50	10	ZK	0.40	0.60	0.00
0.50	10	ZK	0.60	0.60	0.01
0.50	10	ZK	0.80	0.60	0.02
0.50	10	ZK	1.00	0.60	0.05
0.50	10	ZK	1.20	0.60	0.12
0.50	10	ZK	1.40	0.60	0.24
0.50	10	ZK	1.60	0.60	0.43
0.50	10	ZK	1.80	0.60	0.68
0.50	10	ZK	2.00	0.60	0.87
0.50	10	ZK	2.20	0.60	0.97
0.50	10	ZK	2.40	0.60	0.99
0.50	10	ZK	2.60	0.60	1.00
0.50	10	ZK	2.80	0.60	1.00
0.50	10	ZK	3.00	0.60	1.00
0.50	10	ZK	3.20	0.60	1.00
0.50	10	ZK	3.40	0.60	1.00
0.50	10	ZK	3.60	0.60	1.00
0.50	10	ZK	3.80	0.60	1.00
0.50	10	ZK	4.00	0.60	1.00
0.50	10	ZK	0.20	0.50	0.00
0.50	10	ZK	0.40	0.50	0.00
0.50	10	ZK	0.60	0.50	0.00
0.50	10	ZK	0.80	0.50	0.01
0.50	10	ZK	1.00	0.50	0.03
0.50	10	ZK	1.20	0.50	0.05
0.50	10	ZK	1.40	0.50	0.11
0.50	10	ZK	1.60	0.50	0.21
0.50	10	ZK	1.80	0.50	0.38
0.50	10	ZK	2.00	0.50	0.60
0.50	10	ZK	2.20	0.50	0.82
0.50	10	ZK	2.40	0.50	0.94
0.50	10	ZK	2.60	0.50	0.99
0.50	10	ZK	2.80	0.50	1.00
0.50	10	ZK	3.00	0.50	1.00
0.50	10	ZK	3.20	0.50	1.00
0.50	10	ZK	3.40	0.50	1.00
0.50	10	ZK	3.60	0.50	1.00
0.50	10	ZK	3.80	0.50	1.00
0.50	10	ZK	4.00	0.50	1.00
0.50	10	ZK	0.20	0.40	0.00
0.50	10	ZK	0.40	0.40	0.00
0.50	10	ZK	0.60	0.40	0.00
0.50	10	ZK	0.80	0.40	0.01
0.50	10	ZK	1.00	0.40	0.01
0.50	10	ZK	1.20	0.40	0.02
0.50	10	ZK	1.40	0.40	0.05
0.50	10	ZK	1.60	0.40	0.08
0.50	10	ZK	1.80	0.40	0.15
0.50	10	ZK	2.00	0.40	0.27
0.50	10	ZK	2.20	0.40	0.45
0.50	10	ZK	2.40	0.40	0.67
0.50	10	ZK	2.60	0.40	0.85
0.50	10	ZK	2.80	0.40	0.95
0.50	10	ZK	3.00	0.40	0.99
0.50	10	ZK	3.20	0.40	1.00
0.50	10	ZK	3.40	0.40	1.00
0.50	10	ZK	3.60	0.40	1.00
0.50	10	ZK	3.80	0.40	1.00
0.50	10	ZK	4.00	0.40	1.00
0.50	10	ZK	0.20	0.30	0.00
0.50	10	ZK	0.40	0.30	0.00
0.50	10	ZK	0.60	0.30	0.00
0.50	10	ZK	0.80	0.30	0.00
0.50	10	ZK	1.00	0.30	0.00
0.50	10	ZK	1.20	0.30	0.01
0.50	10	ZK	1.40	0.30	0.02
0.50	10	ZK	1.60	0.30	0.03
0.50	10	ZK	1.80	0.30	0.05
0.50	10	ZK	2.00	0.30	0.08
0.50	10	ZK	2.20	0.30	0.14
0.50	10	ZK	2.40	0.30	0.25
0.50	10	ZK	2.60	0.30	0.41
0.50	10	ZK	2.80	0.30	0.63
0.50	10	ZK	3.00	0.30	0.79
0.50	10	ZK	3.20	0.30	0.91
0.50	10	ZK	3.40	0.30	0.98
0.50	10	ZK	3.60	0.30	0.99
0.50	10	ZK	3.80	0.30	1.00
0.50	10	ZK	4.00	0.30	1.00
0.50	10	ZK	0.20	0.20	0.00
0.50	10	ZK	0.40	0.20	0.00
0.50	10	ZK	0.60	0.20	0.00
0.50	10	ZK	0.80	0.20	0.00
0.50	10	ZK	1.00	0.20	0.00
0.50	10	ZK	1.20	0.20	0.00
0.50	10	ZK	1.40	0.20	0.01
0.50	10	ZK	1.60	0.20	0.01
0.50	10	ZK	1.80	0.20	0.01
0.50	10	ZK	2.00	0.20	0.02
0.50	10	ZK	2.20	0.20	0.02
0.50	10	ZK	2.40	0.20	0.04
0.50	10	ZK	2.60	0.20	0.06
0.50	10	ZK	2.80	0.20	0.11
0.50	10	ZK	3.00	0.20	0.19
0.50	10	ZK	3.20	0.20	0.32
0.50	10	ZK	3.40	0.20	0.50
0.50	10	ZK	3.60	0.20	0.67
0.50	10	ZK	3.80	0.20	0.81
0.50	10	ZK	4.00	0.20	0.91
0.50	10	ZK	0.20	0.10	0.00
0.50	10	ZK	0.40	0.10	0.00
0.50	10	ZK	0.60	0.10	0.00
0.50	10	ZK	0.80	0.10	0.00
0.50	10	ZK	1.00	0.10	0.00
0.50	10	ZK	1.20	0.10	0.00
0.50	10	ZK	1.40	0.10	0.00
0.50	10	ZK	1.60	0.10	0.00
0.50	10	ZK	1.80	0.10	0.00
0.50	10	ZK	2.00	0.10	0.00
0.50	10	ZK	2.20	0.10	0.00
0.50	10	ZK	2.40	0.10	0.01
0.50	10	ZK	2.60	0.10	0.01
0.50	10	ZK	2.80	0.10	0.01
0.50	10	ZK	3.00	0.10	0.01
0.50	10	ZK	3.20	0.10	0.01
0.50	10	ZK	3.40	0.10	0.01
0.50	10	ZK	3.60	0.10	0.01
0.50	10	ZK	3.80	0.10	0.01
0.50	10	ZK	4.00	0.10	0.01
0.50	10	D1	0.20	1.00	0.00
0.50	10	D1	0.40	1.00	0.00
0.50	10	D1	0.60	1.00	0.00
0.50	10	D1	0.80	1.00	0.00
0.50	10	D1	1.00	1.00	0.01
0.50	10	D1	1.20	1.00	0.11
0.50	10	D1	1.40	1.00	0.42
0.50	10	D1	1.60	1.00	0.79
0.50	10	D1	1.80	1.00	0.97
0.50	10	D1	2.00	1.00	1.00
0.50	10	D1	2.20	1.00	1.00
0.50	10	D1	2.40	1.00	1.00
0.50	10	D1	2.60	1.00	1.00
0.50	10	D1	2.80	1.00	1.00
0.50	10	D1	3.00	1.00	1.00
0.50	10	D1	3.20	1.00	1.00
0.50	10	D1	3.40	1.00	1.00
0.50	10	D1	3.60	1.00	1.00
0.50	10	D1	3.80	1.00	1.00
0.50	10	D1	4.00	1.00	1.00
0.50	10	D1	0.20	0.90	0.00
0.50	10	D1	0.40	0.90	0.00
0.50	10	D1	0.60	0.90	0.00
0.50	10	D1	0.80	0.90	0.00
0.50	10	D1	1.00	0.90	0.01
0.50	10	D1	1.20	0.90	0.08
0.50	10	D1	1.40	0.90	0.33
0.50	10	D1	1.60	0.90	0.71
0.50	10	D1	1.80	0.90	0.93
0.50	10	D1	2.00	0.90	0.99
0.50	10	D1	2.20	0.90	1.00
0.50	10	D1	2.40	0.90	1.00
0.50	10	D1	2.60	0.90	1.00
0.50	10	D1	2.80	0.90	1.00
0.50	10	D1	3.00	0.90	1.00
0.50	10	D1	3.20	0.90	1.00
0.50	10	D1	3.40	0.90	1.00
0.50	10	D1	3.60	0.90	1.00
0.50	10	D1	3.80	0.90	1.00
0.50	10	D1	4.00	0.90	1.00
0.50	10	D1	0.20	0.80	0.00
0.50	10	D1	0.40	0.80	0.00
0.50	10	D1	0.60	0.80	0.00
0.50	10	D1	0.80	0.80	0.00
0.50	10	D1	1.00	0.80	0.01
0.50	10	D1	1.20	0.80	0.06
0.50	10	D1	1.40	0.80	0.24
0.50	10	D1	1.60	0.80	0.57
0.50	10	D1	1.80	0.80	0.86
0.50	10	D1	2.00	0.80	0.98
0.50	10	D1	2.20	0.80	1.00
0.50	10	D1	2.40	0.80	1.00
0.50	10	D1	2.60	0.80	1.00
0.50	10	D1	2.80	0.80	1.00
0.50	10	D1	3.00	0.80	1.00
0.50	10	D1	3.20	0.80	1.00
0.50	10	D1	3.40	0.80	1.00
0.50	10	D1	3.60	0.80	1.00
0.50	10	D1	3.80	0.80	1.00
0.50	10	D1	4.00	0.80	1.00
0.50	10	D1	0.20	0.70	0.00
0.50	10	D1	0.40	0.70	0.00
0.50	10	D1	0.60	0.70	0.00
0.50	10	D1	0.80	0.70	0.00
0.50	10	D1	1.00	0.70	0.00
0.50	10	D1	1.20	0.70	0.04
0.50	10	D1	1.40	0.70	0.17
0.50	10	D1	1.60	0.70	0.43
0.50	10	D1	1.80	0.70	0.74
0.50	10	D1	2.00	0.70	0.93
0.50	10	D1	2.20	0.70	0.99
0.50	10	D1	2.40	0.70	1.00
0.50	10	D1	2.60	0.70	1.00
0.50	10	D1	2.80	0.70	1.00
0.50	10	D1	3.00	0.70	1.00
0.50	10	D1	3.20	0.70	1.00
0.50	10	D1	3.40	0.70	1.00
0.50	10	D1	3.60	0.70	1.00
0.50	10	D1	3.80	0.70	1.00
0.50	10	D1	4.00	0.70	1.00
0.50	10	D1	0.20	0.60	0.00
0.50	10	D1	0.40	0.60	0.00
0.50	10	D1	0.60	0.60	0.00
0.50	10	D1	0.80	0.60	0.00
0.50	10	D1	1.00	0.60	0.00
0.50	10	D1	1.20	0.60	0.02
0.50	10	D1	1.40	0.60	0.10
0.50	10	D1	1.60	0.60	0.28
0.50	10	D1	1.80	0.60	0.55
0.50	10	D1	2.00	0.60	0.79
0.50	10	D1	2.20	0.60	0.94
0.50	10	D1	2.40	0.60	0.99
0.50	10	D1	2.60	0.60	1.00
0.50	10	D1	2.80	0.60	1.00
0.50	10	D1	3.00	0.60	1.00
0.50	10	D1	3.20	0.60	1.00
0.50	10	D1	3.40	0.60	1.00
0.50	10	D1	3.60	0.60	1.00
0.50	10	D1	3.80	0.60	1.00
0.50	10	D1	4.00	0.60	1.00
0.50	10	D1	0.20	0.50	0.00
0.50	10	D1	0.40	0.50	0.00
0.50	10	D1	0.60	0.50	0.00
0.50	10	D1	0.80	0.50	0.00
0.50	10	D1	1.00	0.50	0.00
0.50	10	D1	1.20	0.50	0.01
0.50	10	D1	1.40	0.50	0.05
0.50	10	D1	1.60	0.50	0.16
0.50	10	D1	1.80	0.50	0.32
0.50	10	D1	2.00	0.50	0.55
0.50	10	D1	2.20	0.50	0.75
0.50	10	D1	2.40	0.50	0.88
0.50	10	D1	2.60	0.50	0.95
0.50	10	D1	2.80	0.50	0.98
0.50	10	D1	3.00	0.50	1.00
0.50	10	D1	3.20	0.50	1.00
0.50	10	D1	3.40	0.50	1.00
0.50	10	D1	3.60	0.50	1.00
0.50	10	D1	3.80	0.50	1.00
0.50	10	D1	4.00	0.50	1.00
0.50	10	D1	0.20	0.40	0.00
0.50	10	D1	0.40	0.40	0.00
0.50	10	D1	0.60	0.40	0.00
0.50	10	D1	0.80	0.40	0.00
0.50	10	D1	1.00	0.40	0.00
0.50	10	D1	1.20	0.40	0.01
0.50	10	D1	1.40	0.40	0.02
0.50	10	D1	1.60	0.40	0.06
0.50	10	D1	1.80	0.40	0.11
0.50	10	D1	2.00	0.40	0.19
0.50	10	D1	2.20	0.40	0.26
0.50	10	D1	2.40	0.40	0.29
0.50	10	D1	2.60	0.40	0.32
0.50	10	D1	2.80	0.40	0.33
0.50	10	D1	3.00	0.40	0.34
0.50	10	D1	3.20	0.40	0.35
0.50	10	D1	3.40	0.40	0.33
0.50	10	D1	3.60	0.40	0.34
0.50	10	D1	3.80	0.40	0.34
0.50	10	D1	4.00	0.40	0.34
0.50	10	D1	0.20	0.30	0.00
0.50	10	D1	0.40	0.30	0.00
0.50	10	D1	0.60	0.30	0.00
0.50	10	D1	0.80	0.30	0.00
0.50	10	D1	1.00	0.30	0.00
0.50	10	D1	1.20	0.30	0.00
0.50	10	D1	1.40	0.30	0.01
0.50	10	D1	1.60	0.30	0.02
0.50	10	D1	1.80	0.30	0.03
0.50	10	D1	2.00	0.30	0.05
0.50	10	D1	2.20	0.30	0.06
0.50	10	D1	2.40	0.30	0.07
0.50	10	D1	2.60	0.30	0.07
0.50	10	D1	2.80	0.30	0.07
0.50	10	D1	3.00	0.30	0.07
0.50	10	D1	3.20	0.30	0.07
0.50	10	D1	3.40	0.30	0.08
0.50	10	D1	3.60	0.30	0.08
0.50	10	D1	3.80	0.30	0.08
0.50	10	D1	4.00	0.30	0.07
0.50	10	D1	0.20	0.20	0.00
0.50	10	D1	0.40	0.20	0.00
0.50	10	D1	0.60	0.20	0.00
0.50	10	D1	0.80	0.20	0.00
0.50	10	D1	1.00	0.20	0.00
0.50	10	D1	1.20	0.20	0.00
0.50	10	D1	1.40	0.20	0.00
0.50	10	D1	1.60	0.20	0.01
0.50	10	D1	1.80	0.20	0.01
0.50	10	D1	2.00	0.20	0.01
0.50	10	D1	2.20	0.20	0.01
0.50	10	D1	2.40	0.20	0.01
0.50	10	D1	2.60	0.20	0.01
0.50	10	D1	2.80	0.20	0.01
0.50	10	D1	3.00	0.20	0.01
0.50	10	D1	3.20	0.20	0.01
0.50	10	D1	3.40	0.20	0.01
0.50	10	D1	3.60	0.20	0.01
0.50	10	D1	3.80	0.20	0.01
0.50	10	D1	4.00	0.20	0.01
0.50	10	D1	0.20	0.10	0.00
0.50	10	D1	0.40	0.10	0.00
0.50	10	D1	0.60	0.10	0.00
0.50	10	D1	0.80	0.10	0.00
0.50	10	D1	1.00	0.10	0.00
0.50	10	D1	1.20	0.10	0.00
0.50	10	D1	1.40	0.10	0.00
0.50	10	D1	1.60	0.10	0.00
0.50	10	D1	1.80	0.10	0.00
0.50	10	D1	2.00	0.10	0.00
0.50	10	D1	2.20	0.10	0.00
0.50	10	D1	2.40	0.10	0.00
0.50	10	D1	2.60	0.10	0.00
0.50	10	D1	2.80	0.10	0.00
0.50	10	D1	3.00	0.10	0.00
0.50	10	D1	3.20	0.10	0.00
0.50	10	D1	3.40	0.10	0.00
0.50	10	D1	3.60	0.10	0.00
0.50	10	D1	3.80	0.10	0.00
0.50	10	D1	4.00	0.10	0.00
0.50	10	D2	0.20	1.00	0.00
0.50	10	D2	0.40	1.00	0.00
0.50	10	D2	0.60	1.00	0.00
0.50	10	D2	0.80	1.00	0.00
0.50	10	D2	1.00	1.00	0.00
0.50	10	D2	1.20	1.00	0.02
0.50	10	D2	1.40	1.00	0.14
0.50	10	D2	1.60	1.00	0.47
0.50	10	D2	1.80	1.00	0.84
0.50	10	D2	2.00	1.00	0.98
0.50	10	D2	2.20	1.00	1.00
0.50	10	D2	2.40	1.00	1.00
0.50	10	D2	2.60	1.00	1.00
0.50	10	D2	2.80	1.00	1.00
0.50	10	D2	3.00	1.00	1.00
0.50	10	D2	3.20	1.00	1.00
0.50	10	D2	3.40	1.00	1.00
0.50	10	D2	3.60	1.00	1.00
0.50	10	D2	3.80	1.00	1.00
0.50	10	D2	4.00	1.00	1.00
0.50	10	D2	0.20	0.90	0.00
0.50	10	D2	0.40	0.90	0.00
0.50	10	D2	0.60	0.90	0.00
0.50	10	D2	0.80	0.90	0.00
0.50	10	D2	1.00	0.90	0.00
0.50	10	D2	1.20	0.90	0.02
0.50	10	D2	1.40	0.90	0.11
0.50	10	D2	1.60	0.90	0.40
0.50	10	D2	1.80	0.90	0.75
0.50	10	D2	2.00	0.90	0.95
0.50	10	D2	2.20	0.90	1.00
0.50	10	D2	2.40	0.90	1.00
0.50	10	D2	2.60	0.90	1.00
0.50	10	D2	2.80	0.90	1.00
0.50	10	D2	3.00	0.90	1.00
0.50	10	D2	3.20	0.90	1.00
0.50	10	D2	3.40	0.90	1.00
0.50	10	D2	3.60	0.90	1.00
0.50	10	D2	3.80	0.90	1.00
0.50	10	D2	4.00	0.90	1.00
0.50	10	D2	0.20	0.80	0.00
0.50	10	D2	0.40	0.80	0.00
0.50	10	D2	0.60	0.80	0.00
0.50	10	D2	0.80	0.80	0.00
0.50	10	D2	1.00	0.80	0.00
0.50	10	D2	1.20	0.80	0.01
0.50	10	D2	1.40	0.80	0.08
0.50	10	D2	1.60	0.80	0.30
0.50	10	D2	1.80	0.80	0.65
0.50	10	D2	2.00	0.80	0.91
0.50	10	D2	2.20	0.80	0.99
0.50	10	D2	2.40	0.80	1.00
0.50	10	D2	2.60	0.80	1.00
0.50	10	D2	2.80	0.80	1.00
0.50	10	D2	3.00	0.80	1.00
0.50	10	D2	3.20	0.80	1.00
0.50	10	D2	3.40	0.80	1.00
0.50	10	D2	3.60	0.80	1.00
0.50	10	D2	3.80	0.80	1.00
0.50	10	D2	4.00	0.80	1.00
0.50	10	D2	0.20	0.70	0.00
0.50	10	D2	0.40	0.70	0.00
0.50	10	D2	0.60	0.70	0.00
0.50	10	D2	0.80	0.70	0.00
0.50	10	D2	1.00	0.70	0.00
0.50	10	D2	1.20	0.70	0.01
0.50	10	D2	1.40	0.70	0.05
0.50	10	D2	1.60	0.70	0.23
0.50	10	D2	1.80	0.70	0.52
0.50	10	D2	2.00	0.70	0.82
0.50	10	D2	2.20	0.70	0.96
0.50	10	D2	2.40	0.70	1.00
0.50	10	D2	2.60	0.70	1.00
0.50	10	D2	2.80	0.70	1.00
0.50	10	D2	3.00	0.70	1.00
0.50	10	D2	3.20	0.70	1.00
0.50	10	D2	3.40	0.70	1.00
0.50	10	D2	3.60	0.70	1.00
0.50	10	D2	3.80	0.70	1.00
0.50	10	D2	4.00	0.70	1.00
0.50	10	D2	0.20	0.60	0.00
0.50	10	D2	0.40	0.60	0.00
0.50	10	D2	0.60	0.60	0.00
0.50	10	D2	0.80	0.60	0.00
0.50	10	D2	1.00	0.60	0.00
0.50	10	D2	1.20	0.60	0.01
0.50	10	D2	1.40	0.60	0.03
0.50	10	D2	1.60	0.60	0.15
0.50	10	D2	1.80	0.60	0.39
0.50	10	D2	2.00	0.60	0.69
0.50	10	D2	2.20	0.60	0.90
0.50	10	D2	2.40	0.60	0.98
0.50	10	D2	2.60	0.60	1.00
0.50	10	D2	2.80	0.60	1.00
0.50	10	D2	3.00	0.60	1.00
0.50	10	D2	3.20	0.60	1.00
0.50	10	D2	3.40	0.60	1.00
0.50	10	D2	3.60	0.60	1.00
0.50	10	D2	3.80	0.60	1.00
0.50	10	D2	4.00	0.60	1.00
0.50	10	D2	0.20	0.50	0.00
0.50	10	D2	0.40	0.50	0.00
0.50	10	D2	0.60	0.50	0.00
0.50	10	D2	0.80	0.50	0.00
0.50	10	D2	1.00	0.50	0.00
0.50	10	D2	1.20	0.50	0.00
0.50	10	D2	1.40	0.50	0.02
0.50	10	D2	1.60	0.50	0.09
0.50	10	D2	1.80	0.50	0.25
0.50	10	D2	2.00	0.50	0.50
0.50	10	D2	2.20	0.50	0.76
0.50	10	D2	2.40	0.50	0.91
0.50	10	D2	2.60	0.50	0.98
0.50	10	D2	2.80	0.50	1.00
0.50	10	D2	3.00	0.50	1.00
0.50	10	D2	3.20	0.50	1.00
0.50	10	D2	3.40	0.50	1.00
0.50	10	D2	3.60	0.50	1.00
0.50	10	D2	3.80	0.50	1.00
0.50	10	D2	4.00	0.50	1.00
0.50	10	D2	0.20	0.40	0.00
0.50	10	D2	0.40	0.40	0.00
0.50	10	D2	0.60	0.40	0.00
0.50	10	D2	0.80	0.40	0.00
0.50	10	D2	1.00	0.40	0.00
0.50	10	D2	1.20	0.40	0.00
0.50	10	D2	1.40	0.40	0.01
0.50	10	D2	1.60	0.40	0.04
0.50	10	D2	1.80	0.40	0.12
0.50	10	D2	2.00	0.40	0.27
0.50	10	D2	2.20	0.40	0.46
0.50	10	D2	2.40	0.40	0.68
0.50	10	D2	2.60	0.40	0.83
0.50	10	D2	2.80	0.40	0.93
0.50	10	D2	3.00	0.40	0.97
0.50	10	D2	3.20	0.40	0.99
0.50	10	D2	3.40	0.40	1.00
0.50	10	D2	3.60	0.40	1.00
0.50	10	D2	3.80	0.40	1.00
0.50	10	D2	4.00	0.40	1.00
0.50	10	D2	0.20	0.30	0.00
0.50	10	D2	0.40	0.30	0.00
0.50	10	D2	0.60	0.30	0.00
0.50	10	D2	0.80	0.30	0.00
0.50	10	D2	1.00	0.30	0.00
0.50	10	D2	1.20	0.30	0.00
0.50	10	D2	1.40	0.30	0.01
0.50	10	D2	1.60	0.30	0.02
0.50	10	D2	1.80	0.30	0.04
0.50	10	D2	2.00	0.30	0.08
0.50	10	D2	2.20	0.30	0.12
0.50	10	D2	2.40	0.30	0.16
0.50	10	D2	2.60	0.30	0.19
0.50	10	D2	2.80	0.30	0.21
0.50	10	D2	3.00	0.30	0.22
0.50	10	D2	3.20	0.30	0.23
0.50	10	D2	3.40	0.30	0.23
0.50	10	D2	3.60	0.30	0.23
0.50	10	D2	3.80	0.30	0.23
0.50	10	D2	4.00	0.30	0.22
0.50	10	D2	0.20	0.20	0.00
0.50	10	D2	0.40	0.20	0.00
0.50	10	D2	0.60	0.20	0.00
0.50	10	D2	0.80	0.20	0.00
0.50	10	D2	1.00	0.20	0.00
0.50	10	D2	1.20	0.20	0.00
0.50	10	D2	1.40	0.20	0.00
0.50	10	D2	1.60	0.20	0.01
0.50	10	D2	1.80	0.20	0.01
0.50	10	D2	2.00	0.20	0.02
0.50	10	D2	2.20	0.20	0.02
0.50	10	D2	2.40	0.20	0.02
0.50	10	D2	2.60	0.20	0.03
0.50	10	D2	2.80	0.20	0.03
0.50	10	D2	3.00	0.20	0.03
0.50	10	D2	3.20	0.20	0.03
0.50	10	D2	3.40	0.20	0.03
0.50	10	D2	3.60	0.20	0.03
0.50	10	D2	3.80	0.20	0.03
0.50	10	D2	4.00	0.20	0.03
0.50	10	D2	0.20	0.10	0.00
0.50	10	D2	0.40	0.10	0.00
0.50	10	D2	0.60	0.10	0.00
0.50	10	D2	0.80	0.10	0.00
0.50	10	D2	1.00	0.10	0.00
0.50	10	D2	1.20	0.10	0.00
0.50	10	D2	1.40	0.10	0.00
0.50	10	D2	1.60	0.10	0.00
0.50	10	D2	1.80	0.10	0.00
0.50	10	D2	2.00	0.10	0.00
0.50	10	D2	2.20	0.10	0.00
0.50	10	D2	2.40	0.10	0.00
0.50	10	D2	2.60	0.10	0.00
0.50	10	D2	2.80	0.10	0.00
0.50	10	D2	3.00	0.10	0.00
0.50	10	D2	3.20	0.10	0.00
0.50	10	D2	3.40	0.10	0.00
0.50	10	D2	3.60	0.10	0.00
0.50	10	D2	3.80	0.10	0.00
0.50	10	D2	4.00	0.10	0.00
0.50	10	D3	0.20	1.00	0.00
0.50	10	D3	0.40	1.00	0.00
0.50	10	D3	0.60	1.00	0.00
0.50	10	D3	0.80	1.00	0.00
0.50	10	D3	1.00	1.00	0.00
0.50	10	D3	1.20	1.00	0.00
0.50	10	D3	1.40	1.00	0.01
0.50	10	D3	1.60	1.00	0.06
0.50	10	D3	1.80	1.00	0.29
0.50	10	D3	2.00	1.00	0.67
0.50	10	D3	2.20	1.00	0.93
0.50	10	D3	2.40	1.00	0.99
0.50	10	D3	2.60	1.00	1.00
0.50	10	D3	2.80	1.00	1.00
0.50	10	D3	3.00	1.00	1.00
0.50	10	D3	3.20	1.00	1.00
0.50	10	D3	3.40	1.00	1.00
0.50	10	D3	3.60	1.00	1.00
0.50	10	D3	3.80	1.00	1.00
0.50	10	D3	4.00	1.00	1.00
0.50	10	D3	0.20	0.90	0.00
0.50	10	D3	0.40	0.90	0.00
0.50	10	D3	0.60	0.90	0.00
0.50	10	D3	0.80	0.90	0.00
0.50	10	D3	1.00	0.90	0.00
0.50	10	D3	1.20	0.90	0.00
0.50	10	D3	1.40	0.90	0.00
0.50	10	D3	1.60	0.90	0.04
0.50	10	D3	1.80	0.90	0.22
0.50	10	D3	2.00	0.90	0.58
0.50	10	D3	2.20	0.90	0.88
0.50	10	D3	2.40	0.90	0.99
0.50	10	D3	2.60	0.90	1.00
0.50	10	D3	2.80	0.90	1.00
0.50	10	D3	3.00	0.90	1.00
0.50	10	D3	3.20	0.90	1.00
0.50	10	D3	3.40	0.90	1.00
0.50	10	D3	3.60	0.90	1.00
0.50	10	D3	3.80	0.90	1.00
0.50	10	D3	4.00	0.90	1.00
0.50	10	D3	0.20	0.80	0.00
0.50	10	D3	0.40	0.80	0.00
0.50	10	D3	0.60	0.80	0.00
0.50	10	D3	0.80	0.80	0.00
0.50	10	D3	1.00	0.80	0.00
0.50	10	D3	1.20	0.80	0.00
0.50	10	D3	1.40	0.80	0.00
0.50	10	D3	1.60	0.80	0.03
0.50	10	D3	1.80	0.80	0.16
0.50	10	D3	2.00	0.80	0.47
0.50	10	D3	2.20	0.80	0.79
0.50	10	D3	2.40	0.80	0.96
0.50	10	D3	2.60	0.80	1.00
0.50	10	D3	2.80	0.80	1.00
0.50	10	D3	3.00	0.80	1.00
0.50	10	D3	3.20	0.80	1.00
0.50	10	D3	3.40	0.80	1.00
0.50	10	D3	3.60	0.80	1.00
0.50	10	D3	3.80	0.80	1.00
0.50	10	D3	4.00	0.80	1.00
0.50	10	D3	0.20	0.70	0.00
0.50	10	D3	0.40	0.70	0.00
0.50	10	D3	0.60	0.70	0.00
0.50	10	D3	0.80	0.70	0.00
0.50	10	D3	1.00	0.70	0.00
0.50	10	D3	1.20	0.70	0.00
0.50	10	D3	1.40	0.70	0.00
0.50	10	D3	1.60	0.70	0.02
0.50	10	D3	1.80	0.70	0.11
0.50	10	D3	2.00	0.70	0.35
0.50	10	D3	2.20	0.70	0.68
0.50	10	D3	2.40	0.70	0.91
0.50	10	D3	2.60	0.70	0.99
0.50	10	D3	2.80	0.70	1.00
0.50	10	D3	3.00	0.70	1.00
0.50	10	D3	3.20	0.70	1.00
0.50	10	D3	3.40	0.70	1.00
0.50	10	D3	3.60	0.70	1.00
0.50	10	D3	3.80	0.70	1.00
0.50	10	D3	4.00	0.70	1.00
0.50	10	D3	0.20	0.60	0.00
0.50	10	D3	0.40	0.60	0.00
0.50	10	D3	0.60	0.60	0.00
0.50	10	D3	0.80	0.60	0.00
0.50	10	D3	1.00	0.60	0.00
0.50	10	D3	1.20	0.60	0.00
0.50	10	D3	1.40	0.60	0.00
0.50	10	D3	1.60	0.60	0.01
0.50	10	D3	1.80	0.60	0.06
0.50	10	D3	2.00	0.60	0.23
0.50	10	D3	2.20	0.60	0.52
0.50	10	D3	2.40	0.60	0.80
0.50	10	D3	2.60	0.60	0.95
0.50	10	D3	2.80	0.60	0.99
0.50	10	D3	3.00	0.60	1.00
0.50	10	D3	3.20	0.60	1.00
0.50	10	D3	3.40	0.60	1.00
0.50	10	D3	3.60	0.60	1.00
0.50	10	D3	3.80	0.60	1.00
0.50	10	D3	4.00	0.60	1.00
0.50	10	D3	0.20	0.50	0.00
0.50	10	D3	0.40	0.50	0.00
0.50	10	D3	0.60	0.50	0.00
0.50	10	D3	0.80	0.50	0.00
0.50	10	D3	1.00	0.50	0.00
0.50	10	D3	1.20	0.50	0.00
0.50	10	D3	1.40	0.50	0.00
0.50	10	D3	1.60	0.50	0.01
0.50	10	D3	1.80	0.50	0.03
0.50	10	D3	2.00	0.50	0.13
0.50	10	D3	2.20	0.50	0.33
0.50	10	D3	2.40	0.50	0.61
0.50	10	D3	2.60	0.50	0.83
0.50	10	D3	2.80	0.50	0.95
0.50	10	D3	3.00	0.50	0.99
0.50	10	D3	3.20	0.50	1.00
0.50	10	D3	3.40	0.50	1.00
0.50	10	D3	3.60	0.50	1.00
0.50	10	D3	3.80	0.50	1.00
0.50	10	D3	4.00	0.50	1.00
0.50	10	D3	0.20	0.40	0.00
0.50	10	D3	0.40	0.40	0.00
0.50	10	D3	0.60	0.40	0.00
0.50	10	D3	0.80	0.40	0.00
0.50	10	D3	1.00	0.40	0.00
0.50	10	D3	1.20	0.40	0.00
0.50	10	D3	1.40	0.40	0.00
0.50	10	D3	1.60	0.40	0.00
0.50	10	D3	1.80	0.40	0.01
0.50	10	D3	2.00	0.40	0.05
0.50	10	D3	2.20	0.40	0.15
0.50	10	D3	2.40	0.40	0.32
0.50	10	D3	2.60	0.40	0.54
0.50	10	D3	2.80	0.40	0.73
0.50	10	D3	3.00	0.40	0.88
0.50	10	D3	3.20	0.40	0.95
0.50	10	D3	3.40	0.40	0.98
0.50	10	D3	3.60	0.40	1.00
0.50	10	D3	3.80	0.40	1.00
0.50	10	D3	4.00	0.40	1.00
0.50	10	D3	0.20	0.30	0.00
0.50	10	D3	0.40	0.30	0.00
0.50	10	D3	0.60	0.30	0.00
0.50	10	D3	0.80	0.30	0.00
0.50	10	D3	1.00	0.30	0.00
0.50	10	D3	1.20	0.30	0.00
0.50	10	D3	1.40	0.30	0.00
0.50	10	D3	1.60	0.30	0.00
0.50	10	D3	1.80	0.30	0.00
0.50	10	D3	2.00	0.30	0.01
0.50	10	D3	2.20	0.30	0.03
0.50	10	D3	2.40	0.30	0.05
0.50	10	D3	2.60	0.30	0.07
0.50	10	D3	2.80	0.30	0.09
0.50	10	D3	3.00	0.30	0.11
0.50	10	D3	3.20	0.30	0.12
0.50	10	D3	3.40	0.30	0.12
0.50	10	D3	3.60	0.30	0.12
0.50	10	D3	3.80	0.30	0.12
0.50	10	D3	4.00	0.30	0.12
0.50	10	D3	0.20	0.20	0.00
0.50	10	D3	0.40	0.20	0.00
0.50	10	D3	0.60	0.20	0.00
0.50	10	D3	0.80	0.20	0.00
0.50	10	D3	1.00	0.20	0.00
0.50	10	D3	1.20	0.20	0.00
0.50	10	D3	1.40	0.20	0.00
0.50	10	D3	1.60	0.20	0.00
0.50	10	D3	1.80	0.20	0.00
0.50	10	D3	2.00	0.20	0.00
0.50	10	D3	2.20	0.20	0.00
0.50	10	D3	2.40	0.20	0.00
0.50	10	D3	2.60	0.20	0.00
0.50	10	D3	2.80	0.20	0.01
0.50	10	D3	3.00	0.20	0.01
0.50	10	D3	3.20	0.20	0.01
0.50	10	D3	3.40	0.20	0.01
0.50	10	D3	3.60	0.20	0.01
0.50	10	D3	3.80	0.20	0.01
0.50	10	D3	4.00	0.20	0.01
0.50	10	D3	0.20	0.10	0.00
0.50	10	D3	0.40	0.10	0.00
0.50	10	D3	0.60	0.10	0.00
0.50	10	D3	0.80	0.10	0.00
0.50	10	D3	1.00	0.10	0.00
0.50	10	D3	1.20	0.10	0.00
0.50	10	D3	1.40	0.10	0.00
0.50	10	D3	1.60	0.10	0.00
0.50	10	D3	1.80	0.10	0.00
0.50	10	D3	2.00	0.10	0.00
0.50	10	D3	2.20	0.10	0.00
0.50	10	D3	2.40	0.10	0.00
0.50	10	D3	2.60	0.10	0.00
0.50	10	D3	2.80	0.10	0.00
0.50	10	D3	3.00	0.10	0.00
0.50	10	D3	3.20	0.10	0.00
0.50	10	D3	3.40	0.10	0.00
0.50	10	D3	3.60	0.10	0.00
0.50	10	D3	3.80	0.10	0.00
0.50	10	D3	4.00	0.10	0.00
0.50	10	D4	0.20	1.00	0.00
0.50	10	D4	0.40	1.00	0.00
0.50	10	D4	0.60	1.00	0.00
0.50	10	D4	0.80	1.00	0.00
0.50	10	D4	1.00	1.00	0.00
0.50	10	D4	1.20	1.00	0.00
0.50	10	D4	1.40	1.00	0.00
0.50	10	D4	1.60	1.00	0.02
0.50	10	D4	1.80	1.00	0.10
0.50	10	D4	2.00	1.00	0.35
0.50	10	D4	2.20	1.00	0.72
0.50	10	D4	2.40	1.00	0.95
0.50	10	D4	2.60	1.00	1.00
0.50	10	D4	2.80	1.00	1.00
0.50	10	D4	3.00	1.00	1.00
0.50	10	D4	3.20	1.00	1.00
0.50	10	D4	3.40	1.00	1.00
0.50	10	D4	3.60	1.00	1.00
0.50	10	D4	3.80	1.00	1.00
0.50	10	D4	4.00	1.00	1.00
0.50	10	D4	0.20	0.90	0.00
0.50	10	D4	0.40	0.90	0.00
0.50	10	D4	0.60	0.90	0.00
0.50	10	D4	0.80	0.90	0.00
0.50	10	D4	1.00	0.90	0.00
0.50	10	D4	1.20	0.90	0.00
0.50	10	D4	1.40	0.90	0.00
0.50	10	D4	1.60	0.90	0.01
0.50	10	D4	1.80	0.90	0.08
0.50	10	D4	2.00	0.90	0.30
0.50	10	D4	2.20	0.90	0.65
0.50	10	D4	2.40	0.90	0.91
0.50	10	D4	2.60	0.90	0.99
0.50	10	D4	2.80	0.90	1.00
0.50	10	D4	3.00	0.90	1.00
0.50	10	D4	3.20	0.90	1.00
0.50	10	D4	3.40	0.90	1.00
0.50	10	D4	3.60	0.90	1.00
0.50	10	D4	3.80	0.90	1.00
0.50	10	D4	4.00	0.90	1.00
0.50	10	D4	0.20	0.80	0.00
0.50	10	D4	0.40	0.80	0.00
0.50	10	D4	0.60	0.80	0.00
0.50	10	D4	0.80	0.80	0.00
0.50	10	D4	1.00	0.80	0.00
0.50	10	D4	1.20	0.80	0.00
0.50	10	D4	1.40	0.80	0.00
0.50	10	D4	1.60	0.80	0.01
0.50	10	D4	1.80	0.80	0.06
0.50	10	D4	2.00	0.80	0.24
0.50	10	D4	2.20	0.80	0.56
0.50	10	D4	2.40	0.80	0.85
0.50	10	D4	2.60	0.80	0.98
0.50	10	D4	2.80	0.80	1.00
0.50	10	D4	3.00	0.80	1.00
0.50	10	D4	3.20	0.80	1.00
0.50	10	D4	3.40	0.80	1.00
0.50	10	D4	3.60	0.80	1.00
0.50	10	D4	3.80	0.80	1.00
0.50	10	D4	4.00	0.80	1.00
0.50	10	D4	0.20	0.70	0.00
0.50	10	D4	0.40	0.70	0.00
0.50	10	D4	0.60	0.70	0.00
0.50	10	D4	0.80	0.70	0.00
0.50	10	D4	1.00	0.70	0.00
0.50	10	D4	1.20	0.70	0.00
0.50	10	D4	1.40	0.70	0.00
0.50	10	D4	1.60	0.70	0.01
0.50	10	D4	1.80	0.70	0.04
0.50	10	D4	2.00	0.70	0.17
0.50	10	D4	2.20	0.70	0.47
0.50	10	D4	2.40	0.70	0.78
0.50	10	D4	2.60	0.70	0.95
0.50	10	D4	2.80	0.70	0.99
0.50	10	D4	3.00	0.70	1.00
0.50	10	D4	3.20	0.70	1.00
0.50	10	D4	3.40	0.70	1.00
0.50	10	D4	3.60	0.70	1.00
0.50	10	D4	3.80	0.70	1.00
0.50	10	D4	4.00	0.70	1.00
0.50	10	D4	0.20	0.60	0.00
0.50	10	D4	0.40	0.60	0.00
0.50	10	D4	0.60	0.60	0.00
0.50	10	D4	0.80	0.60	0.00
0.50	10	D4	1.00	0.60	0.00
0.50	10	D4	1.20	0.60	0.00
0.50	10	D4	1.40	0.60	0.00
0.50	10	D4	1.60	0.60	0.00
0.50	10	D4	1.80	0.60	0.03
0.50	10	D4	2.00	0.60	0.12
0.50	10	D4	2.20	0.60	0.35
0.50	10	D4	2.40	0.60	0.66
0.50	10	D4	2.60	0.60	0.89
0.50	10	D4	2.80	0.60	0.98
0.50	10	D4	3.00	0.60	1.00
0.50	10	D4	3.20	0.60	1.00
0.50	10	D4	3.40	0.60	1.00
0.50	10	D4	3.60	0.60	1.00
0.50	10	D4	3.80	0.60	1.00
0.50	10	D4	4.00	0.60	1.00
0.50	10	D4	0.20	0.50	0.00
0.50	10	D4	0.40	0.50	0.00
0.50	10	D4	0.60	0.50	0.00
0.50	10	D4	0.80	0.50	0.00
0.50	10	D4	1.00	0.50	0.00
0.50	10	D4	1.20	0.50	0.00
0.50	10	D4	1.40	0.50	0.00
0.50	10	D4	1.60	0.50	0.00
0.50	10	D4	1.80	0.50	0.02
0.50	10	D4	2.00	0.50	0.07
0.50	10	D4	2.20	0.50	0.24
0.50	10	D4	2.40	0.50	0.51
0.50	10	D4	2.60	0.50	0.79
0.50	10	D4	2.80	0.50	0.93
0.50	10	D4	3.00	0.50	0.99
0.50	10	D4	3.20	0.50	1.00
0.50	10	D4	3.40	0.50	1.00
0.50	10	D4	3.60	0.50	1.00
0.50	10	D4	3.80	0.50	1.00
0.50	10	D4	4.00	0.50	1.00
0.50	10	D4	0.20	0.40	0.00
0.50	10	D4	0.40	0.40	0.00
0.50	10	D4	0.60	0.40	0.00
0.50	10	D4	0.80	0.40	0.00
0.50	10	D4	1.00	0.40	0.00
0.50	10	D4	1.20	0.40	0.00
0.50	10	D4	1.40	0.40	0.00
0.50	10	D4	1.60	0.40	0.00
0.50	10	D4	1.80	0.40	0.01
0.50	10	D4	2.00	0.40	0.04
0.50	10	D4	2.20	0.40	0.14
0.50	10	D4	2.40	0.40	0.33
0.50	10	D4	2.60	0.40	0.59
0.50	10	D4	2.80	0.40	0.80
0.50	10	D4	3.00	0.40	0.94
0.50	10	D4	3.20	0.40	0.98
0.50	10	D4	3.40	0.40	1.00
0.50	10	D4	3.60	0.40	1.00
0.50	10	D4	3.80	0.40	1.00
0.50	10	D4	4.00	0.40	1.00
0.50	10	D4	0.20	0.30	0.00
0.50	10	D4	0.40	0.30	0.00
0.50	10	D4	0.60	0.30	0.00
0.50	10	D4	0.80	0.30	0.00
0.50	10	D4	1.00	0.30	0.00
0.50	10	D4	1.20	0.30	0.00
0.50	10	D4	1.40	0.30	0.00
0.50	10	D4	1.60	0.30	0.00
0.50	10	D4	1.80	0.30	0.00
0.50	10	D4	2.00	0.30	0.02
0.50	10	D4	2.20	0.30	0.05
0.50	10	D4	2.40	0.30	0.15
0.50	10	D4	2.60	0.30	0.29
0.50	10	D4	2.80	0.30	0.52
0.50	10	D4	3.00	0.30	0.69
0.50	10	D4	3.20	0.30	0.85
0.50	10	D4	3.40	0.30	0.94
0.50	10	D4	3.60	0.30	0.98
0.50	10	D4	3.80	0.30	0.99
0.50	10	D4	4.00	0.30	1.00
0.50	10	D4	0.20	0.20	0.00
0.50	10	D4	0.40	0.20	0.00
0.50	10	D4	0.60	0.20	0.00
0.50	10	D4	0.80	0.20	0.00
0.50	10	D4	1.00	0.20	0.00
0.50	10	D4	1.20	0.20	0.00
0.50	10	D4	1.40	0.20	0.00
0.50	10	D4	1.60	0.20	0.00
0.50	10	D4	1.80	0.20	0.00
0.50	10	D4	2.00	0.20	0.00
0.50	10	D4	2.20	0.20	0.01
0.50	10	D4	2.40	0.20	0.02
0.50	10	D4	2.60	0.20	0.03
0.50	10	D4	2.80	0.20	0.04
0.50	10	D4	3.00	0.20	0.05
0.50	10	D4	3.20	0.20	0.06
0.50	10	D4	3.40	0.20	0.06
0.50	10	D4	3.60	0.20	0.06
0.50	10	D4	3.80	0.20	0.06
0.50	10	D4	4.00	0.20	0.06
0.50	10	D4	0.20	0.10	0.00
0.50	10	D4	0.40	0.10	0.00
0.50	10	D4	0.60	0.10	0.00
0.50	10	D4	0.80	0.10	0.00
0.50	10	D4	1.00	0.10	0.00
0.50	10	D4	1.20	0.10	0.00
0.50	10	D4	1.40	0.10	0.00
0.50	10	D4	1.60	0.10	0.00
0.50	10	D4	1.80	0.10	0.00
0.50	10	D4	2.00	0.10	0.00
0.50	10	D4	2.20	0.10	0.00
0.50	10	D4	2.40	0.10	0.00
0.50	10	D4	2.60	0.10	0.00
0.50	10	D4	2.80	0.10	0.00
0.50	10	D4	3.00	0.10	0.00
0.50	10	D4	3.20	0.10	0.00
0.50	10	D4	3.40	0.10	0.00
0.50	10	D4	3.60	0.10	0.00
0.50	10	D4	3.80	0.10	0.00
0.50	10	D4	4.00	0.10	0.00
0.50	10	D5	0.20	1.00	0.00
0.50	10	D5	0.40	1.00	0.00
0.50	10	D5	0.60	1.00	0.00
0.50	10	D5	0.80	1.00	0.00
0.50	10	D5	1.00	1.00	0.00
0.50	10	D5	1.20	1.00	0.00
0.50	10	D5	1.40	1.00	0.00
0.50	10	D5	1.60	1.00	0.00
0.50	10	D5	1.80	1.00	0.00
0.50	10	D5	2.00	1.00	0.04
0.50	10	D5	2.20	1.00	0.20
0.50	10	D5	2.40	1.00	0.55
0.50	10	D5	2.60	1.00	0.87
0.50	10	D5	2.80	1.00	0.98
0.50	10	D5	3.00	1.00	1.00
0.50	10	D5	3.20	1.00	1.00
0.50	10	D5	3.40	1.00	1.00
0.50	10	D5	3.60	1.00	1.00
0.50	10	D5	3.80	1.00	1.00
0.50	10	D5	4.00	1.00	1.00
0.50	10	D5	0.20	0.90	0.00
0.50	10	D5	0.40	0.90	0.00
0.50	10	D5	0.60	0.90	0.00
0.50	10	D5	0.80	0.90	0.00
0.50	10	D5	1.00	0.90	0.00
0.50	10	D5	1.20	0.90	0.00
0.50	10	D5	1.40	0.90	0.00
0.50	10	D5	1.60	0.90	0.00
0.50	10	D5	1.80	0.90	0.00
0.50	10	D5	2.00	0.90	0.03
0.50	10	D5	2.20	0.90	0.16
0.50	10	D5	2.40	0.90	0.47
0.50	10	D5	2.60	0.90	0.81
0.50	10	D5	2.80	0.90	0.97
0.50	10	D5	3.00	0.90	1.00
0.50	10	D5	3.20	0.90	1.00
0.50	10	D5	3.40	0.90	1.00
0.50	10	D5	3.60	0.90	1.00
0.50	10	D5	3.80	0.90	1.00
0.50	10	D5	4.00	0.90	1.00
0.50	10	D5	0.20	0.80	0.00
0.50	10	D5	0.40	0.80	0.00
0.50	10	D5	0.60	0.80	0.00
0.50	10	D5	0.80	0.80	0.00
0.50	10	D5	1.00	0.80	0.00
0.50	10	D5	1.20	0.80	0.00
0.50	10	D5	1.40	0.80	0.00
0.50	10	D5	1.60	0.80	0.00
0.50	10	D5	1.80	0.80	0.00
0.50	10	D5	2.00	0.80	0.02
0.50	10	D5	2.20	0.80	0.11
0.50	10	D5	2.40	0.80	0.38
0.50	10	D5	2.60	0.80	0.73
0.50	10	D5	2.80	0.80	0.93
0.50	10	D5	3.00	0.80	0.99
0.50	10	D5	3.20	0.80	1.00
0.50	10	D5	3.40	0.80	1.00
0.50	10	D5	3.60	0.80	1.00
0.50	10	D5	3.80	0.80	1.00
0.50	10	D5	4.00	0.80	1.00
0.50	10	D5	0.20	0.70	0.00
0.50	10	D5	0.40	0.70	0.00
0.50	10	D5	0.60	0.70	0.00
0.50	10	D5	0.80	0.70	0.00
0.50	10	D5	1.00	0.70	0.00
0.50	10	D5	1.20	0.70	0.00
0.50	10	D5	1.40	0.70	0.00
0.50	10	D5	1.60	0.70	0.00
0.50	10	D5	1.80	0.70	0.00
0.50	10	D5	2.00	0.70	0.02
0.50	10	D5	2.20	0.70	0.09
0.50	10	D5	2.40	0.70	0.30
0.50	10	D5	2.60	0.70	0.63
0.50	10	D5	2.80	0.70	0.88
0.50	10	D5	3.00	0.70	0.98
0.50	10	D5	3.20	0.70	1.00
0.50	10	D5	3.40	0.70	1.00
0.50	10	D5	3.60	0.70	1.00
0.50	10	D5	3.80	0.70	1.00
0.50	10	D5	4.00	0.70	1.00
0.50	10	D5	0.20	0.60	0.00
0.50	10	D5	0.40	0.60	0.00
0.50	10	D5	0.60	0.60	0.00
0.50	10	D5	0.80	0.60	0.00
0.50	10	D5	1.00	0.60	0.00
0.50	10	D5	1.20	0.60	0.00
0.50	10	D5	1.40	0.60	0.00
0.50	10	D5	1.60	0.60	0.00
0.50	10	D5	1.80	0.60	0.00
0.50	10	D5	2.00	0.60	0.01
0.50	10	D5	2.20	0.60	0.06
0.50	10	D5	2.40	0.60	0.21
0.50	10	D5	2.60	0.60	0.51
0.50	10	D5	2.80	0.60	0.79
0.50	10	D5	3.00	0.60	0.95
0.50	10	D5	3.20	0.60	0.99
0.50	10	D5	3.40	0.60	1.00
0.50	10	D5	3.60	0.60	1.00
0.50	10	D5	3.80	0.60	1.00
0.50	10	D5	4.00	0.60	1.00
0.50	10	D5	0.20	0.50	0.00
0.50	10	D5	0.40	0.50	0.00
0.50	10	D5	0.60	0.50	0.00
0.50	10	D5	0.80	0.50	0.00
0.50	10	D5	1.00	0.50	0.00
0.50	10	D5	1.20	0.50	0.00
0.50	10	D5	1.40	0.50	0.00
0.50	10	D5	1.60	0.50	0.00
0.50	10	D5	1.80	0.50	0.00
0.50	10	D5	2.00	0.50	0.00
0.50	10	D5	2.20	0.50	0.03
0.50	10	D5	2.40	0.50	0.13
0.50	10	D5	2.60	0.50	0.37
0.50	10	D5	2.80	0.50	0.65
0.50	10	D5	3.00	0.50	0.87
0.50	10	D5	3.20	0.50	0.97
0.50	10	D5	3.40	0.50	1.00
0.50	10	D5	3.60	0.50	1.00
0.50	10	D5	3.80	0.50	1.00
0.50	10	D5	4.00	0.50	1.00
0.50	10	D5	0.20	0.40	0.00
0.50	10	D5	0.40	0.40	0.00
0.50	10	D5	0.60	0.40	0.00
0.50	10	D5	0.80	0.40	0.00
0.50	10	D5	1.00	0.40	0.00
0.50	10	D5	1.20	0.40	0.00
0.50	10	D5	1.40	0.40	0.00
0.50	10	D5	1.60	0.40	0.00
0.50	10	D5	1.80	0.40	0.00
0.50	10	D5	2.00	0.40	0.00
0.50	10	D5	2.20	0.40	0.02
0.50	10	D5	2.40	0.40	0.07
0.50	10	D5	2.60	0.40	0.21
0.50	10	D5	2.80	0.40	0.45
0.50	10	D5	3.00	0.40	0.70
0.50	10	D5	3.20	0.40	0.88
0.50	10	D5	3.40	0.40	0.97
0.50	10	D5	3.60	0.40	0.99
0.50	10	D5	3.80	0.40	1.00
0.50	10	D5	4.00	0.40	1.00
0.50	10	D5	0.20	0.30	0.00
0.50	10	D5	0.40	0.30	0.00
0.50	10	D5	0.60	0.30	0.00
0.50	10	D5	0.80	0.30	0.00
0.50	10	D5	1.00	0.30	0.00
0.50	10	D5	1.20	0.30	0.00
0.50	10	D5	1.40	0.30	0.00
0.50	10	D5	1.60	0.30	0.00
0.50	10	D5	1.80	0.30	0.00
0.50	10	D5	2.00	0.30	0.00
0.50	10	D5	2.20	0.30	0.01
0.50	10	D5	2.40	0.30	0.03
0.50	10	D5	2.60	0.30	0.08
0.50	10	D5	2.80	0.30	0.20
0.50	10	D5	3.00	0.30	0.38
0.50	10	D5	3.20	0.30	0.60
0.50	10	D5	3.40	0.30	0.79
0.50	10	D5	3.60	0.30	0.90
0.50	10	D5	3.80	0.30	0.96
0.50	10	D5	4.00	0.30	0.99
0.50	10	D5	0.20	0.20	0.00
0.50	10	D5	0.40	0.20	0.00
0.50	10	D5	0.60	0.20	0.00
0.50	10	D5	0.80	0.20	0.00
0.50	10	D5	1.00	0.20	0.00
0.50	10	D5	1.20	0.20	0.00
0.50	10	D5	1.40	0.20	0.00
0.50	10	D5	1.60	0.20	0.00
0.50	10	D5	1.80	0.20	0.00
0.50	10	D5	2.00	0.20	0.00
0.50	10	D5	2.20	0.20	0.00
0.50	10	D5	2.40	0.20	0.00
0.50	10	D5	2.60	0.20	0.00
0.50	10	D5	2.80	0.20	0.01
0.50	10	D5	3.00	0.20	0.01
0.50	10	D5	3.20	0.20	0.02
0.50	10	D5	3.40	0.20	0.02
0.50	10	D5	3.60	0.20	0.03
0.50	10	D5	3.80	0.20	0.03
0.50	10	D5	4.00	0.20	0.03
0.50	10	D5	0.20	0.10	0.00
0.50	10	D5	0.40	0.10	0.00
0.50	10	D5	0.60	0.10	0.00
0.50	10	D5	0.80	0.10	0.00
0.50	10	D5	1.00	0.10	0.00
0.50	10	D5	1.20	0.10	0.00
0.50	10	D5	1.40	0.10	0.00
0.50	10	D5	1.60	0.10	0.00
0.50	10	D5	1.80	0.10	0.00
0.50	10	D5	2.00	0.10	0.00
0.50	10	D5	2.20	0.10	0.00
0.50	10	D5	2.40	0.10	0.00
0.50	10	D5	2.60	0.10	0.00
0.50	10	D5	2.80	0.10	0.00
0.50	10	D5	3.00	0.10	0.00
0.50	10	D5	3.20	0.10	0.00
0.50	10	D5	3.40	0.10	0.00
0.50	10	D5	3.60	0.10	0.00
0.50	10	D5	3.80	0.10	0.00
0.50	10	D5	4.00	0.10	0.00
0.50	10	D6	0.20	1.00	0.00
0.50	10	D6	0.40	1.00	0.00
0.50	10	D6	0.60	1.00	0.00
0.50	10	D6	0.80	1.00	0.00
0.50	10	D6	1.00	1.00	0.00
0.50	10	D6	1.20	1.00	0.00
0.50	10	D6	1.40	1.00	0.00
0.50	10	D6	1.60	1.00	0.00
0.50	10	D6	1.80	1.00	0.00
0.50	10	D6	2.00	1.00	0.02
0.50	10	D6	2.20	1.00	0.10
0.50	10	D6	2.40	1.00	0.33
0.50	10	D6	2.60	1.00	0.66
0.50	10	D6	2.80	1.00	0.91
0.50	10	D6	3.00	1.00	0.99
0.50	10	D6	3.20	1.00	1.00
0.50	10	D6	3.40	1.00	1.00
0.50	10	D6	3.60	1.00	1.00
0.50	10	D6	3.80	1.00	1.00
0.50	10	D6	4.00	1.00	1.00
0.50	10	D6	0.20	0.90	0.00
0.50	10	D6	0.40	0.90	0.00
0.50	10	D6	0.60	0.90	0.00
0.50	10	D6	0.80	0.90	0.00
0.50	10	D6	1.00	0.90	0.00
0.50	10	D6	1.20	0.90	0.00
0.50	10	D6	1.40	0.90	0.00
0.50	10	D6	1.60	0.90	0.00
0.50	10	D6	1.80	0.90	0.00
0.50	10	D6	2.00	0.90	0.02
0.50	10	D6	2.20	0.90	0.08
0.50	10	D6	2.40	0.90	0.27
0.50	10	D6	2.60	0.90	0.60
0.50	10	D6	2.80	0.90	0.87
0.50	10	D6	3.00	0.90	0.98
0.50	10	D6	3.20	0.90	1.00
0.50	10	D6	3.40	0.90	1.00
0.50	10	D6	3.60	0.90	1.00
0.50	10	D6	3.80	0.90	1.00
0.50	10	D6	4.00	0.90	1.00
0.50	10	D6	0.20	0.80	0.00
0.50	10	D6	0.40	0.80	0.00
0.50	10	D6	0.60	0.80	0.00
0.50	10	D6	0.80	0.80	0.00
0.50	10	D6	1.00	0.80	0.00
0.50	10	D6	1.20	0.80	0.00
0.50	10	D6	1.40	0.80	0.00
0.50	10	D6	1.60	0.80	0.00
0.50	10	D6	1.80	0.80	0.00
0.50	10	D6	2.00	0.80	0.01
0.50	10	D6	2.20	0.80	0.06
0.50	10	D6	2.40	0.80	0.24
0.50	10	D6	2.60	0.80	0.54
0.50	10	D6	2.80	0.80	0.82
0.50	10	D6	3.00	0.80	0.97
0.50	10	D6	3.20	0.80	1.00
0.50	10	D6	3.40	0.80	1.00
0.50	10	D6	3.60	0.80	1.00
0.50	10	D6	3.80	0.80	1.00
0.50	10	D6	4.00	0.80	1.00
0.50	10	D6	0.20	0.70	0.00
0.50	10	D6	0.40	0.70	0.00
0.50	10	D6	0.60	0.70	0.00
0.50	10	D6	0.80	0.70	0.00
0.50	10	D6	1.00	0.70	0.00
0.50	10	D6	1.20	0.70	0.00
0.50	10	D6	1.40	0.70	0.00
0.50	10	D6	1.60	0.70	0.00
0.50	10	D6	1.80	0.70	0.00
0.50	10	D6	2.00	0.70	0.01
0.50	10	D6	2.20	0.70	0.06
0.50	10	D6	2.40	0.70	0.19
0.50	10	D6	2.60	0.70	0.47
0.50	10	D6	2.80	0.70	0.76
0.50	10	D6	3.00	0.70	0.94
0.50	10	D6	3.20	0.70	0.99
0.50	10	D6	3.40	0.70	1.00
0.50	10	D6	3.60	0.70	1.00
0.50	10	D6	3.80	0.70	1.00
0.50	10	D6	4.00	0.70	1.00
0.50	10	D6	0.20	0.60	0.00
0.50	10	D6	0.40	0.60	0.00
0.50	10	D6	0.60	0.60	0.00
0.50	10	D6	0.80	0.60	0.00
0.50	10	D6	1.00	0.60	0.00
0.50	10	D6	1.20	0.60	0.00
0.50	10	D6	1.40	0.60	0.00
0.50	10	D6	1.60	0.60	0.00
0.50	10	D6	1.80	0.60	0.00
0.50	10	D6	2.00	0.60	0.01
0.50	10	D6	2.20	0.60	0.04
0.50	10	D6	2.40	0.60	0.14
0.50	10	D6	2.60	0.60	0.38
0.50	10	D6	2.80	0.60	0.67
0.50	10	D6	3.00	0.60	0.90
0.50	10	D6	3.20	0.60	0.98
0.50	10	D6	3.40	0.60	1.00
0.50	10	D6	3.60	0.60	1.00
0.50	10	D6	3.80	0.60	1.00
0.50	10	D6	4.00	0.60	1.00
0.50	10	D6	0.20	0.50	0.00
0.50	10	D6	0.40	0.50	0.00
0.50	10	D6	0.60	0.50	0.00
0.50	10	D6	0.80	0.50	0.00
0.50	10	D6	1.00	0.50	0.00
0.50	10	D6	1.20	0.50	0.00
0.50	10	D6	1.40	0.50	0.00
0.50	10	D6	1.60	0.50	0.00
0.50	10	D6	1.80	0.50	0.00
0.50	10	D6	2.00	0.50	0.01
0.50	10	D6	2.20	0.50	0.03
0.50	10	D6	2.40	0.50	0.11
0.50	10	D6	2.60	0.50	0.29
0.50	10	D6	2.80	0.50	0.57
0.50	10	D6	3.00	0.50	0.81
0.50	10	D6	3.20	0.50	0.95
0.50	10	D6	3.40	0.50	0.99
0.50	10	D6	3.60	0.50	1.00
0.50	10	D6	3.80	0.50	1.00
0.50	10	D6	4.00	0.50	1.00
0.50	10	D6	0.20	0.40	0.00
0.50	10	D6	0.40	0.40	0.00
0.50	10	D6	0.60	0.40	0.00
0.50	10	D6	0.80	0.40	0.00
0.50	10	D6	1.00	0.40	0.00
0.50	10	D6	1.20	0.40	0.00
0.50	10	D6	1.40	0.40	0.00
0.50	10	D6	1.60	0.40	0.00
0.50	10	D6	1.80	0.40	0.00
0.50	10	D6	2.00	0.40	0.00
0.50	10	D6	2.20	0.40	0.02
0.50	10	D6	2.40	0.40	0.07
0.50	10	D6	2.60	0.40	0.21
0.50	10	D6	2.80	0.40	0.43
0.50	10	D6	3.00	0.40	0.70
0.50	10	D6	3.20	0.40	0.88
0.50	10	D6	3.40	0.40	0.97
0.50	10	D6	3.60	0.40	0.99
0.50	10	D6	3.80	0.40	1.00
0.50	10	D6	4.00	0.40	1.00
0.50	10	D6	0.20	0.30	0.00
0.50	10	D6	0.40	0.30	0.00
0.50	10	D6	0.60	0.30	0.00
0.50	10	D6	0.80	0.30	0.00
0.50	10	D6	1.00	0.30	0.00
0.50	10	D6	1.20	0.30	0.00
0.50	10	D6	1.40	0.30	0.00
0.50	10	D6	1.60	0.30	0.00
0.50	10	D6	1.80	0.30	0.00
0.50	10	D6	2.00	0.30	0.00
0.50	10	D6	2.20	0.30	0.01
0.50	10	D6	2.40	0.30	0.04
0.50	10	D6	2.60	0.30	0.12
0.50	10	D6	2.80	0.30	0.28
0.50	10	D6	3.00	0.30	0.50
0.50	10	D6	3.20	0.30	0.73
0.50	10	D6	3.40	0.30	0.89
0.50	10	D6	3.60	0.30	0.96
0.50	10	D6	3.80	0.30	0.99
0.50	10	D6	4.00	0.30	1.00
0.50	10	D6	0.20	0.20	0.00
0.50	10	D6	0.40	0.20	0.00
0.50	10	D6	0.60	0.20	0.00
0.50	10	D6	0.80	0.20	0.00
0.50	10	D6	1.00	0.20	0.00
0.50	10	D6	1.20	0.20	0.00
0.50	10	D6	1.40	0.20	0.00
0.50	10	D6	1.60	0.20	0.00
0.50	10	D6	1.80	0.20	0.00
0.50	10	D6	2.00	0.20	0.00
0.50	10	D6	2.20	0.20	0.00
0.50	10	D6	2.40	0.20	0.02
0.50	10	D6	2.60	0.20	0.05
0.50	10	D6	2.80	0.20	0.12
0.50	10	D6	3.00	0.20	0.26
0.50	10	D6	3.20	0.20	0.44
0.50	10	D6	3.40	0.20	0.63
0.50	10	D6	3.60	0.20	0.79
0.50	10	D6	3.80	0.20	0.89
0.50	10	D6	4.00	0.20	0.96
0.50	10	D6	0.20	0.10	0.00
0.50	10	D6	0.40	0.10	0.00
0.50	10	D6	0.60	0.10	0.00
0.50	10	D6	0.80	0.10	0.00
0.50	10	D6	1.00	0.10	0.00
0.50	10	D6	1.20	0.10	0.00
0.50	10	D6	1.40	0.10	0.00
0.50	10	D6	1.60	0.10	0.00
0.50	10	D6	1.80	0.10	0.00
0.50	10	D6	2.00	0.10	0.00
0.50	10	D6	2.20	0.10	0.00
0.50	10	D6	2.40	0.10	0.00
0.50	10	D6	2.60	0.10	0.00
0.50	10	D6	2.80	0.10	0.00
0.50	10	D6	3.00	0.10	0.01
0.50	10	D6	3.20	0.10	0.01
0.50	10	D6	3.40	0.10	0.01
0.50	10	D6	3.60	0.10	0.01
0.50	10	D6	3.80	0.10	0.01
0.50	10	D6	4.00	0.10	0.01
0.50	30	AD	0.20	1.00	0.02
0.50	30	AD	0.40	1.00	0.35
0.50	30	AD	0.60	1.00	0.93
0.50	30	AD	0.80	1.00	1.00
0.50	30	AD	1.00	1.00	1.00
0.50	30	AD	1.20	1.00	1.00
0.50	30	AD	1.40	1.00	1.00
0.50	30	AD	1.60	1.00	1.00
0.50	30	AD	1.80	1.00	1.00
0.50	30	AD	2.00	1.00	1.00
0.50	30	AD	2.20	1.00	1.00
0.50	30	AD	2.40	1.00	1.00
0.50	30	AD	2.60	1.00	1.00
0.50	30	AD	2.80	1.00	1.00
0.50	30	AD	3.00	1.00	1.00
0.50	30	AD	3.20	1.00	1.00
0.50	30	AD	3.40	1.00	1.00
0.50	30	AD	3.60	1.00	1.00
0.50	30	AD	3.80	1.00	1.00
0.50	30	AD	4.00	1.00	1.00
0.50	30	AD	0.20	0.90	0.01
0.50	30	AD	0.40	0.90	0.16
0.50	30	AD	0.60	0.90	0.72
0.50	30	AD	0.80	0.90	0.99
0.50	30	AD	1.00	0.90	1.00
0.50	30	AD	1.20	0.90	1.00
0.50	30	AD	1.40	0.90	1.00
0.50	30	AD	1.60	0.90	1.00
0.50	30	AD	1.80	0.90	1.00
0.50	30	AD	2.00	0.90	1.00
0.50	30	AD	2.20	0.90	1.00
0.50	30	AD	2.40	0.90	1.00
0.50	30	AD	2.60	0.90	1.00
0.50	30	AD	2.80	0.90	1.00
0.50	30	AD	3.00	0.90	1.00
0.50	30	AD	3.20	0.90	1.00
0.50	30	AD	3.40	0.90	1.00
0.50	30	AD	3.60	0.90	1.00
0.50	30	AD	3.80	0.90	1.00
0.50	30	AD	4.00	0.90	1.00
0.50	30	AD	0.20	0.80	0.00
0.50	30	AD	0.40	0.80	0.08
0.50	30	AD	0.60	0.80	0.43
0.50	30	AD	0.80	0.80	0.87
0.50	30	AD	1.00	0.80	0.99
0.50	30	AD	1.20	0.80	1.00
0.50	30	AD	1.40	0.80	1.00
0.50	30	AD	1.60	0.80	1.00
0.50	30	AD	1.80	0.80	1.00
0.50	30	AD	2.00	0.80	1.00
0.50	30	AD	2.20	0.80	1.00
0.50	30	AD	2.40	0.80	1.00
0.50	30	AD	2.60	0.80	1.00
0.50	30	AD	2.80	0.80	1.00
0.50	30	AD	3.00	0.80	1.00
0.50	30	AD	3.20	0.80	1.00
0.50	30	AD	3.40	0.80	1.00
0.50	30	AD	3.60	0.80	1.00
0.50	30	AD	3.80	0.80	1.00
0.50	30	AD	4.00	0.80	1.00
0.50	30	AD	0.20	0.70	0.00
0.50	30	AD	0.40	0.70	0.04
0.50	30	AD	0.60	0.70	0.23
0.50	30	AD	0.80	0.70	0.61
0.50	30	AD	1.00	0.70	0.92
0.50	30	AD	1.20	0.70	0.99
0.50	30	AD	1.40	0.70	1.00
0.50	30	AD	1.60	0.70	1.00
0.50	30	AD	1.80	0.70	1.00
0.50	30	AD	2.00	0.70	1.00
0.50	30	AD	2.20	0.70	1.00
0.50	30	AD	2.40	0.70	1.00
0.50	30	AD	2.60	0.70	1.00
0.50	30	AD	2.80	0.70	1.00
0.50	30	AD	3.00	0.70	1.00
0.50	30	AD	3.20	0.70	1.00
0.50	30	AD	3.40	0.70	1.00
0.50	30	AD	3.60	0.70	1.00
0.50	30	AD	3.80	0.70	1.00
0.50	30	AD	4.00	0.70	1.00
0.50	30	AD	0.20	0.60	0.00
0.50	30	AD	0.40	0.60	0.02
0.50	30	AD	0.60	0.60	0.11
0.50	30	AD	0.80	0.60	0.35
0.50	30	AD	1.00	0.60	0.67
0.50	30	AD	1.20	0.60	0.92
0.50	30	AD	1.40	0.60	0.99
0.50	30	AD	1.60	0.60	1.00
0.50	30	AD	1.80	0.60	1.00
0.50	30	AD	2.00	0.60	1.00
0.50	30	AD	2.20	0.60	1.00
0.50	30	AD	2.40	0.60	1.00
0.50	30	AD	2.60	0.60	1.00
0.50	30	AD	2.80	0.60	1.00
0.50	30	AD	3.00	0.60	1.00
0.50	30	AD	3.20	0.60	1.00
0.50	30	AD	3.40	0.60	1.00
0.50	30	AD	3.60	0.60	1.00
0.50	30	AD	3.80	0.60	1.00
0.50	30	AD	4.00	0.60	1.00
0.50	30	AD	0.20	0.50	0.00
0.50	30	AD	0.40	0.50	0.01
0.50	30	AD	0.60	0.50	0.04
0.50	30	AD	0.80	0.50	0.14
0.50	30	AD	1.00	0.50	0.36
0.50	30	AD	1.20	0.50	0.64
0.50	30	AD	1.40	0.50	0.86
0.50	30	AD	1.60	0.50	0.97
0.50	30	AD	1.80	0.50	1.00
0.50	30	AD	2.00	0.50	1.00
0.50	30	AD	2.20	0.50	1.00
0.50	30	AD	2.40	0.50	1.00
0.50	30	AD	2.60	0.50	1.00
0.50	30	AD	2.80	0.50	1.00
0.50	30	AD	3.00	0.50	1.00
0.50	30	AD	3.20	0.50	1.00
0.50	30	AD	3.40	0.50	1.00
0.50	30	AD	3.60	0.50	1.00
0.50	30	AD	3.80	0.50	1.00
0.50	30	AD	4.00	0.50	1.00
0.50	30	AD	0.20	0.40	0.00
0.50	30	AD	0.40	0.40	0.00
0.50	30	AD	0.60	0.40	0.01
0.50	30	AD	0.80	0.40	0.05
0.50	30	AD	1.00	0.40	0.15
0.50	30	AD	1.20	0.40	0.29
0.50	30	AD	1.40	0.40	0.49
0.50	30	AD	1.60	0.40	0.72
0.50	30	AD	1.80	0.40	0.90
0.50	30	AD	2.00	0.40	0.98
0.50	30	AD	2.20	0.40	1.00
0.50	30	AD	2.40	0.40	1.00
0.50	30	AD	2.60	0.40	1.00
0.50	30	AD	2.80	0.40	1.00
0.50	30	AD	3.00	0.40	1.00
0.50	30	AD	3.20	0.40	1.00
0.50	30	AD	3.40	0.40	1.00
0.50	30	AD	3.60	0.40	1.00
0.50	30	AD	3.80	0.40	1.00
0.50	30	AD	4.00	0.40	1.00
0.50	30	AD	0.20	0.30	0.00
0.50	30	AD	0.40	0.30	0.00
0.50	30	AD	0.60	0.30	0.01
0.50	30	AD	0.80	0.30	0.02
0.50	30	AD	1.00	0.30	0.04
0.50	30	AD	1.20	0.30	0.09
0.50	30	AD	1.40	0.30	0.17
0.50	30	AD	1.60	0.30	0.28
0.50	30	AD	1.80	0.30	0.42
0.50	30	AD	2.00	0.30	0.60
0.50	30	AD	2.20	0.30	0.79
0.50	30	AD	2.40	0.30	0.92
0.50	30	AD	2.60	0.30	0.98
0.50	30	AD	2.80	0.30	1.00
0.50	30	AD	3.00	0.30	1.00
0.50	30	AD	3.20	0.30	1.00
0.50	30	AD	3.40	0.30	1.00
0.50	30	AD	3.60	0.30	1.00
0.50	30	AD	3.80	0.30	1.00
0.50	30	AD	4.00	0.30	1.00
0.50	30	AD	0.20	0.20	0.00
0.50	30	AD	0.40	0.20	0.00
0.50	30	AD	0.60	0.20	0.00
0.50	30	AD	0.80	0.20	0.01
0.50	30	AD	1.00	0.20	0.01
0.50	30	AD	1.20	0.20	0.02
0.50	30	AD	1.40	0.20	0.03
0.50	30	AD	1.60	0.20	0.05
0.50	30	AD	1.80	0.20	0.08
0.50	30	AD	2.00	0.20	0.11
0.50	30	AD	2.20	0.20	0.17
0.50	30	AD	2.40	0.20	0.24
0.50	30	AD	2.60	0.20	0.35
0.50	30	AD	2.80	0.20	0.48
0.50	30	AD	3.00	0.20	0.66
0.50	30	AD	3.20	0.20	0.81
0.50	30	AD	3.40	0.20	0.93
0.50	30	AD	3.60	0.20	0.98
0.50	30	AD	3.80	0.20	1.00
0.50	30	AD	4.00	0.20	1.00
0.50	30	AD	0.20	0.10	0.00
0.50	30	AD	0.40	0.10	0.00
0.50	30	AD	0.60	0.10	0.00
0.50	30	AD	0.80	0.10	0.00
0.50	30	AD	1.00	0.10	0.00
0.50	30	AD	1.20	0.10	0.00
0.50	30	AD	1.40	0.10	0.00
0.50	30	AD	1.60	0.10	0.01
0.50	30	AD	1.80	0.10	0.01
0.50	30	AD	2.00	0.10	0.01
0.50	30	AD	2.20	0.10	0.01
0.50	30	AD	2.40	0.10	0.01
0.50	30	AD	2.60	0.10	0.01
0.50	30	AD	2.80	0.10	0.02
0.50	30	AD	3.00	0.10	0.02
0.50	30	AD	3.20	0.10	0.03
0.50	30	AD	3.40	0.10	0.03
0.50	30	AD	3.60	0.10	0.04
0.50	30	AD	3.80	0.10	0.04
0.50	30	AD	4.00	0.10	0.05
0.50	30	KS	0.20	1.00	0.09
0.50	30	KS	0.40	1.00	0.57
0.50	30	KS	0.60	1.00	0.96
0.50	30	KS	0.80	1.00	1.00
0.50	30	KS	1.00	1.00	1.00
0.50	30	KS	1.20	1.00	1.00
0.50	30	KS	1.40	1.00	1.00
0.50	30	KS	1.60	1.00	1.00
0.50	30	KS	1.80	1.00	1.00
0.50	30	KS	2.00	1.00	1.00
0.50	30	KS	2.20	1.00	1.00
0.50	30	KS	2.40	1.00	1.00
0.50	30	KS	2.60	1.00	1.00
0.50	30	KS	2.80	1.00	1.00
0.50	30	KS	3.00	1.00	1.00
0.50	30	KS	3.20	1.00	1.00
0.50	30	KS	3.40	1.00	1.00
0.50	30	KS	3.60	1.00	1.00
0.50	30	KS	3.80	1.00	1.00
0.50	30	KS	4.00	1.00	1.00
0.50	30	KS	0.20	0.90	0.05
0.50	30	KS	0.40	0.90	0.35
0.50	30	KS	0.60	0.90	0.82
0.50	30	KS	0.80	0.90	0.99
0.50	30	KS	1.00	0.90	1.00
0.50	30	KS	1.20	0.90	1.00
0.50	30	KS	1.40	0.90	1.00
0.50	30	KS	1.60	0.90	1.00
0.50	30	KS	1.80	0.90	1.00
0.50	30	KS	2.00	0.90	1.00
0.50	30	KS	2.20	0.90	1.00
0.50	30	KS	2.40	0.90	1.00
0.50	30	KS	2.60	0.90	1.00
0.50	30	KS	2.80	0.90	1.00
0.50	30	KS	3.00	0.90	1.00
0.50	30	KS	3.20	0.90	1.00
0.50	30	KS	3.40	0.90	1.00
0.50	30	KS	3.60	0.90	1.00
0.50	30	KS	3.80	0.90	1.00
0.50	30	KS	4.00	0.90	1.00
0.50	30	KS	0.20	0.80	0.03
0.50	30	KS	0.40	0.80	0.20
0.50	30	KS	0.60	0.80	0.58
0.50	30	KS	0.80	0.80	0.90
0.50	30	KS	1.00	0.80	0.99
0.50	30	KS	1.20	0.80	1.00
0.50	30	KS	1.40	0.80	1.00
0.50	30	KS	1.60	0.80	1.00
0.50	30	KS	1.80	0.80	1.00
0.50	30	KS	2.00	0.80	1.00
0.50	30	KS	2.20	0.80	1.00
0.50	30	KS	2.40	0.80	1.00
0.50	30	KS	2.60	0.80	1.00
0.50	30	KS	2.80	0.80	1.00
0.50	30	KS	3.00	0.80	1.00
0.50	30	KS	3.20	0.80	1.00
0.50	30	KS	3.40	0.80	1.00
0.50	30	KS	3.60	0.80	1.00
0.50	30	KS	3.80	0.80	1.00
0.50	30	KS	4.00	0.80	1.00
0.50	30	KS	0.20	0.70	0.02
0.50	30	KS	0.40	0.70	0.11
0.50	30	KS	0.60	0.70	0.36
0.50	30	KS	0.80	0.70	0.69
0.50	30	KS	1.00	0.70	0.92
0.50	30	KS	1.20	0.70	0.99
0.50	30	KS	1.40	0.70	1.00
0.50	30	KS	1.60	0.70	1.00
0.50	30	KS	1.80	0.70	1.00
0.50	30	KS	2.00	0.70	1.00
0.50	30	KS	2.20	0.70	1.00
0.50	30	KS	2.40	0.70	1.00
0.50	30	KS	2.60	0.70	1.00
0.50	30	KS	2.80	0.70	1.00
0.50	30	KS	3.00	0.70	1.00
0.50	30	KS	3.20	0.70	1.00
0.50	30	KS	3.40	0.70	1.00
0.50	30	KS	3.60	0.70	1.00
0.50	30	KS	3.80	0.70	1.00
0.50	30	KS	4.00	0.70	1.00
0.50	30	KS	0.20	0.60	0.01
0.50	30	KS	0.40	0.60	0.05
0.50	30	KS	0.60	0.60	0.19
0.50	30	KS	0.80	0.60	0.43
0.50	30	KS	1.00	0.60	0.68
0.50	30	KS	1.20	0.60	0.88
0.50	30	KS	1.40	0.60	0.97
0.50	30	KS	1.60	0.60	1.00
0.50	30	KS	1.80	0.60	1.00
0.50	30	KS	2.00	0.60	1.00
0.50	30	KS	2.20	0.60	1.00
0.50	30	KS	2.40	0.60	1.00
0.50	30	KS	2.60	0.60	1.00
0.50	30	KS	2.80	0.60	1.00
0.50	30	KS	3.00	0.60	1.00
0.50	30	KS	3.20	0.60	1.00
0.50	30	KS	3.40	0.60	1.00
0.50	30	KS	3.60	0.60	1.00
0.50	30	KS	3.80	0.60	1.00
0.50	30	KS	4.00	0.60	1.00
0.50	30	KS	0.20	0.50	0.01
0.50	30	KS	0.40	0.50	0.02
0.50	30	KS	0.60	0.50	0.08
0.50	30	KS	0.80	0.50	0.19
0.50	30	KS	1.00	0.50	0.37
0.50	30	KS	1.20	0.50	0.56
0.50	30	KS	1.40	0.50	0.74
0.50	30	KS	1.60	0.50	0.89
0.50	30	KS	1.80	0.50	0.97
0.50	30	KS	2.00	0.50	1.00
0.50	30	KS	2.20	0.50	1.00
0.50	30	KS	2.40	0.50	1.00
0.50	30	KS	2.60	0.50	1.00
0.50	30	KS	2.80	0.50	1.00
0.50	30	KS	3.00	0.50	1.00
0.50	30	KS	3.20	0.50	1.00
0.50	30	KS	3.40	0.50	1.00
0.50	30	KS	3.60	0.50	1.00
0.50	30	KS	3.80	0.50	1.00
0.50	30	KS	4.00	0.50	1.00
0.50	30	KS	0.20	0.40	0.00
0.50	30	KS	0.40	0.40	0.01
0.50	30	KS	0.60	0.40	0.03
0.50	30	KS	0.80	0.40	0.08
0.50	30	KS	1.00	0.40	0.14
0.50	30	KS	1.20	0.40	0.23
0.50	30	KS	1.40	0.40	0.35
0.50	30	KS	1.60	0.40	0.47
0.50	30	KS	1.80	0.40	0.62
0.50	30	KS	2.00	0.40	0.74
0.50	30	KS	2.20	0.40	0.84
0.50	30	KS	2.40	0.40	0.92
0.50	30	KS	2.60	0.40	0.97
0.50	30	KS	2.80	0.40	0.99
0.50	30	KS	3.00	0.40	1.00
0.50	30	KS	3.20	0.40	1.00
0.50	30	KS	3.40	0.40	1.00
0.50	30	KS	3.60	0.40	1.00
0.50	30	KS	3.80	0.40	1.00
0.50	30	KS	4.00	0.40	1.00
0.50	30	KS	0.20	0.30	0.00
0.50	30	KS	0.40	0.30	0.01
0.50	30	KS	0.60	0.30	0.01
0.50	30	KS	0.80	0.30	0.02
0.50	30	KS	1.00	0.30	0.04
0.50	30	KS	1.20	0.30	0.07
0.50	30	KS	1.40	0.30	0.10
0.50	30	KS	1.60	0.30	0.13
0.50	30	KS	1.80	0.30	0.16
0.50	30	KS	2.00	0.30	0.18
0.50	30	KS	2.20	0.30	0.21
0.50	30	KS	2.40	0.30	0.23
0.50	30	KS	2.60	0.30	0.25
0.50	30	KS	2.80	0.30	0.26
0.50	30	KS	3.00	0.30	0.26
0.50	30	KS	3.20	0.30	0.26
0.50	30	KS	3.40	0.30	0.27
0.50	30	KS	3.60	0.30	0.26
0.50	30	KS	3.80	0.30	0.27
0.50	30	KS	4.00	0.30	0.27
0.50	30	KS	0.20	0.20	0.00
0.50	30	KS	0.40	0.20	0.00
0.50	30	KS	0.60	0.20	0.00
0.50	30	KS	0.80	0.20	0.01
0.50	30	KS	1.00	0.20	0.01
0.50	30	KS	1.20	0.20	0.02
0.50	30	KS	1.40	0.20	0.02
0.50	30	KS	1.60	0.20	0.02
0.50	30	KS	1.80	0.20	0.02
0.50	30	KS	2.00	0.20	0.03
0.50	30	KS	2.20	0.20	0.03
0.50	30	KS	2.40	0.20	0.03
0.50	30	KS	2.60	0.20	0.03
0.50	30	KS	2.80	0.20	0.03
0.50	30	KS	3.00	0.20	0.03
0.50	30	KS	3.20	0.20	0.03
0.50	30	KS	3.40	0.20	0.03
0.50	30	KS	3.60	0.20	0.03
0.50	30	KS	3.80	0.20	0.03
0.50	30	KS	4.00	0.20	0.03
0.50	30	KS	0.20	0.10	0.00
0.50	30	KS	0.40	0.10	0.00
0.50	30	KS	0.60	0.10	0.00
0.50	30	KS	0.80	0.10	0.00
0.50	30	KS	1.00	0.10	0.00
0.50	30	KS	1.20	0.10	0.00
0.50	30	KS	1.40	0.10	0.00
0.50	30	KS	1.60	0.10	0.00
0.50	30	KS	1.80	0.10	0.00
0.50	30	KS	2.00	0.10	0.00
0.50	30	KS	2.20	0.10	0.00
0.50	30	KS	2.40	0.10	0.00
0.50	30	KS	2.60	0.10	0.00
0.50	30	KS	2.80	0.10	0.00
0.50	30	KS	3.00	0.10	0.00
0.50	30	KS	3.20	0.10	0.00
0.50	30	KS	3.40	0.10	0.00
0.50	30	KS	3.60	0.10	0.00
0.50	30	KS	3.80	0.10	0.00
0.50	30	KS	4.00	0.10	0.00
0.50	30	CM	0.20	1.00	0.03
0.50	30	CM	0.40	1.00	0.47
0.50	30	CM	0.60	1.00	0.97
0.50	30	CM	0.80	1.00	1.00
0.50	30	CM	1.00	1.00	1.00
0.50	30	CM	1.20	1.00	1.00
0.50	30	CM	1.40	1.00	1.00
0.50	30	CM	1.60	1.00	1.00
0.50	30	CM	1.80	1.00	1.00
0.50	30	CM	2.00	1.00	1.00
0.50	30	CM	2.20	1.00	1.00
0.50	30	CM	2.40	1.00	1.00
0.50	30	CM	2.60	1.00	1.00
0.50	30	CM	2.80	1.00	1.00
0.50	30	CM	3.00	1.00	1.00
0.50	30	CM	3.20	1.00	1.00
0.50	30	CM	3.40	1.00	1.00
0.50	30	CM	3.60	1.00	1.00
0.50	30	CM	3.80	1.00	1.00
0.50	30	CM	4.00	1.00	1.00
0.50	30	CM	0.20	0.90	0.01
0.50	30	CM	0.40	0.90	0.26
0.50	30	CM	0.60	0.90	0.83
0.50	30	CM	0.80	0.90	0.99
0.50	30	CM	1.00	0.90	1.00
0.50	30	CM	1.20	0.90	1.00
0.50	30	CM	1.40	0.90	1.00
0.50	30	CM	1.60	0.90	1.00
0.50	30	CM	1.80	0.90	1.00
0.50	30	CM	2.00	0.90	1.00
0.50	30	CM	2.20	0.90	1.00
0.50	30	CM	2.40	0.90	1.00
0.50	30	CM	2.60	0.90	1.00
0.50	30	CM	2.80	0.90	1.00
0.50	30	CM	3.00	0.90	1.00
0.50	30	CM	3.20	0.90	1.00
0.50	30	CM	3.40	0.90	1.00
0.50	30	CM	3.60	0.90	1.00
0.50	30	CM	3.80	0.90	1.00
0.50	30	CM	4.00	0.90	1.00
0.50	30	CM	0.20	0.80	0.01
0.50	30	CM	0.40	0.80	0.14
0.50	30	CM	0.60	0.80	0.57
0.50	30	CM	0.80	0.80	0.93
0.50	30	CM	1.00	0.80	1.00
0.50	30	CM	1.20	0.80	1.00
0.50	30	CM	1.40	0.80	1.00
0.50	30	CM	1.60	0.80	1.00
0.50	30	CM	1.80	0.80	1.00
0.50	30	CM	2.00	0.80	1.00
0.50	30	CM	2.20	0.80	1.00
0.50	30	CM	2.40	0.80	1.00
0.50	30	CM	2.60	0.80	1.00
0.50	30	CM	2.80	0.80	1.00
0.50	30	CM	3.00	0.80	1.00
0.50	30	CM	3.20	0.80	1.00
0.50	30	CM	3.40	0.80	1.00
0.50	30	CM	3.60	0.80	1.00
0.50	30	CM	3.80	0.80	1.00
0.50	30	CM	4.00	0.80	1.00
0.50	30	CM	0.20	0.70	0.01
0.50	30	CM	0.40	0.70	0.07
0.50	30	CM	0.60	0.70	0.33
0.50	30	CM	0.80	0.70	0.71
0.50	30	CM	1.00	0.70	0.94
0.50	30	CM	1.20	0.70	1.00
0.50	30	CM	1.40	0.70	1.00
0.50	30	CM	1.60	0.70	1.00
0.50	30	CM	1.80	0.70	1.00
0.50	30	CM	2.00	0.70	1.00
0.50	30	CM	2.20	0.70	1.00
0.50	30	CM	2.40	0.70	1.00
0.50	30	CM	2.60	0.70	1.00
0.50	30	CM	2.80	0.70	1.00
0.50	30	CM	3.00	0.70	1.00
0.50	30	CM	3.20	0.70	1.00
0.50	30	CM	3.40	0.70	1.00
0.50	30	CM	3.60	0.70	1.00
0.50	30	CM	3.80	0.70	1.00
0.50	30	CM	4.00	0.70	1.00
0.50	30	CM	0.20	0.60	0.00
0.50	30	CM	0.40	0.60	0.03
0.50	30	CM	0.60	0.60	0.16
0.50	30	CM	0.80	0.60	0.44
0.50	30	CM	1.00	0.60	0.72
0.50	30	CM	1.20	0.60	0.91
0.50	30	CM	1.40	0.60	0.98
0.50	30	CM	1.60	0.60	1.00
0.50	30	CM	1.80	0.60	1.00
0.50	30	CM	2.00	0.60	1.00
0.50	30	CM	2.20	0.60	1.00
0.50	30	CM	2.40	0.60	1.00
0.50	30	CM	2.60	0.60	1.00
0.50	30	CM	2.80	0.60	1.00
0.50	30	CM	3.00	0.60	1.00
0.50	30	CM	3.20	0.60	1.00
0.50	30	CM	3.40	0.60	1.00
0.50	30	CM	3.60	0.60	1.00
0.50	30	CM	3.80	0.60	1.00
0.50	30	CM	4.00	0.60	1.00
0.50	30	CM	0.20	0.50	0.00
0.50	30	CM	0.40	0.50	0.01
0.50	30	CM	0.60	0.50	0.07
0.50	30	CM	0.80	0.50	0.19
0.50	30	CM	1.00	0.50	0.40
0.50	30	CM	1.20	0.50	0.61
0.50	30	CM	1.40	0.50	0.78
0.50	30	CM	1.60	0.50	0.90
0.50	30	CM	1.80	0.50	0.96
0.50	30	CM	2.00	0.50	0.99
0.50	30	CM	2.20	0.50	1.00
0.50	30	CM	2.40	0.50	1.00
0.50	30	CM	2.60	0.50	1.00
0.50	30	CM	2.80	0.50	1.00
0.50	30	CM	3.00	0.50	1.00
0.50	30	CM	3.20	0.50	1.00
0.50	30	CM	3.40	0.50	1.00
0.50	30	CM	3.60	0.50	1.00
0.50	30	CM	3.80	0.50	1.00
0.50	30	CM	4.00	0.50	1.00
0.50	30	CM	0.20	0.40	0.00
0.50	30	CM	0.40	0.40	0.01
0.50	30	CM	0.60	0.40	0.02
0.50	30	CM	0.80	0.40	0.07
0.50	30	CM	1.00	0.40	0.16
0.50	30	CM	1.20	0.40	0.26
0.50	30	CM	1.40	0.40	0.39
0.50	30	CM	1.60	0.40	0.51
0.50	30	CM	1.80	0.40	0.62
0.50	30	CM	2.00	0.40	0.69
0.50	30	CM	2.20	0.40	0.75
0.50	30	CM	2.40	0.40	0.79
0.50	30	CM	2.60	0.40	0.83
0.50	30	CM	2.80	0.40	0.84
0.50	30	CM	3.00	0.40	0.85
0.50	30	CM	3.20	0.40	0.86
0.50	30	CM	3.40	0.40	0.87
0.50	30	CM	3.60	0.40	0.87
0.50	30	CM	3.80	0.40	0.87
0.50	30	CM	4.00	0.40	0.87
0.50	30	CM	0.20	0.30	0.00
0.50	30	CM	0.40	0.30	0.00
0.50	30	CM	0.60	0.30	0.01
0.50	30	CM	0.80	0.30	0.02
0.50	30	CM	1.00	0.30	0.05
0.50	30	CM	1.20	0.30	0.08
0.50	30	CM	1.40	0.30	0.12
0.50	30	CM	1.60	0.30	0.16
0.50	30	CM	1.80	0.30	0.19
0.50	30	CM	2.00	0.30	0.22
0.50	30	CM	2.20	0.30	0.25
0.50	30	CM	2.40	0.30	0.28
0.50	30	CM	2.60	0.30	0.29
0.50	30	CM	2.80	0.30	0.29
0.50	30	CM	3.00	0.30	0.30
0.50	30	CM	3.20	0.30	0.31
0.50	30	CM	3.40	0.30	0.32
0.50	30	CM	3.60	0.30	0.30
0.50	30	CM	3.80	0.30	0.32
0.50	30	CM	4.00	0.30	0.31
0.50	30	CM	0.20	0.20	0.00
0.50	30	CM	0.40	0.20	0.00
0.50	30	CM	0.60	0.20	0.00
0.50	30	CM	0.80	0.20	0.01
0.50	30	CM	1.00	0.20	0.01
0.50	30	CM	1.20	0.20	0.02
0.50	30	CM	1.40	0.20	0.02
0.50	30	CM	1.60	0.20	0.03
0.50	30	CM	1.80	0.20	0.03
0.50	30	CM	2.00	0.20	0.04
0.50	30	CM	2.20	0.20	0.04
0.50	30	CM	2.40	0.20	0.05
0.50	30	CM	2.60	0.20	0.05
0.50	30	CM	2.80	0.20	0.04
0.50	30	CM	3.00	0.20	0.05
0.50	30	CM	3.20	0.20	0.05
0.50	30	CM	3.40	0.20	0.05
0.50	30	CM	3.60	0.20	0.05
0.50	30	CM	3.80	0.20	0.05
0.50	30	CM	4.00	0.20	0.05
0.50	30	CM	0.20	0.10	0.00
0.50	30	CM	0.40	0.10	0.00
0.50	30	CM	0.60	0.10	0.00
0.50	30	CM	0.80	0.10	0.00
0.50	30	CM	1.00	0.10	0.00
0.50	30	CM	1.20	0.10	0.00
0.50	30	CM	1.40	0.10	0.00
0.50	30	CM	1.60	0.10	0.00
0.50	30	CM	1.80	0.10	0.01
0.50	30	CM	2.00	0.10	0.00
0.50	30	CM	2.20	0.10	0.00
0.50	30	CM	2.40	0.10	0.00
0.50	30	CM	2.60	0.10	0.00
0.50	30	CM	2.80	0.10	0.00
0.50	30	CM	3.00	0.10	0.00
0.50	30	CM	3.20	0.10	0.00
0.50	30	CM	3.40	0.10	0.00
0.50	30	CM	3.60	0.10	0.01
0.50	30	CM	3.80	0.10	0.00
0.50	30	CM	4.00	0.10	0.01
0.50	30	ZA	0.20	1.00	0.66
0.50	30	ZA	0.40	1.00	0.91
0.50	30	ZA	0.60	1.00	1.00
0.50	30	ZA	0.80	1.00	1.00
0.50	30	ZA	1.00	1.00	1.00
0.50	30	ZA	1.20	1.00	1.00
0.50	30	ZA	1.40	1.00	1.00
0.50	30	ZA	1.60	1.00	1.00
0.50	30	ZA	1.80	1.00	1.00
0.50	30	ZA	2.00	1.00	1.00
0.50	30	ZA	2.20	1.00	1.00
0.50	30	ZA	2.40	1.00	1.00
0.50	30	ZA	2.60	1.00	1.00
0.50	30	ZA	2.80	1.00	1.00
0.50	30	ZA	3.00	1.00	1.00
0.50	30	ZA	3.20	1.00	1.00
0.50	30	ZA	3.40	1.00	1.00
0.50	30	ZA	3.60	1.00	1.00
0.50	30	ZA	3.80	1.00	1.00
0.50	30	ZA	4.00	1.00	1.00
0.50	30	ZA	0.20	0.90	0.35
0.50	30	ZA	0.40	0.90	0.55
0.50	30	ZA	0.60	0.90	0.78
0.50	30	ZA	0.80	0.90	0.95
0.50	30	ZA	1.00	0.90	1.00
0.50	30	ZA	1.20	0.90	1.00
0.50	30	ZA	1.40	0.90	1.00
0.50	30	ZA	1.60	0.90	1.00
0.50	30	ZA	1.80	0.90	1.00
0.50	30	ZA	2.00	0.90	1.00
0.50	30	ZA	2.20	0.90	1.00
0.50	30	ZA	2.40	0.90	1.00
0.50	30	ZA	2.60	0.90	1.00
0.50	30	ZA	2.80	0.90	1.00
0.50	30	ZA	3.00	0.90	1.00
0.50	30	ZA	3.20	0.90	1.00
0.50	30	ZA	3.40	0.90	1.00
0.50	30	ZA	3.60	0.90	1.00
0.50	30	ZA	3.80	0.90	1.00
0.50	30	ZA	4.00	0.90	1.00
0.50	30	ZA	0.20	0.80	0.17
0.50	30	ZA	0.40	0.80	0.27
0.50	30	ZA	0.60	0.80	0.47
0.50	30	ZA	0.80	0.80	0.71
0.50	30	ZA	1.00	0.80	0.92
0.50	30	ZA	1.20	0.80	0.99
0.50	30	ZA	1.40	0.80	1.00
0.50	30	ZA	1.60	0.80	1.00
0.50	30	ZA	1.80	0.80	1.00
0.50	30	ZA	2.00	0.80	1.00
0.50	30	ZA	2.20	0.80	1.00
0.50	30	ZA	2.40	0.80	1.00
0.50	30	ZA	2.60	0.80	1.00
0.50	30	ZA	2.80	0.80	1.00
0.50	30	ZA	3.00	0.80	1.00
0.50	30	ZA	3.20	0.80	1.00
0.50	30	ZA	3.40	0.80	1.00
0.50	30	ZA	3.60	0.80	1.00
0.50	30	ZA	3.80	0.80	1.00
0.50	30	ZA	4.00	0.80	1.00
0.50	30	ZA	0.20	0.70	0.07
0.50	30	ZA	0.40	0.70	0.14
0.50	30	ZA	0.60	0.70	0.24
0.50	30	ZA	0.80	0.70	0.41
0.50	30	ZA	1.00	0.70	0.67
0.50	30	ZA	1.20	0.70	0.89
0.50	30	ZA	1.40	0.70	0.99
0.50	30	ZA	1.60	0.70	1.00
0.50	30	ZA	1.80	0.70	1.00
0.50	30	ZA	2.00	0.70	1.00
0.50	30	ZA	2.20	0.70	1.00
0.50	30	ZA	2.40	0.70	1.00
0.50	30	ZA	2.60	0.70	1.00
0.50	30	ZA	2.80	0.70	1.00
0.50	30	ZA	3.00	0.70	1.00
0.50	30	ZA	3.20	0.70	1.00
0.50	30	ZA	3.40	0.70	1.00
0.50	30	ZA	3.60	0.70	1.00
0.50	30	ZA	3.80	0.70	1.00
0.50	30	ZA	4.00	0.70	1.00
0.50	30	ZA	0.20	0.60	0.03
0.50	30	ZA	0.40	0.60	0.06
0.50	30	ZA	0.60	0.60	0.11
0.50	30	ZA	0.80	0.60	0.20
0.50	30	ZA	1.00	0.60	0.35
0.50	30	ZA	1.20	0.60	0.59
0.50	30	ZA	1.40	0.60	0.84
0.50	30	ZA	1.60	0.60	0.98
0.50	30	ZA	1.80	0.60	1.00
0.50	30	ZA	2.00	0.60	1.00
0.50	30	ZA	2.20	0.60	1.00
0.50	30	ZA	2.40	0.60	1.00
0.50	30	ZA	2.60	0.60	1.00
0.50	30	ZA	2.80	0.60	1.00
0.50	30	ZA	3.00	0.60	1.00
0.50	30	ZA	3.20	0.60	1.00
0.50	30	ZA	3.40	0.60	1.00
0.50	30	ZA	3.60	0.60	1.00
0.50	30	ZA	3.80	0.60	1.00
0.50	30	ZA	4.00	0.60	1.00
0.50	30	ZA	0.20	0.50	0.02
0.50	30	ZA	0.40	0.50	0.03
0.50	30	ZA	0.60	0.50	0.04
0.50	30	ZA	0.80	0.50	0.08
0.50	30	ZA	1.00	0.50	0.15
0.50	30	ZA	1.20	0.50	0.28
0.50	30	ZA	1.40	0.50	0.49
0.50	30	ZA	1.60	0.50	0.75
0.50	30	ZA	1.80	0.50	0.95
0.50	30	ZA	2.00	0.50	1.00
0.50	30	ZA	2.20	0.50	1.00
0.50	30	ZA	2.40	0.50	1.00
0.50	30	ZA	2.60	0.50	1.00
0.50	30	ZA	2.80	0.50	1.00
0.50	30	ZA	3.00	0.50	1.00
0.50	30	ZA	3.20	0.50	1.00
0.50	30	ZA	3.40	0.50	1.00
0.50	30	ZA	3.60	0.50	1.00
0.50	30	ZA	3.80	0.50	1.00
0.50	30	ZA	4.00	0.50	1.00
0.50	30	ZA	0.20	0.40	0.01
0.50	30	ZA	0.40	0.40	0.01
0.50	30	ZA	0.60	0.40	0.02
0.50	30	ZA	0.80	0.40	0.03
0.50	30	ZA	1.00	0.40	0.06
0.50	30	ZA	1.20	0.40	0.10
0.50	30	ZA	1.40	0.40	0.18
0.50	30	ZA	1.60	0.40	0.34
0.50	30	ZA	1.80	0.40	0.61
0.50	30	ZA	2.00	0.40	0.85
0.50	30	ZA	2.20	0.40	0.98
0.50	30	ZA	2.40	0.40	1.00
0.50	30	ZA	2.60	0.40	1.00
0.50	30	ZA	2.80	0.40	1.00
0.50	30	ZA	3.00	0.40	1.00
0.50	30	ZA	3.20	0.40	1.00
0.50	30	ZA	3.40	0.40	1.00
0.50	30	ZA	3.60	0.40	1.00
0.50	30	ZA	3.80	0.40	1.00
0.50	30	ZA	4.00	0.40	1.00
0.50	30	ZA	0.20	0.30	0.00
0.50	30	ZA	0.40	0.30	0.00
0.50	30	ZA	0.60	0.30	0.01
0.50	30	ZA	0.80	0.30	0.01
0.50	30	ZA	1.00	0.30	0.02
0.50	30	ZA	1.20	0.30	0.03
0.50	30	ZA	1.40	0.30	0.05
0.50	30	ZA	1.60	0.30	0.10
0.50	30	ZA	1.80	0.30	0.18
0.50	30	ZA	2.00	0.30	0.34
0.50	30	ZA	2.20	0.30	0.59
0.50	30	ZA	2.40	0.30	0.84
0.50	30	ZA	2.60	0.30	0.97
0.50	30	ZA	2.80	0.30	1.00
0.50	30	ZA	3.00	0.30	1.00
0.50	30	ZA	3.20	0.30	1.00
0.50	30	ZA	3.40	0.30	1.00
0.50	30	ZA	3.60	0.30	1.00
0.50	30	ZA	3.80	0.30	1.00
0.50	30	ZA	4.00	0.30	1.00
0.50	30	ZA	0.20	0.20	0.00
0.50	30	ZA	0.40	0.20	0.00
0.50	30	ZA	0.60	0.20	0.00
0.50	30	ZA	0.80	0.20	0.01
0.50	30	ZA	1.00	0.20	0.01
0.50	30	ZA	1.20	0.20	0.01
0.50	30	ZA	1.40	0.20	0.01
0.50	30	ZA	1.60	0.20	0.02
0.50	30	ZA	1.80	0.20	0.03
0.50	30	ZA	2.00	0.20	0.05
0.50	30	ZA	2.20	0.20	0.11
0.50	30	ZA	2.40	0.20	0.21
0.50	30	ZA	2.60	0.20	0.40
0.50	30	ZA	2.80	0.20	0.65
0.50	30	ZA	3.00	0.20	0.86
0.50	30	ZA	3.20	0.20	0.96
0.50	30	ZA	3.40	0.20	1.00
0.50	30	ZA	3.60	0.20	1.00
0.50	30	ZA	3.80	0.20	1.00
0.50	30	ZA	4.00	0.20	1.00
0.50	30	ZA	0.20	0.10	0.00
0.50	30	ZA	0.40	0.10	0.00
0.50	30	ZA	0.60	0.10	0.00
0.50	30	ZA	0.80	0.10	0.00
0.50	30	ZA	1.00	0.10	0.00
0.50	30	ZA	1.20	0.10	0.00
0.50	30	ZA	1.40	0.10	0.00
0.50	30	ZA	1.60	0.10	0.00
0.50	30	ZA	1.80	0.10	0.00
0.50	30	ZA	2.00	0.10	0.00
0.50	30	ZA	2.20	0.10	0.01
0.50	30	ZA	2.40	0.10	0.01
0.50	30	ZA	2.60	0.10	0.02
0.50	30	ZA	2.80	0.10	0.03
0.50	30	ZA	3.00	0.10	0.05
0.50	30	ZA	3.20	0.10	0.07
0.50	30	ZA	3.40	0.10	0.10
0.50	30	ZA	3.60	0.10	0.13
0.50	30	ZA	3.80	0.10	0.16
0.50	30	ZA	4.00	0.10	0.18
0.50	30	ZC	0.20	1.00	0.02
0.50	30	ZC	0.40	1.00	0.19
0.50	30	ZC	0.60	1.00	0.75
0.50	30	ZC	0.80	1.00	0.99
0.50	30	ZC	1.00	1.00	1.00
0.50	30	ZC	1.20	1.00	1.00
0.50	30	ZC	1.40	1.00	1.00
0.50	30	ZC	1.60	1.00	1.00
0.50	30	ZC	1.80	1.00	1.00
0.50	30	ZC	2.00	1.00	1.00
0.50	30	ZC	2.20	1.00	1.00
0.50	30	ZC	2.40	1.00	1.00
0.50	30	ZC	2.60	1.00	1.00
0.50	30	ZC	2.80	1.00	1.00
0.50	30	ZC	3.00	1.00	1.00
0.50	30	ZC	3.20	1.00	1.00
0.50	30	ZC	3.40	1.00	1.00
0.50	30	ZC	3.60	1.00	1.00
0.50	30	ZC	3.80	1.00	1.00
0.50	30	ZC	4.00	1.00	1.00
0.50	30	ZC	0.20	0.90	0.00
0.50	30	ZC	0.40	0.90	0.06
0.50	30	ZC	0.60	0.90	0.33
0.50	30	ZC	0.80	0.90	0.76
0.50	30	ZC	1.00	0.90	0.98
0.50	30	ZC	1.20	0.90	1.00
0.50	30	ZC	1.40	0.90	1.00
0.50	30	ZC	1.60	0.90	1.00
0.50	30	ZC	1.80	0.90	1.00
0.50	30	ZC	2.00	0.90	1.00
0.50	30	ZC	2.20	0.90	1.00
0.50	30	ZC	2.40	0.90	1.00
0.50	30	ZC	2.60	0.90	1.00
0.50	30	ZC	2.80	0.90	1.00
0.50	30	ZC	3.00	0.90	1.00
0.50	30	ZC	3.20	0.90	1.00
0.50	30	ZC	3.40	0.90	1.00
0.50	30	ZC	3.60	0.90	1.00
0.50	30	ZC	3.80	0.90	1.00
0.50	30	ZC	4.00	0.90	1.00
0.50	30	ZC	0.20	0.80	0.00
0.50	30	ZC	0.40	0.80	0.02
0.50	30	ZC	0.60	0.80	0.11
0.50	30	ZC	0.80	0.80	0.41
0.50	30	ZC	1.00	0.80	0.79
0.50	30	ZC	1.20	0.80	0.98
0.50	30	ZC	1.40	0.80	1.00
0.50	30	ZC	1.60	0.80	1.00
0.50	30	ZC	1.80	0.80	1.00
0.50	30	ZC	2.00	0.80	1.00
0.50	30	ZC	2.20	0.80	1.00
0.50	30	ZC	2.40	0.80	1.00
0.50	30	ZC	2.60	0.80	1.00
0.50	30	ZC	2.80	0.80	1.00
0.50	30	ZC	3.00	0.80	1.00
0.50	30	ZC	3.20	0.80	1.00
0.50	30	ZC	3.40	0.80	1.00
0.50	30	ZC	3.60	0.80	1.00
0.50	30	ZC	3.80	0.80	1.00
0.50	30	ZC	4.00	0.80	1.00
0.50	30	ZC	0.20	0.70	0.00
0.50	30	ZC	0.40	0.70	0.01
0.50	30	ZC	0.60	0.70	0.04
0.50	30	ZC	0.80	0.70	0.17
0.50	30	ZC	1.00	0.70	0.46
0.50	30	ZC	1.20	0.70	0.82
0.50	30	ZC	1.40	0.70	0.98
0.50	30	ZC	1.60	0.70	1.00
0.50	30	ZC	1.80	0.70	1.00
0.50	30	ZC	2.00	0.70	1.00
0.50	30	ZC	2.20	0.70	1.00
0.50	30	ZC	2.40	0.70	1.00
0.50	30	ZC	2.60	0.70	1.00
0.50	30	ZC	2.80	0.70	1.00
0.50	30	ZC	3.00	0.70	1.00
0.50	30	ZC	3.20	0.70	1.00
0.50	30	ZC	3.40	0.70	1.00
0.50	30	ZC	3.60	0.70	1.00
0.50	30	ZC	3.80	0.70	1.00
0.50	30	ZC	4.00	0.70	1.00
0.50	30	ZC	0.20	0.60	0.00
0.50	30	ZC	0.40	0.60	0.00
0.50	30	ZC	0.60	0.60	0.01
0.50	30	ZC	0.80	0.60	0.06
0.50	30	ZC	1.00	0.60	0.19
0.50	30	ZC	1.20	0.60	0.47
0.50	30	ZC	1.40	0.60	0.81
0.50	30	ZC	1.60	0.60	0.98
0.50	30	ZC	1.80	0.60	1.00
0.50	30	ZC	2.00	0.60	1.00
0.50	30	ZC	2.20	0.60	1.00
0.50	30	ZC	2.40	0.60	1.00
0.50	30	ZC	2.60	0.60	1.00
0.50	30	ZC	2.80	0.60	1.00
0.50	30	ZC	3.00	0.60	1.00
0.50	30	ZC	3.20	0.60	1.00
0.50	30	ZC	3.40	0.60	1.00
0.50	30	ZC	3.60	0.60	1.00
0.50	30	ZC	3.80	0.60	1.00
0.50	30	ZC	4.00	0.60	1.00
0.50	30	ZC	0.20	0.50	0.00
0.50	30	ZC	0.40	0.50	0.00
0.50	30	ZC	0.60	0.50	0.00
0.50	30	ZC	0.80	0.50	0.02
0.50	30	ZC	1.00	0.50	0.06
0.50	30	ZC	1.20	0.50	0.19
0.50	30	ZC	1.40	0.50	0.45
0.50	30	ZC	1.60	0.50	0.78
0.50	30	ZC	1.80	0.50	0.97
0.50	30	ZC	2.00	0.50	1.00
0.50	30	ZC	2.20	0.50	1.00
0.50	30	ZC	2.40	0.50	1.00
0.50	30	ZC	2.60	0.50	1.00
0.50	30	ZC	2.80	0.50	1.00
0.50	30	ZC	3.00	0.50	1.00
0.50	30	ZC	3.20	0.50	1.00
0.50	30	ZC	3.40	0.50	1.00
0.50	30	ZC	3.60	0.50	1.00
0.50	30	ZC	3.80	0.50	1.00
0.50	30	ZC	4.00	0.50	1.00
0.50	30	ZC	0.20	0.40	0.00
0.50	30	ZC	0.40	0.40	0.00
0.50	30	ZC	0.60	0.40	0.00
0.50	30	ZC	0.80	0.40	0.01
0.50	30	ZC	1.00	0.40	0.02
0.50	30	ZC	1.20	0.40	0.06
0.50	30	ZC	1.40	0.40	0.16
0.50	30	ZC	1.60	0.40	0.38
0.50	30	ZC	1.80	0.40	0.72
0.50	30	ZC	2.00	0.40	0.94
0.50	30	ZC	2.20	0.40	1.00
0.50	30	ZC	2.40	0.40	1.00
0.50	30	ZC	2.60	0.40	1.00
0.50	30	ZC	2.80	0.40	1.00
0.50	30	ZC	3.00	0.40	1.00
0.50	30	ZC	3.20	0.40	1.00
0.50	30	ZC	3.40	0.40	1.00
0.50	30	ZC	3.60	0.40	1.00
0.50	30	ZC	3.80	0.40	1.00
0.50	30	ZC	4.00	0.40	1.00
0.50	30	ZC	0.20	0.30	0.00
0.50	30	ZC	0.40	0.30	0.00
0.50	30	ZC	0.60	0.30	0.00
0.50	30	ZC	0.80	0.30	0.00
0.50	30	ZC	1.00	0.30	0.01
0.50	30	ZC	1.20	0.30	0.01
0.50	30	ZC	1.40	0.30	0.04
0.50	30	ZC	1.60	0.30	0.10
0.50	30	ZC	1.80	0.30	0.26
0.50	30	ZC	2.00	0.30	0.55
0.50	30	ZC	2.20	0.30	0.84
0.50	30	ZC	2.40	0.30	0.98
0.50	30	ZC	2.60	0.30	1.00
0.50	30	ZC	2.80	0.30	1.00
0.50	30	ZC	3.00	0.30	1.00
0.50	30	ZC	3.20	0.30	1.00
0.50	30	ZC	3.40	0.30	1.00
0.50	30	ZC	3.60	0.30	1.00
0.50	30	ZC	3.80	0.30	1.00
0.50	30	ZC	4.00	0.30	1.00
0.50	30	ZC	0.20	0.20	0.00
0.50	30	ZC	0.40	0.20	0.00
0.50	30	ZC	0.60	0.20	0.00
0.50	30	ZC	0.80	0.20	0.00
0.50	30	ZC	1.00	0.20	0.00
0.50	30	ZC	1.20	0.20	0.00
0.50	30	ZC	1.40	0.20	0.01
0.50	30	ZC	1.60	0.20	0.02
0.50	30	ZC	1.80	0.20	0.04
0.50	30	ZC	2.00	0.20	0.12
0.50	30	ZC	2.20	0.20	0.28
0.50	30	ZC	2.40	0.20	0.56
0.50	30	ZC	2.60	0.20	0.82
0.50	30	ZC	2.80	0.20	0.96
0.50	30	ZC	3.00	0.20	1.00
0.50	30	ZC	3.20	0.20	1.00
0.50	30	ZC	3.40	0.20	1.00
0.50	30	ZC	3.60	0.20	1.00
0.50	30	ZC	3.80	0.20	1.00
0.50	30	ZC	4.00	0.20	1.00
0.50	30	ZC	0.20	0.10	0.00
0.50	30	ZC	0.40	0.10	0.00
0.50	30	ZC	0.60	0.10	0.00
0.50	30	ZC	0.80	0.10	0.00
0.50	30	ZC	1.00	0.10	0.00
0.50	30	ZC	1.20	0.10	0.00
0.50	30	ZC	1.40	0.10	0.00
0.50	30	ZC	1.60	0.10	0.00
0.50	30	ZC	1.80	0.10	0.01
0.50	30	ZC	2.00	0.10	0.01
0.50	30	ZC	2.20	0.10	0.02
0.50	30	ZC	2.40	0.10	0.05
0.50	30	ZC	2.60	0.10	0.14
0.50	30	ZC	2.80	0.10	0.29
0.50	30	ZC	3.00	0.10	0.50
0.50	30	ZC	3.20	0.10	0.73
0.50	30	ZC	3.40	0.10	0.89
0.50	30	ZC	3.60	0.10	0.96
0.50	30	ZC	3.80	0.10	0.99
0.50	30	ZC	4.00	0.10	1.00
0.50	30	ZK	0.20	1.00	0.21
0.50	30	ZK	0.40	1.00	0.69
0.50	30	ZK	0.60	1.00	0.97
0.50	30	ZK	0.80	1.00	1.00
0.50	30	ZK	1.00	1.00	1.00
0.50	30	ZK	1.20	1.00	1.00
0.50	30	ZK	1.40	1.00	1.00
0.50	30	ZK	1.60	1.00	1.00
0.50	30	ZK	1.80	1.00	1.00
0.50	30	ZK	2.00	1.00	1.00
0.50	30	ZK	2.20	1.00	1.00
0.50	30	ZK	2.40	1.00	1.00
0.50	30	ZK	2.60	1.00	1.00
0.50	30	ZK	2.80	1.00	1.00
0.50	30	ZK	3.00	1.00	1.00
0.50	30	ZK	3.20	1.00	1.00
0.50	30	ZK	3.40	1.00	1.00
0.50	30	ZK	3.60	1.00	1.00
0.50	30	ZK	3.80	1.00	1.00
0.50	30	ZK	4.00	1.00	1.00
0.50	30	ZK	0.20	0.90	0.11
0.50	30	ZK	0.40	0.90	0.40
0.50	30	ZK	0.60	0.90	0.79
0.50	30	ZK	0.80	0.90	0.97
0.50	30	ZK	1.00	0.90	1.00
0.50	30	ZK	1.20	0.90	1.00
0.50	30	ZK	1.40	0.90	1.00
0.50	30	ZK	1.60	0.90	1.00
0.50	30	ZK	1.80	0.90	1.00
0.50	30	ZK	2.00	0.90	1.00
0.50	30	ZK	2.20	0.90	1.00
0.50	30	ZK	2.40	0.90	1.00
0.50	30	ZK	2.60	0.90	1.00
0.50	30	ZK	2.80	0.90	1.00
0.50	30	ZK	3.00	0.90	1.00
0.50	30	ZK	3.20	0.90	1.00
0.50	30	ZK	3.40	0.90	1.00
0.50	30	ZK	3.60	0.90	1.00
0.50	30	ZK	3.80	0.90	1.00
0.50	30	ZK	4.00	0.90	1.00
0.50	30	ZK	0.20	0.80	0.05
0.50	30	ZK	0.40	0.80	0.21
0.50	30	ZK	0.60	0.80	0.52
0.50	30	ZK	0.80	0.80	0.84
0.50	30	ZK	1.00	0.80	0.98
0.50	30	ZK	1.20	0.80	1.00
0.50	30	ZK	1.40	0.80	1.00
0.50	30	ZK	1.60	0.80	1.00
0.50	30	ZK	1.80	0.80	1.00
0.50	30	ZK	2.00	0.80	1.00
0.50	30	ZK	2.20	0.80	1.00
0.50	30	ZK	2.40	0.80	1.00
0.50	30	ZK	2.60	0.80	1.00
0.50	30	ZK	2.80	0.80	1.00
0.50	30	ZK	3.00	0.80	1.00
0.50	30	ZK	3.20	0.80	1.00
0.50	30	ZK	3.40	0.80	1.00
0.50	30	ZK	3.60	0.80	1.00
0.50	30	ZK	3.80	0.80	1.00
0.50	30	ZK	4.00	0.80	1.00
0.50	30	ZK	0.20	0.70	0.03
0.50	30	ZK	0.40	0.70	0.10
0.50	30	ZK	0.60	0.70	0.29
0.50	30	ZK	0.80	0.70	0.57
0.50	30	ZK	1.00	0.70	0.85
0.50	30	ZK	1.20	0.70	0.98
0.50	30	ZK	1.40	0.70	1.00
0.50	30	ZK	1.60	0.70	1.00
0.50	30	ZK	1.80	0.70	1.00
0.50	30	ZK	2.00	0.70	1.00
0.50	30	ZK	2.20	0.70	1.00
0.50	30	ZK	2.40	0.70	1.00
0.50	30	ZK	2.60	0.70	1.00
0.50	30	ZK	2.80	0.70	1.00
0.50	30	ZK	3.00	0.70	1.00
0.50	30	ZK	3.20	0.70	1.00
0.50	30	ZK	3.40	0.70	1.00
0.50	30	ZK	3.60	0.70	1.00
0.50	30	ZK	3.80	0.70	1.00
0.50	30	ZK	4.00	0.70	1.00
0.50	30	ZK	0.20	0.60	0.01
0.50	30	ZK	0.40	0.60	0.05
0.50	30	ZK	0.60	0.60	0.13
0.50	30	ZK	0.80	0.60	0.31
0.50	30	ZK	1.00	0.60	0.57
0.50	30	ZK	1.20	0.60	0.84
0.50	30	ZK	1.40	0.60	0.97
0.50	30	ZK	1.60	0.60	1.00
0.50	30	ZK	1.80	0.60	1.00
0.50	30	ZK	2.00	0.60	1.00
0.50	30	ZK	2.20	0.60	1.00
0.50	30	ZK	2.40	0.60	1.00
0.50	30	ZK	2.60	0.60	1.00
0.50	30	ZK	2.80	0.60	1.00
0.50	30	ZK	3.00	0.60	1.00
0.50	30	ZK	3.20	0.60	1.00
0.50	30	ZK	3.40	0.60	1.00
0.50	30	ZK	3.60	0.60	1.00
0.50	30	ZK	3.80	0.60	1.00
0.50	30	ZK	4.00	0.60	1.00
0.50	30	ZK	0.20	0.50	0.01
0.50	30	ZK	0.40	0.50	0.02
0.50	30	ZK	0.60	0.50	0.05
0.50	30	ZK	0.80	0.50	0.12
0.50	30	ZK	1.00	0.50	0.28
0.50	30	ZK	1.20	0.50	0.52
0.50	30	ZK	1.40	0.50	0.78
0.50	30	ZK	1.60	0.50	0.95
0.50	30	ZK	1.80	0.50	1.00
0.50	30	ZK	2.00	0.50	1.00
0.50	30	ZK	2.20	0.50	1.00
0.50	30	ZK	2.40	0.50	1.00
0.50	30	ZK	2.60	0.50	1.00
0.50	30	ZK	2.80	0.50	1.00
0.50	30	ZK	3.00	0.50	1.00
0.50	30	ZK	3.20	0.50	1.00
0.50	30	ZK	3.40	0.50	1.00
0.50	30	ZK	3.60	0.50	1.00
0.50	30	ZK	3.80	0.50	1.00
0.50	30	ZK	4.00	0.50	1.00
0.50	30	ZK	0.20	0.40	0.00
0.50	30	ZK	0.40	0.40	0.01
0.50	30	ZK	0.60	0.40	0.02
0.50	30	ZK	0.80	0.40	0.05
0.50	30	ZK	1.00	0.40	0.10
0.50	30	ZK	1.20	0.40	0.22
0.50	30	ZK	1.40	0.40	0.41
0.50	30	ZK	1.60	0.40	0.68
0.50	30	ZK	1.80	0.40	0.91
0.50	30	ZK	2.00	0.40	0.99
0.50	30	ZK	2.20	0.40	1.00
0.50	30	ZK	2.40	0.40	1.00
0.50	30	ZK	2.60	0.40	1.00
0.50	30	ZK	2.80	0.40	1.00
0.50	30	ZK	3.00	0.40	1.00
0.50	30	ZK	3.20	0.40	1.00
0.50	30	ZK	3.40	0.40	1.00
0.50	30	ZK	3.60	0.40	1.00
0.50	30	ZK	3.80	0.40	1.00
0.50	30	ZK	4.00	0.40	1.00
0.50	30	ZK	0.20	0.30	0.00
0.50	30	ZK	0.40	0.30	0.00
0.50	30	ZK	0.60	0.30	0.01
0.50	30	ZK	0.80	0.30	0.01
0.50	30	ZK	1.00	0.30	0.03
0.50	30	ZK	1.20	0.30	0.06
0.50	30	ZK	1.40	0.30	0.13
0.50	30	ZK	1.60	0.30	0.25
0.50	30	ZK	1.80	0.30	0.47
0.50	30	ZK	2.00	0.30	0.74
0.50	30	ZK	2.20	0.30	0.92
0.50	30	ZK	2.40	0.30	0.99
0.50	30	ZK	2.60	0.30	1.00
0.50	30	ZK	2.80	0.30	1.00
0.50	30	ZK	3.00	0.30	1.00
0.50	30	ZK	3.20	0.30	1.00
0.50	30	ZK	3.40	0.30	1.00
0.50	30	ZK	3.60	0.30	1.00
0.50	30	ZK	3.80	0.30	1.00
0.50	30	ZK	4.00	0.30	1.00
0.50	30	ZK	0.20	0.20	0.00
0.50	30	ZK	0.40	0.20	0.00
0.50	30	ZK	0.60	0.20	0.00
0.50	30	ZK	0.80	0.20	0.00
0.50	30	ZK	1.00	0.20	0.01
0.50	30	ZK	1.20	0.20	0.02
0.50	30	ZK	1.40	0.20	0.02
0.50	30	ZK	1.60	0.20	0.05
0.50	30	ZK	1.80	0.20	0.09
0.50	30	ZK	2.00	0.20	0.19
0.50	30	ZK	2.20	0.20	0.36
0.50	30	ZK	2.40	0.20	0.60
0.50	30	ZK	2.60	0.20	0.83
0.50	30	ZK	2.80	0.20	0.96
0.50	30	ZK	3.00	0.20	0.99
0.50	30	ZK	3.20	0.20	1.00
0.50	30	ZK	3.40	0.20	1.00
0.50	30	ZK	3.60	0.20	1.00
0.50	30	ZK	3.80	0.20	1.00
0.50	30	ZK	4.00	0.20	1.00
0.50	30	ZK	0.20	0.10	0.00
0.50	30	ZK	0.40	0.10	0.00
0.50	30	ZK	0.60	0.10	0.00
0.50	30	ZK	0.80	0.10	0.00
0.50	30	ZK	1.00	0.10	0.00
0.50	30	ZK	1.20	0.10	0.00
0.50	30	ZK	1.40	0.10	0.00
0.50	30	ZK	1.60	0.10	0.01
0.50	30	ZK	1.80	0.10	0.01
0.50	30	ZK	2.00	0.10	0.01
0.50	30	ZK	2.20	0.10	0.02
0.50	30	ZK	2.40	0.10	0.04
0.50	30	ZK	2.60	0.10	0.09
0.50	30	ZK	2.80	0.10	0.18
0.50	30	ZK	3.00	0.10	0.35
0.50	30	ZK	3.20	0.10	0.57
0.50	30	ZK	3.40	0.10	0.78
0.50	30	ZK	3.60	0.10	0.91
0.50	30	ZK	3.80	0.10	0.97
0.50	30	ZK	4.00	0.10	1.00
0.50	30	D1	0.20	1.00	0.00
0.50	30	D1	0.40	1.00	0.00
0.50	30	D1	0.60	1.00	0.00
0.50	30	D1	0.80	1.00	0.00
0.50	30	D1	1.00	1.00	0.04
0.50	30	D1	1.20	1.00	0.44
0.50	30	D1	1.40	1.00	0.94
0.50	30	D1	1.60	1.00	1.00
0.50	30	D1	1.80	1.00	1.00
0.50	30	D1	2.00	1.00	1.00
0.50	30	D1	2.20	1.00	1.00
0.50	30	D1	2.40	1.00	1.00
0.50	30	D1	2.60	1.00	1.00
0.50	30	D1	2.80	1.00	1.00
0.50	30	D1	3.00	1.00	1.00
0.50	30	D1	3.20	1.00	1.00
0.50	30	D1	3.40	1.00	1.00
0.50	30	D1	3.60	1.00	1.00
0.50	30	D1	3.80	1.00	1.00
0.50	30	D1	4.00	1.00	1.00
0.50	30	D1	0.20	0.90	0.00
0.50	30	D1	0.40	0.90	0.00
0.50	30	D1	0.60	0.90	0.00
0.50	30	D1	0.80	0.90	0.00
0.50	30	D1	1.00	0.90	0.02
0.50	30	D1	1.20	0.90	0.35
0.50	30	D1	1.40	0.90	0.88
0.50	30	D1	1.60	0.90	1.00
0.50	30	D1	1.80	0.90	1.00
0.50	30	D1	2.00	0.90	1.00
0.50	30	D1	2.20	0.90	1.00
0.50	30	D1	2.40	0.90	1.00
0.50	30	D1	2.60	0.90	1.00
0.50	30	D1	2.80	0.90	1.00
0.50	30	D1	3.00	0.90	1.00
0.50	30	D1	3.20	0.90	1.00
0.50	30	D1	3.40	0.90	1.00
0.50	30	D1	3.60	0.90	1.00
0.50	30	D1	3.80	0.90	1.00
0.50	30	D1	4.00	0.90	1.00
0.50	30	D1	0.20	0.80	0.00
0.50	30	D1	0.40	0.80	0.00
0.50	30	D1	0.60	0.80	0.00
0.50	30	D1	0.80	0.80	0.00
0.50	30	D1	1.00	0.80	0.02
0.50	30	D1	1.20	0.80	0.25
0.50	30	D1	1.40	0.80	0.78
0.50	30	D1	1.60	0.80	0.99
0.50	30	D1	1.80	0.80	1.00
0.50	30	D1	2.00	0.80	1.00
0.50	30	D1	2.20	0.80	1.00
0.50	30	D1	2.40	0.80	1.00
0.50	30	D1	2.60	0.80	1.00
0.50	30	D1	2.80	0.80	1.00
0.50	30	D1	3.00	0.80	1.00
0.50	30	D1	3.20	0.80	1.00
0.50	30	D1	3.40	0.80	1.00
0.50	30	D1	3.60	0.80	1.00
0.50	30	D1	3.80	0.80	1.00
0.50	30	D1	4.00	0.80	1.00
0.50	30	D1	0.20	0.70	0.00
0.50	30	D1	0.40	0.70	0.00
0.50	30	D1	0.60	0.70	0.00
0.50	30	D1	0.80	0.70	0.00
0.50	30	D1	1.00	0.70	0.01
0.50	30	D1	1.20	0.70	0.16
0.50	30	D1	1.40	0.70	0.65
0.50	30	D1	1.60	0.70	0.97
0.50	30	D1	1.80	0.70	1.00
0.50	30	D1	2.00	0.70	1.00
0.50	30	D1	2.20	0.70	1.00
0.50	30	D1	2.40	0.70	1.00
0.50	30	D1	2.60	0.70	1.00
0.50	30	D1	2.80	0.70	1.00
0.50	30	D1	3.00	0.70	1.00
0.50	30	D1	3.20	0.70	1.00
0.50	30	D1	3.40	0.70	1.00
0.50	30	D1	3.60	0.70	1.00
0.50	30	D1	3.80	0.70	1.00
0.50	30	D1	4.00	0.70	1.00
0.50	30	D1	0.20	0.60	0.00
0.50	30	D1	0.40	0.60	0.00
0.50	30	D1	0.60	0.60	0.00
0.50	30	D1	0.80	0.60	0.00
0.50	30	D1	1.00	0.60	0.01
0.50	30	D1	1.20	0.60	0.09
0.50	30	D1	1.40	0.60	0.46
0.50	30	D1	1.60	0.60	0.89
0.50	30	D1	1.80	0.60	0.99
0.50	30	D1	2.00	0.60	1.00
0.50	30	D1	2.20	0.60	1.00
0.50	30	D1	2.40	0.60	1.00
0.50	30	D1	2.60	0.60	1.00
0.50	30	D1	2.80	0.60	1.00
0.50	30	D1	3.00	0.60	1.00
0.50	30	D1	3.20	0.60	1.00
0.50	30	D1	3.40	0.60	1.00
0.50	30	D1	3.60	0.60	1.00
0.50	30	D1	3.80	0.60	1.00
0.50	30	D1	4.00	0.60	1.00
0.50	30	D1	0.20	0.50	0.00
0.50	30	D1	0.40	0.50	0.00
0.50	30	D1	0.60	0.50	0.00
0.50	30	D1	0.80	0.50	0.00
0.50	30	D1	1.00	0.50	0.00
0.50	30	D1	1.20	0.50	0.05
0.50	30	D1	1.40	0.50	0.28
0.50	30	D1	1.60	0.50	0.71
0.50	30	D1	1.80	0.50	0.96
0.50	30	D1	2.00	0.50	1.00
0.50	30	D1	2.20	0.50	1.00
0.50	30	D1	2.40	0.50	1.00
0.50	30	D1	2.60	0.50	1.00
0.50	30	D1	2.80	0.50	1.00
0.50	30	D1	3.00	0.50	1.00
0.50	30	D1	3.20	0.50	1.00
0.50	30	D1	3.40	0.50	1.00
0.50	30	D1	3.60	0.50	1.00
0.50	30	D1	3.80	0.50	1.00
0.50	30	D1	4.00	0.50	1.00
0.50	30	D1	0.20	0.40	0.00
0.50	30	D1	0.40	0.40	0.00
0.50	30	D1	0.60	0.40	0.00
0.50	30	D1	0.80	0.40	0.00
0.50	30	D1	1.00	0.40	0.00
0.50	30	D1	1.20	0.40	0.02
0.50	30	D1	1.40	0.40	0.14
0.50	30	D1	1.60	0.40	0.42
0.50	30	D1	1.80	0.40	0.78
0.50	30	D1	2.00	0.40	0.96
0.50	30	D1	2.20	0.40	1.00
0.50	30	D1	2.40	0.40	1.00
0.50	30	D1	2.60	0.40	1.00
0.50	30	D1	2.80	0.40	1.00
0.50	30	D1	3.00	0.40	1.00
0.50	30	D1	3.20	0.40	1.00
0.50	30	D1	3.40	0.40	1.00
0.50	30	D1	3.60	0.40	1.00
0.50	30	D1	3.80	0.40	1.00
0.50	30	D1	4.00	0.40	1.00
0.50	30	D1	0.20	0.30	0.00
0.50	30	D1	0.40	0.30	0.00
0.50	30	D1	0.60	0.30	0.00
0.50	30	D1	0.80	0.30	0.00
0.50	30	D1	1.00	0.30	0.00
0.50	30	D1	1.20	0.30	0.01
0.50	30	D1	1.40	0.30	0.05
0.50	30	D1	1.60	0.30	0.15
0.50	30	D1	1.80	0.30	0.37
0.50	30	D1	2.00	0.30	0.63
0.50	30	D1	2.20	0.30	0.81
0.50	30	D1	2.40	0.30	0.92
0.50	30	D1	2.60	0.30	0.97
0.50	30	D1	2.80	0.30	0.99
0.50	30	D1	3.00	0.30	1.00
0.50	30	D1	3.20	0.30	1.00
0.50	30	D1	3.40	0.30	1.00
0.50	30	D1	3.60	0.30	1.00
0.50	30	D1	3.80	0.30	1.00
0.50	30	D1	4.00	0.30	1.00
0.50	30	D1	0.20	0.20	0.00
0.50	30	D1	0.40	0.20	0.00
0.50	30	D1	0.60	0.20	0.00
0.50	30	D1	0.80	0.20	0.00
0.50	30	D1	1.00	0.20	0.00
0.50	30	D1	1.20	0.20	0.00
0.50	30	D1	1.40	0.20	0.01
0.50	30	D1	1.60	0.20	0.03
0.50	30	D1	1.80	0.20	0.06
0.50	30	D1	2.00	0.20	0.11
0.50	30	D1	2.20	0.20	0.15
0.50	30	D1	2.40	0.20	0.18
0.50	30	D1	2.60	0.20	0.21
0.50	30	D1	2.80	0.20	0.21
0.50	30	D1	3.00	0.20	0.21
0.50	30	D1	3.20	0.20	0.21
0.50	30	D1	3.40	0.20	0.22
0.50	30	D1	3.60	0.20	0.21
0.50	30	D1	3.80	0.20	0.21
0.50	30	D1	4.00	0.20	0.22
0.50	30	D1	0.20	0.10	0.00
0.50	30	D1	0.40	0.10	0.00
0.50	30	D1	0.60	0.10	0.00
0.50	30	D1	0.80	0.10	0.00
0.50	30	D1	1.00	0.10	0.00
0.50	30	D1	1.20	0.10	0.00
0.50	30	D1	1.40	0.10	0.00
0.50	30	D1	1.60	0.10	0.00
0.50	30	D1	1.80	0.10	0.00
0.50	30	D1	2.00	0.10	0.01
0.50	30	D1	2.20	0.10	0.01
0.50	30	D1	2.40	0.10	0.01
0.50	30	D1	2.60	0.10	0.01
0.50	30	D1	2.80	0.10	0.01
0.50	30	D1	3.00	0.10	0.01
0.50	30	D1	3.20	0.10	0.01
0.50	30	D1	3.40	0.10	0.01
0.50	30	D1	3.60	0.10	0.01
0.50	30	D1	3.80	0.10	0.01
0.50	30	D1	4.00	0.10	0.01
0.50	30	D2	0.20	1.00	0.00
0.50	30	D2	0.40	1.00	0.00
0.50	30	D2	0.60	1.00	0.00
0.50	30	D2	0.80	1.00	0.00
0.50	30	D2	1.00	1.00	0.00
0.50	30	D2	1.20	1.00	0.05
0.50	30	D2	1.40	1.00	0.45
0.50	30	D2	1.60	1.00	0.93
0.50	30	D2	1.80	1.00	1.00
0.50	30	D2	2.00	1.00	1.00
0.50	30	D2	2.20	1.00	1.00
0.50	30	D2	2.40	1.00	1.00
0.50	30	D2	2.60	1.00	1.00
0.50	30	D2	2.80	1.00	1.00
0.50	30	D2	3.00	1.00	1.00
0.50	30	D2	3.20	1.00	1.00
0.50	30	D2	3.40	1.00	1.00
0.50	30	D2	3.60	1.00	1.00
0.50	30	D2	3.80	1.00	1.00
0.50	30	D2	4.00	1.00	1.00
0.50	30	D2	0.20	0.90	0.00
0.50	30	D2	0.40	0.90	0.00
0.50	30	D2	0.60	0.90	0.00
0.50	30	D2	0.80	0.90	0.00
0.50	30	D2	1.00	0.90	0.00
0.50	30	D2	1.20	0.90	0.04
0.50	30	D2	1.40	0.90	0.37
0.50	30	D2	1.60	0.90	0.88
0.50	30	D2	1.80	0.90	1.00
0.50	30	D2	2.00	0.90	1.00
0.50	30	D2	2.20	0.90	1.00
0.50	30	D2	2.40	0.90	1.00
0.50	30	D2	2.60	0.90	1.00
0.50	30	D2	2.80	0.90	1.00
0.50	30	D2	3.00	0.90	1.00
0.50	30	D2	3.20	0.90	1.00
0.50	30	D2	3.40	0.90	1.00
0.50	30	D2	3.60	0.90	1.00
0.50	30	D2	3.80	0.90	1.00
0.50	30	D2	4.00	0.90	1.00
0.50	30	D2	0.20	0.80	0.00
0.50	30	D2	0.40	0.80	0.00
0.50	30	D2	0.60	0.80	0.00
0.50	30	D2	0.80	0.80	0.00
0.50	30	D2	1.00	0.80	0.00
0.50	30	D2	1.20	0.80	0.03
0.50	30	D2	1.40	0.80	0.27
0.50	30	D2	1.60	0.80	0.81
0.50	30	D2	1.80	0.80	0.99
0.50	30	D2	2.00	0.80	1.00
0.50	30	D2	2.20	0.80	1.00
0.50	30	D2	2.40	0.80	1.00
0.50	30	D2	2.60	0.80	1.00
0.50	30	D2	2.80	0.80	1.00
0.50	30	D2	3.00	0.80	1.00
0.50	30	D2	3.20	0.80	1.00
0.50	30	D2	3.40	0.80	1.00
0.50	30	D2	3.60	0.80	1.00
0.50	30	D2	3.80	0.80	1.00
0.50	30	D2	4.00	0.80	1.00
0.50	30	D2	0.20	0.70	0.00
0.50	30	D2	0.40	0.70	0.00
0.50	30	D2	0.60	0.70	0.00
0.50	30	D2	0.80	0.70	0.00
0.50	30	D2	1.00	0.70	0.00
0.50	30	D2	1.20	0.70	0.02
0.50	30	D2	1.40	0.70	0.18
0.50	30	D2	1.60	0.70	0.68
0.50	30	D2	1.80	0.70	0.97
0.50	30	D2	2.00	0.70	1.00
0.50	30	D2	2.20	0.70	1.00
0.50	30	D2	2.40	0.70	1.00
0.50	30	D2	2.60	0.70	1.00
0.50	30	D2	2.80	0.70	1.00
0.50	30	D2	3.00	0.70	1.00
0.50	30	D2	3.20	0.70	1.00
0.50	30	D2	3.40	0.70	1.00
0.50	30	D2	3.60	0.70	1.00
0.50	30	D2	3.80	0.70	1.00
0.50	30	D2	4.00	0.70	1.00
0.50	30	D2	0.20	0.60	0.00
0.50	30	D2	0.40	0.60	0.00
0.50	30	D2	0.60	0.60	0.00
0.50	30	D2	0.80	0.60	0.00
0.50	30	D2	1.00	0.60	0.00
0.50	30	D2	1.20	0.60	0.01
0.50	30	D2	1.40	0.60	0.12
0.50	30	D2	1.60	0.60	0.51
0.50	30	D2	1.80	0.60	0.91
0.50	30	D2	2.00	0.60	1.00
0.50	30	D2	2.20	0.60	1.00
0.50	30	D2	2.40	0.60	1.00
0.50	30	D2	2.60	0.60	1.00
0.50	30	D2	2.80	0.60	1.00
0.50	30	D2	3.00	0.60	1.00
0.50	30	D2	3.20	0.60	1.00
0.50	30	D2	3.40	0.60	1.00
0.50	30	D2	3.60	0.60	1.00
0.50	30	D2	3.80	0.60	1.00
0.50	30	D2	4.00	0.60	1.00
0.50	30	D2	0.20	0.50	0.00
0.50	30	D2	0.40	0.50	0.00
0.50	30	D2	0.60	0.50	0.00
0.50	30	D2	0.80	0.50	0.00
0.50	30	D2	1.00	0.50	0.00
0.50	30	D2	1.20	0.50	0.00
0.50	30	D2	1.40	0.50	0.06
0.50	30	D2	1.60	0.50	0.33
0.50	30	D2	1.80	0.50	0.78
0.50	30	D2	2.00	0.50	0.98
0.50	30	D2	2.20	0.50	1.00
0.50	30	D2	2.40	0.50	1.00
0.50	30	D2	2.60	0.50	1.00
0.50	30	D2	2.80	0.50	1.00
0.50	30	D2	3.00	0.50	1.00
0.50	30	D2	3.20	0.50	1.00
0.50	30	D2	3.40	0.50	1.00
0.50	30	D2	3.60	0.50	1.00
0.50	30	D2	3.80	0.50	1.00
0.50	30	D2	4.00	0.50	1.00
0.50	30	D2	0.20	0.40	0.00
0.50	30	D2	0.40	0.40	0.00
0.50	30	D2	0.60	0.40	0.00
0.50	30	D2	0.80	0.40	0.00
0.50	30	D2	1.00	0.40	0.00
0.50	30	D2	1.20	0.40	0.00
0.50	30	D2	1.40	0.40	0.03
0.50	30	D2	1.60	0.40	0.17
0.50	30	D2	1.80	0.40	0.53
0.50	30	D2	2.00	0.40	0.87
0.50	30	D2	2.20	0.40	0.98
0.50	30	D2	2.40	0.40	1.00
0.50	30	D2	2.60	0.40	1.00
0.50	30	D2	2.80	0.40	1.00
0.50	30	D2	3.00	0.40	1.00
0.50	30	D2	3.20	0.40	1.00
0.50	30	D2	3.40	0.40	1.00
0.50	30	D2	3.60	0.40	1.00
0.50	30	D2	3.80	0.40	1.00
0.50	30	D2	4.00	0.40	1.00
0.50	30	D2	0.20	0.30	0.00
0.50	30	D2	0.40	0.30	0.00
0.50	30	D2	0.60	0.30	0.00
0.50	30	D2	0.80	0.30	0.00
0.50	30	D2	1.00	0.30	0.00
0.50	30	D2	1.20	0.30	0.00
0.50	30	D2	1.40	0.30	0.01
0.50	30	D2	1.60	0.30	0.06
0.50	30	D2	1.80	0.30	0.22
0.50	30	D2	2.00	0.30	0.55
0.50	30	D2	2.20	0.30	0.82
0.50	30	D2	2.40	0.30	0.96
0.50	30	D2	2.60	0.30	0.99
0.50	30	D2	2.80	0.30	1.00
0.50	30	D2	3.00	0.30	1.00
0.50	30	D2	3.20	0.30	1.00
0.50	30	D2	3.40	0.30	1.00
0.50	30	D2	3.60	0.30	1.00
0.50	30	D2	3.80	0.30	1.00
0.50	30	D2	4.00	0.30	1.00
0.50	30	D2	0.20	0.20	0.00
0.50	30	D2	0.40	0.20	0.00
0.50	30	D2	0.60	0.20	0.00
0.50	30	D2	0.80	0.20	0.00
0.50	30	D2	1.00	0.20	0.00
0.50	30	D2	1.20	0.20	0.00
0.50	30	D2	1.40	0.20	0.00
0.50	30	D2	1.60	0.20	0.01
0.50	30	D2	1.80	0.20	0.05
0.50	30	D2	2.00	0.20	0.12
0.50	30	D2	2.20	0.20	0.24
0.50	30	D2	2.40	0.20	0.36
0.50	30	D2	2.60	0.20	0.47
0.50	30	D2	2.80	0.20	0.53
0.50	30	D2	3.00	0.20	0.58
0.50	30	D2	3.20	0.20	0.57
0.50	30	D2	3.40	0.20	0.58
0.50	30	D2	3.60	0.20	0.59
0.50	30	D2	3.80	0.20	0.58
0.50	30	D2	4.00	0.20	0.59
0.50	30	D2	0.20	0.10	0.00
0.50	30	D2	0.40	0.10	0.00
0.50	30	D2	0.60	0.10	0.00
0.50	30	D2	0.80	0.10	0.00
0.50	30	D2	1.00	0.10	0.00
0.50	30	D2	1.20	0.10	0.00
0.50	30	D2	1.40	0.10	0.00
0.50	30	D2	1.60	0.10	0.00
0.50	30	D2	1.80	0.10	0.00
0.50	30	D2	2.00	0.10	0.01
0.50	30	D2	2.20	0.10	0.01
0.50	30	D2	2.40	0.10	0.01
0.50	30	D2	2.60	0.10	0.01
0.50	30	D2	2.80	0.10	0.01
0.50	30	D2	3.00	0.10	0.02
0.50	30	D2	3.20	0.10	0.01
0.50	30	D2	3.40	0.10	0.01
0.50	30	D2	3.60	0.10	0.02
0.50	30	D2	3.80	0.10	0.02
0.50	30	D2	4.00	0.10	0.01
0.50	30	D3	0.20	1.00	0.00
0.50	30	D3	0.40	1.00	0.00
0.50	30	D3	0.60	1.00	0.00
0.50	30	D3	0.80	1.00	0.00
0.50	30	D3	1.00	1.00	0.00
0.50	30	D3	1.20	1.00	0.00
0.50	30	D3	1.40	1.00	0.09
0.50	30	D3	1.60	1.00	0.52
0.50	30	D3	1.80	1.00	0.94
0.50	30	D3	2.00	1.00	1.00
0.50	30	D3	2.20	1.00	1.00
0.50	30	D3	2.40	1.00	1.00
0.50	30	D3	2.60	1.00	1.00
0.50	30	D3	2.80	1.00	1.00
0.50	30	D3	3.00	1.00	1.00
0.50	30	D3	3.20	1.00	1.00
0.50	30	D3	3.40	1.00	1.00
0.50	30	D3	3.60	1.00	1.00
0.50	30	D3	3.80	1.00	1.00
0.50	30	D3	4.00	1.00	1.00
0.50	30	D3	0.20	0.90	0.00
0.50	30	D3	0.40	0.90	0.00
0.50	30	D3	0.60	0.90	0.00
0.50	30	D3	0.80	0.90	0.00
0.50	30	D3	1.00	0.90	0.00
0.50	30	D3	1.20	0.90	0.00
0.50	30	D3	1.40	0.90	0.07
0.50	30	D3	1.60	0.90	0.44
0.50	30	D3	1.80	0.90	0.90
0.50	30	D3	2.00	0.90	1.00
0.50	30	D3	2.20	0.90	1.00
0.50	30	D3	2.40	0.90	1.00
0.50	30	D3	2.60	0.90	1.00
0.50	30	D3	2.80	0.90	1.00
0.50	30	D3	3.00	0.90	1.00
0.50	30	D3	3.20	0.90	1.00
0.50	30	D3	3.40	0.90	1.00
0.50	30	D3	3.60	0.90	1.00
0.50	30	D3	3.80	0.90	1.00
0.50	30	D3	4.00	0.90	1.00
0.50	30	D3	0.20	0.80	0.00
0.50	30	D3	0.40	0.80	0.00
0.50	30	D3	0.60	0.80	0.00
0.50	30	D3	0.80	0.80	0.00
0.50	30	D3	1.00	0.80	0.00
0.50	30	D3	1.20	0.80	0.00
0.50	30	D3	1.40	0.80	0.05
0.50	30	D3	1.60	0.80	0.35
0.50	30	D3	1.80	0.80	0.84
0.50	30	D3	2.00	0.80	0.99
0.50	30	D3	2.20	0.80	1.00
0.50	30	D3	2.40	0.80	1.00
0.50	30	D3	2.60	0.80	1.00
0.50	30	D3	2.80	0.80	1.00
0.50	30	D3	3.00	0.80	1.00
0.50	30	D3	3.20	0.80	1.00
0.50	30	D3	3.40	0.80	1.00
0.50	30	D3	3.60	0.80	1.00
0.50	30	D3	3.80	0.80	1.00
0.50	30	D3	4.00	0.80	1.00
0.50	30	D3	0.20	0.70	0.00
0.50	30	D3	0.40	0.70	0.00
0.50	30	D3	0.60	0.70	0.00
0.50	30	D3	0.80	0.70	0.00
0.50	30	D3	1.00	0.70	0.00
0.50	30	D3	1.20	0.70	0.00
0.50	30	D3	1.40	0.70	0.03
0.50	30	D3	1.60	0.70	0.27
0.50	30	D3	1.80	0.70	0.74
0.50	30	D3	2.00	0.70	0.98
0.50	30	D3	2.20	0.70	1.00
0.50	30	D3	2.40	0.70	1.00
0.50	30	D3	2.60	0.70	1.00
0.50	30	D3	2.80	0.70	1.00
0.50	30	D3	3.00	0.70	1.00
0.50	30	D3	3.20	0.70	1.00
0.50	30	D3	3.40	0.70	1.00
0.50	30	D3	3.60	0.70	1.00
0.50	30	D3	3.80	0.70	1.00
0.50	30	D3	4.00	0.70	1.00
0.50	30	D3	0.20	0.60	0.00
0.50	30	D3	0.40	0.60	0.00
0.50	30	D3	0.60	0.60	0.00
0.50	30	D3	0.80	0.60	0.00
0.50	30	D3	1.00	0.60	0.00
0.50	30	D3	1.20	0.60	0.00
0.50	30	D3	1.40	0.60	0.02
0.50	30	D3	1.60	0.60	0.19
0.50	30	D3	1.80	0.60	0.61
0.50	30	D3	2.00	0.60	0.94
0.50	30	D3	2.20	0.60	1.00
0.50	30	D3	2.40	0.60	1.00
0.50	30	D3	2.60	0.60	1.00
0.50	30	D3	2.80	0.60	1.00
0.50	30	D3	3.00	0.60	1.00
0.50	30	D3	3.20	0.60	1.00
0.50	30	D3	3.40	0.60	1.00
0.50	30	D3	3.60	0.60	1.00
0.50	30	D3	3.80	0.60	1.00
0.50	30	D3	4.00	0.60	1.00
0.50	30	D3	0.20	0.50	0.00
0.50	30	D3	0.40	0.50	0.00
0.50	30	D3	0.60	0.50	0.00
0.50	30	D3	0.80	0.50	0.00
0.50	30	D3	1.00	0.50	0.00
0.50	30	D3	1.20	0.50	0.00
0.50	30	D3	1.40	0.50	0.01
0.50	30	D3	1.60	0.50	0.11
0.50	30	D3	1.80	0.50	0.46
0.50	30	D3	2.00	0.50	0.86
0.50	30	D3	2.20	0.50	0.99
0.50	30	D3	2.40	0.50	1.00
0.50	30	D3	2.60	0.50	1.00
0.50	30	D3	2.80	0.50	1.00
0.50	30	D3	3.00	0.50	1.00
0.50	30	D3	3.20	0.50	1.00
0.50	30	D3	3.40	0.50	1.00
0.50	30	D3	3.60	0.50	1.00
0.50	30	D3	3.80	0.50	1.00
0.50	30	D3	4.00	0.50	1.00
0.50	30	D3	0.20	0.40	0.00
0.50	30	D3	0.40	0.40	0.00
0.50	30	D3	0.60	0.40	0.00
0.50	30	D3	0.80	0.40	0.00
0.50	30	D3	1.00	0.40	0.00
0.50	30	D3	1.20	0.40	0.00
0.50	30	D3	1.40	0.40	0.01
0.50	30	D3	1.60	0.40	0.06
0.50	30	D3	1.80	0.40	0.28
0.50	30	D3	2.00	0.40	0.68
0.50	30	D3	2.20	0.40	0.94
0.50	30	D3	2.40	0.40	1.00
0.50	30	D3	2.60	0.40	1.00
0.50	30	D3	2.80	0.40	1.00
0.50	30	D3	3.00	0.40	1.00
0.50	30	D3	3.20	0.40	1.00
0.50	30	D3	3.40	0.40	1.00
0.50	30	D3	3.60	0.40	1.00
0.50	30	D3	3.80	0.40	1.00
0.50	30	D3	4.00	0.40	1.00
0.50	30	D3	0.20	0.30	0.00
0.50	30	D3	0.40	0.30	0.00
0.50	30	D3	0.60	0.30	0.00
0.50	30	D3	0.80	0.30	0.00
0.50	30	D3	1.00	0.30	0.00
0.50	30	D3	1.20	0.30	0.00
0.50	30	D3	1.40	0.30	0.00
0.50	30	D3	1.60	0.30	0.03
0.50	30	D3	1.80	0.30	0.13
0.50	30	D3	2.00	0.30	0.41
0.50	30	D3	2.20	0.30	0.75
0.50	30	D3	2.40	0.30	0.95
0.50	30	D3	2.60	0.30	0.99
0.50	30	D3	2.80	0.30	1.00
0.50	30	D3	3.00	0.30	1.00
0.50	30	D3	3.20	0.30	1.00
0.50	30	D3	3.40	0.30	1.00
0.50	30	D3	3.60	0.30	1.00
0.50	30	D3	3.80	0.30	1.00
0.50	30	D3	4.00	0.30	1.00
0.50	30	D3	0.20	0.20	0.00
0.50	30	D3	0.40	0.20	0.00
0.50	30	D3	0.60	0.20	0.00
0.50	30	D3	0.80	0.20	0.00
0.50	30	D3	1.00	0.20	0.00
0.50	30	D3	1.20	0.20	0.00
0.50	30	D3	1.40	0.20	0.00
0.50	30	D3	1.60	0.20	0.01
0.50	30	D3	1.80	0.20	0.03
0.50	30	D3	2.00	0.20	0.13
0.50	30	D3	2.20	0.20	0.33
0.50	30	D3	2.40	0.20	0.59
0.50	30	D3	2.60	0.20	0.82
0.50	30	D3	2.80	0.20	0.95
0.50	30	D3	3.00	0.20	0.99
0.50	30	D3	3.20	0.20	1.00
0.50	30	D3	3.40	0.20	1.00
0.50	30	D3	3.60	0.20	1.00
0.50	30	D3	3.80	0.20	1.00
0.50	30	D3	4.00	0.20	1.00
0.50	30	D3	0.20	0.10	0.00
0.50	30	D3	0.40	0.10	0.00
0.50	30	D3	0.60	0.10	0.00
0.50	30	D3	0.80	0.10	0.00
0.50	30	D3	1.00	0.10	0.00
0.50	30	D3	1.20	0.10	0.00
0.50	30	D3	1.40	0.10	0.00
0.50	30	D3	1.60	0.10	0.00
0.50	30	D3	1.80	0.10	0.01
0.50	30	D3	2.00	0.10	0.01
0.50	30	D3	2.20	0.10	0.02
0.50	30	D3	2.40	0.10	0.04
0.50	30	D3	2.60	0.10	0.06
0.50	30	D3	2.80	0.10	0.07
0.50	30	D3	3.00	0.10	0.07
0.50	30	D3	3.20	0.10	0.08
0.50	30	D3	3.40	0.10	0.08
0.50	30	D3	3.60	0.10	0.08
0.50	30	D3	3.80	0.10	0.08
0.50	30	D3	4.00	0.10	0.09
0.50	30	D4	0.20	1.00	0.00
0.50	30	D4	0.40	1.00	0.00
0.50	30	D4	0.60	1.00	0.00
0.50	30	D4	0.80	1.00	0.00
0.50	30	D4	1.00	1.00	0.00
0.50	30	D4	1.20	1.00	0.00
0.50	30	D4	1.40	1.00	0.00
0.50	30	D4	1.60	1.00	0.08
0.50	30	D4	1.80	1.00	0.46
0.50	30	D4	2.00	1.00	0.91
0.50	30	D4	2.20	1.00	1.00
0.50	30	D4	2.40	1.00	1.00
0.50	30	D4	2.60	1.00	1.00
0.50	30	D4	2.80	1.00	1.00
0.50	30	D4	3.00	1.00	1.00
0.50	30	D4	3.20	1.00	1.00
0.50	30	D4	3.40	1.00	1.00
0.50	30	D4	3.60	1.00	1.00
0.50	30	D4	3.80	1.00	1.00
0.50	30	D4	4.00	1.00	1.00
0.50	30	D4	0.20	0.90	0.00
0.50	30	D4	0.40	0.90	0.00
0.50	30	D4	0.60	0.90	0.00
0.50	30	D4	0.80	0.90	0.00
0.50	30	D4	1.00	0.90	0.00
0.50	30	D4	1.20	0.90	0.00
0.50	30	D4	1.40	0.90	0.00
0.50	30	D4	1.60	0.90	0.06
0.50	30	D4	1.80	0.90	0.39
0.50	30	D4	2.00	0.90	0.86
0.50	30	D4	2.20	0.90	0.99
0.50	30	D4	2.40	0.90	1.00
0.50	30	D4	2.60	0.90	1.00
0.50	30	D4	2.80	0.90	1.00
0.50	30	D4	3.00	0.90	1.00
0.50	30	D4	3.20	0.90	1.00
0.50	30	D4	3.40	0.90	1.00
0.50	30	D4	3.60	0.90	1.00
0.50	30	D4	3.80	0.90	1.00
0.50	30	D4	4.00	0.90	1.00
0.50	30	D4	0.20	0.80	0.00
0.50	30	D4	0.40	0.80	0.00
0.50	30	D4	0.60	0.80	0.00
0.50	30	D4	0.80	0.80	0.00
0.50	30	D4	1.00	0.80	0.00
0.50	30	D4	1.20	0.80	0.00
0.50	30	D4	1.40	0.80	0.00
0.50	30	D4	1.60	0.80	0.04
0.50	30	D4	1.80	0.80	0.31
0.50	30	D4	2.00	0.80	0.79
0.50	30	D4	2.20	0.80	0.98
0.50	30	D4	2.40	0.80	1.00
0.50	30	D4	2.60	0.80	1.00
0.50	30	D4	2.80	0.80	1.00
0.50	30	D4	3.00	0.80	1.00
0.50	30	D4	3.20	0.80	1.00
0.50	30	D4	3.40	0.80	1.00
0.50	30	D4	3.60	0.80	1.00
0.50	30	D4	3.80	0.80	1.00
0.50	30	D4	4.00	0.80	1.00
0.50	30	D4	0.20	0.70	0.00
0.50	30	D4	0.40	0.70	0.00
0.50	30	D4	0.60	0.70	0.00
0.50	30	D4	0.80	0.70	0.00
0.50	30	D4	1.00	0.70	0.00
0.50	30	D4	1.20	0.70	0.00
0.50	30	D4	1.40	0.70	0.00
0.50	30	D4	1.60	0.70	0.03
0.50	30	D4	1.80	0.70	0.23
0.50	30	D4	2.00	0.70	0.69
0.50	30	D4	2.20	0.70	0.97
0.50	30	D4	2.40	0.70	1.00
0.50	30	D4	2.60	0.70	1.00
0.50	30	D4	2.80	0.70	1.00
0.50	30	D4	3.00	0.70	1.00
0.50	30	D4	3.20	0.70	1.00
0.50	30	D4	3.40	0.70	1.00
0.50	30	D4	3.60	0.70	1.00
0.50	30	D4	3.80	0.70	1.00
0.50	30	D4	4.00	0.70	1.00
0.50	30	D4	0.20	0.60	0.00
0.50	30	D4	0.40	0.60	0.00
0.50	30	D4	0.60	0.60	0.00
0.50	30	D4	0.80	0.60	0.00
0.50	30	D4	1.00	0.60	0.00
0.50	30	D4	1.20	0.60	0.00
0.50	30	D4	1.40	0.60	0.00
0.50	30	D4	1.60	0.60	0.02
0.50	30	D4	1.80	0.60	0.16
0.50	30	D4	2.00	0.60	0.58
0.50	30	D4	2.20	0.60	0.92
0.50	30	D4	2.40	0.60	1.00
0.50	30	D4	2.60	0.60	1.00
0.50	30	D4	2.80	0.60	1.00
0.50	30	D4	3.00	0.60	1.00
0.50	30	D4	3.20	0.60	1.00
0.50	30	D4	3.40	0.60	1.00
0.50	30	D4	3.60	0.60	1.00
0.50	30	D4	3.80	0.60	1.00
0.50	30	D4	4.00	0.60	1.00
0.50	30	D4	0.20	0.50	0.00
0.50	30	D4	0.40	0.50	0.00
0.50	30	D4	0.60	0.50	0.00
0.50	30	D4	0.80	0.50	0.00
0.50	30	D4	1.00	0.50	0.00
0.50	30	D4	1.20	0.50	0.00
0.50	30	D4	1.40	0.50	0.00
0.50	30	D4	1.60	0.50	0.01
0.50	30	D4	1.80	0.50	0.10
0.50	30	D4	2.00	0.50	0.43
0.50	30	D4	2.20	0.50	0.83
0.50	30	D4	2.40	0.50	0.98
0.50	30	D4	2.60	0.50	1.00
0.50	30	D4	2.80	0.50	1.00
0.50	30	D4	3.00	0.50	1.00
0.50	30	D4	3.20	0.50	1.00
0.50	30	D4	3.40	0.50	1.00
0.50	30	D4	3.60	0.50	1.00
0.50	30	D4	3.80	0.50	1.00
0.50	30	D4	4.00	0.50	1.00
0.50	30	D4	0.20	0.40	0.00
0.50	30	D4	0.40	0.40	0.00
0.50	30	D4	0.60	0.40	0.00
0.50	30	D4	0.80	0.40	0.00
0.50	30	D4	1.00	0.40	0.00
0.50	30	D4	1.20	0.40	0.00
0.50	30	D4	1.40	0.40	0.00
0.50	30	D4	1.60	0.40	0.01
0.50	30	D4	1.80	0.40	0.06
0.50	30	D4	2.00	0.40	0.27
0.50	30	D4	2.20	0.40	0.67
0.50	30	D4	2.40	0.40	0.93
0.50	30	D4	2.60	0.40	1.00
0.50	30	D4	2.80	0.40	1.00
0.50	30	D4	3.00	0.40	1.00
0.50	30	D4	3.20	0.40	1.00
0.50	30	D4	3.40	0.40	1.00
0.50	30	D4	3.60	0.40	1.00
0.50	30	D4	3.80	0.40	1.00
0.50	30	D4	4.00	0.40	1.00
0.50	30	D4	0.20	0.30	0.00
0.50	30	D4	0.40	0.30	0.00
0.50	30	D4	0.60	0.30	0.00
0.50	30	D4	0.80	0.30	0.00
0.50	30	D4	1.00	0.30	0.00
0.50	30	D4	1.20	0.30	0.00
0.50	30	D4	1.40	0.30	0.00
0.50	30	D4	1.60	0.30	0.00
0.50	30	D4	1.80	0.30	0.03
0.50	30	D4	2.00	0.30	0.14
0.50	30	D4	2.20	0.30	0.42
0.50	30	D4	2.40	0.30	0.77
0.50	30	D4	2.60	0.30	0.96
0.50	30	D4	2.80	0.30	1.00
0.50	30	D4	3.00	0.30	1.00
0.50	30	D4	3.20	0.30	1.00
0.50	30	D4	3.40	0.30	1.00
0.50	30	D4	3.60	0.30	1.00
0.50	30	D4	3.80	0.30	1.00
0.50	30	D4	4.00	0.30	1.00
0.50	30	D4	0.20	0.20	0.00
0.50	30	D4	0.40	0.20	0.00
0.50	30	D4	0.60	0.20	0.00
0.50	30	D4	0.80	0.20	0.00
0.50	30	D4	1.00	0.20	0.00
0.50	30	D4	1.20	0.20	0.00
0.50	30	D4	1.40	0.20	0.00
0.50	30	D4	1.60	0.20	0.00
0.50	30	D4	1.80	0.20	0.01
0.50	30	D4	2.00	0.20	0.04
0.50	30	D4	2.20	0.20	0.15
0.50	30	D4	2.40	0.20	0.40
0.50	30	D4	2.60	0.20	0.70
0.50	30	D4	2.80	0.20	0.91
0.50	30	D4	3.00	0.20	0.98
0.50	30	D4	3.20	0.20	1.00
0.50	30	D4	3.40	0.20	1.00
0.50	30	D4	3.60	0.20	1.00
0.50	30	D4	3.80	0.20	1.00
0.50	30	D4	4.00	0.20	1.00
0.50	30	D4	0.20	0.10	0.00
0.50	30	D4	0.40	0.10	0.00
0.50	30	D4	0.60	0.10	0.00
0.50	30	D4	0.80	0.10	0.00
0.50	30	D4	1.00	0.10	0.00
0.50	30	D4	1.20	0.10	0.00
0.50	30	D4	1.40	0.10	0.00
0.50	30	D4	1.60	0.10	0.00
0.50	30	D4	1.80	0.10	0.00
0.50	30	D4	2.00	0.10	0.00
0.50	30	D4	2.20	0.10	0.01
0.50	30	D4	2.40	0.10	0.04
0.50	30	D4	2.60	0.10	0.07
0.50	30	D4	2.80	0.10	0.11
0.50	30	D4	3.00	0.10	0.15
0.50	30	D4	3.20	0.10	0.17
0.50	30	D4	3.40	0.10	0.19
0.50	30	D4	3.60	0.10	0.20
0.50	30	D4	3.80	0.10	0.20
0.50	30	D4	4.00	0.10	0.20
0.50	30	D5	0.20	1.00	0.00
0.50	30	D5	0.40	1.00	0.00
0.50	30	D5	0.60	1.00	0.00
0.50	30	D5	0.80	1.00	0.00
0.50	30	D5	1.00	1.00	0.00
0.50	30	D5	1.20	1.00	0.00
0.50	30	D5	1.40	1.00	0.00
0.50	30	D5	1.60	1.00	0.01
0.50	30	D5	1.80	1.00	0.09
0.50	30	D5	2.00	1.00	0.44
0.50	30	D5	2.20	1.00	0.87
0.50	30	D5	2.40	1.00	1.00
0.50	30	D5	2.60	1.00	1.00
0.50	30	D5	2.80	1.00	1.00
0.50	30	D5	3.00	1.00	1.00
0.50	30	D5	3.20	1.00	1.00
0.50	30	D5	3.40	1.00	1.00
0.50	30	D5	3.60	1.00	1.00
0.50	30	D5	3.80	1.00	1.00
0.50	30	D5	4.00	1.00	1.00
0.50	30	D5	0.20	0.90	0.00
0.50	30	D5	0.40	0.90	0.00
0.50	30	D5	0.60	0.90	0.00
0.50	30	D5	0.80	0.90	0.00
0.50	30	D5	1.00	0.90	0.00
0.50	30	D5	1.20	0.90	0.00
0.50	30	D5	1.40	0.90	0.00
0.50	30	D5	1.60	0.90	0.01
0.50	30	D5	1.80	0.90	0.07
0.50	30	D5	2.00	0.90	0.38
0.50	30	D5	2.20	0.90	0.83
0.50	30	D5	2.40	0.90	0.99
0.50	30	D5	2.60	0.90	1.00
0.50	30	D5	2.80	0.90	1.00
0.50	30	D5	3.00	0.90	1.00
0.50	30	D5	3.20	0.90	1.00
0.50	30	D5	3.40	0.90	1.00
0.50	30	D5	3.60	0.90	1.00
0.50	30	D5	3.80	0.90	1.00
0.50	30	D5	4.00	0.90	1.00
0.50	30	D5	0.20	0.80	0.00
0.50	30	D5	0.40	0.80	0.00
0.50	30	D5	0.60	0.80	0.00
0.50	30	D5	0.80	0.80	0.00
0.50	30	D5	1.00	0.80	0.00
0.50	30	D5	1.20	0.80	0.00
0.50	30	D5	1.40	0.80	0.00
0.50	30	D5	1.60	0.80	0.01
0.50	30	D5	1.80	0.80	0.06
0.50	30	D5	2.00	0.80	0.31
0.50	30	D5	2.20	0.80	0.76
0.50	30	D5	2.40	0.80	0.98
0.50	30	D5	2.60	0.80	1.00
0.50	30	D5	2.80	0.80	1.00
0.50	30	D5	3.00	0.80	1.00
0.50	30	D5	3.20	0.80	1.00
0.50	30	D5	3.40	0.80	1.00
0.50	30	D5	3.60	0.80	1.00
0.50	30	D5	3.80	0.80	1.00
0.50	30	D5	4.00	0.80	1.00
0.50	30	D5	0.20	0.70	0.00
0.50	30	D5	0.40	0.70	0.00
0.50	30	D5	0.60	0.70	0.00
0.50	30	D5	0.80	0.70	0.00
0.50	30	D5	1.00	0.70	0.00
0.50	30	D5	1.20	0.70	0.00
0.50	30	D5	1.40	0.70	0.00
0.50	30	D5	1.60	0.70	0.00
0.50	30	D5	1.80	0.70	0.04
0.50	30	D5	2.00	0.70	0.24
0.50	30	D5	2.20	0.70	0.67
0.50	30	D5	2.40	0.70	0.96
0.50	30	D5	2.60	0.70	1.00
0.50	30	D5	2.80	0.70	1.00
0.50	30	D5	3.00	0.70	1.00
0.50	30	D5	3.20	0.70	1.00
0.50	30	D5	3.40	0.70	1.00
0.50	30	D5	3.60	0.70	1.00
0.50	30	D5	3.80	0.70	1.00
0.50	30	D5	4.00	0.70	1.00
0.50	30	D5	0.20	0.60	0.00
0.50	30	D5	0.40	0.60	0.00
0.50	30	D5	0.60	0.60	0.00
0.50	30	D5	0.80	0.60	0.00
0.50	30	D5	1.00	0.60	0.00
0.50	30	D5	1.20	0.60	0.00
0.50	30	D5	1.40	0.60	0.00
0.50	30	D5	1.60	0.60	0.00
0.50	30	D5	1.80	0.60	0.03
0.50	30	D5	2.00	0.60	0.19
0.50	30	D5	2.20	0.60	0.58
0.50	30	D5	2.40	0.60	0.91
0.50	30	D5	2.60	0.60	1.00
0.50	30	D5	2.80	0.60	1.00
0.50	30	D5	3.00	0.60	1.00
0.50	30	D5	3.20	0.60	1.00
0.50	30	D5	3.40	0.60	1.00
0.50	30	D5	3.60	0.60	1.00
0.50	30	D5	3.80	0.60	1.00
0.50	30	D5	4.00	0.60	1.00
0.50	30	D5	0.20	0.50	0.00
0.50	30	D5	0.40	0.50	0.00
0.50	30	D5	0.60	0.50	0.00
0.50	30	D5	0.80	0.50	0.00
0.50	30	D5	1.00	0.50	0.00
0.50	30	D5	1.20	0.50	0.00
0.50	30	D5	1.40	0.50	0.00
0.50	30	D5	1.60	0.50	0.00
0.50	30	D5	1.80	0.50	0.02
0.50	30	D5	2.00	0.50	0.13
0.50	30	D5	2.20	0.50	0.45
0.50	30	D5	2.40	0.50	0.83
0.50	30	D5	2.60	0.50	0.98
0.50	30	D5	2.80	0.50	1.00
0.50	30	D5	3.00	0.50	1.00
0.50	30	D5	3.20	0.50	1.00
0.50	30	D5	3.40	0.50	1.00
0.50	30	D5	3.60	0.50	1.00
0.50	30	D5	3.80	0.50	1.00
0.50	30	D5	4.00	0.50	1.00
0.50	30	D5	0.20	0.40	0.00
0.50	30	D5	0.40	0.40	0.00
0.50	30	D5	0.60	0.40	0.00
0.50	30	D5	0.80	0.40	0.00
0.50	30	D5	1.00	0.40	0.00
0.50	30	D5	1.20	0.40	0.00
0.50	30	D5	1.40	0.40	0.00
0.50	30	D5	1.60	0.40	0.00
0.50	30	D5	1.80	0.40	0.01
0.50	30	D5	2.00	0.40	0.08
0.50	30	D5	2.20	0.40	0.31
0.50	30	D5	2.40	0.40	0.70
0.50	30	D5	2.60	0.40	0.94
0.50	30	D5	2.80	0.40	1.00
0.50	30	D5	3.00	0.40	1.00
0.50	30	D5	3.20	0.40	1.00
0.50	30	D5	3.40	0.40	1.00
0.50	30	D5	3.60	0.40	1.00
0.50	30	D5	3.80	0.40	1.00
0.50	30	D5	4.00	0.40	1.00
0.50	30	D5	0.20	0.30	0.00
0.50	30	D5	0.40	0.30	0.00
0.50	30	D5	0.60	0.30	0.00
0.50	30	D5	0.80	0.30	0.00
0.50	30	D5	1.00	0.30	0.00
0.50	30	D5	1.20	0.30	0.00
0.50	30	D5	1.40	0.30	0.00
0.50	30	D5	1.60	0.30	0.00
0.50	30	D5	1.80	0.30	0.00
0.50	30	D5	2.00	0.30	0.04
0.50	30	D5	2.20	0.30	0.18
0.50	30	D5	2.40	0.30	0.48
0.50	30	D5	2.60	0.30	0.81
0.50	30	D5	2.80	0.30	0.97
0.50	30	D5	3.00	0.30	1.00
0.50	30	D5	3.20	0.30	1.00
0.50	30	D5	3.40	0.30	1.00
0.50	30	D5	3.60	0.30	1.00
0.50	30	D5	3.80	0.30	1.00
0.50	30	D5	4.00	0.30	1.00
0.50	30	D5	0.20	0.20	0.00
0.50	30	D5	0.40	0.20	0.00
0.50	30	D5	0.60	0.20	0.00
0.50	30	D5	0.80	0.20	0.00
0.50	30	D5	1.00	0.20	0.00
0.50	30	D5	1.20	0.20	0.00
0.50	30	D5	1.40	0.20	0.00
0.50	30	D5	1.60	0.20	0.00
0.50	30	D5	1.80	0.20	0.00
0.50	30	D5	2.00	0.20	0.02
0.50	30	D5	2.20	0.20	0.07
0.50	30	D5	2.40	0.20	0.23
0.50	30	D5	2.60	0.20	0.53
0.50	30	D5	2.80	0.20	0.81
0.50	30	D5	3.00	0.20	0.95
0.50	30	D5	3.20	0.20	0.99
0.50	30	D5	3.40	0.20	1.00
0.50	30	D5	3.60	0.20	1.00
0.50	30	D5	3.80	0.20	1.00
0.50	30	D5	4.00	0.20	1.00
0.50	30	D5	0.20	0.10	0.00
0.50	30	D5	0.40	0.10	0.00
0.50	30	D5	0.60	0.10	0.00
0.50	30	D5	0.80	0.10	0.00
0.50	30	D5	1.00	0.10	0.00
0.50	30	D5	1.20	0.10	0.00
0.50	30	D5	1.40	0.10	0.00
0.50	30	D5	1.60	0.10	0.00
0.50	30	D5	1.80	0.10	0.00
0.50	30	D5	2.00	0.10	0.00
0.50	30	D5	2.20	0.10	0.01
0.50	30	D5	2.40	0.10	0.04
0.50	30	D5	2.60	0.10	0.11
0.50	30	D5	2.80	0.10	0.23
0.50	30	D5	3.00	0.10	0.43
0.50	30	D5	3.20	0.10	0.63
0.50	30	D5	3.40	0.10	0.80
0.50	30	D5	3.60	0.10	0.91
0.50	30	D5	3.80	0.10	0.96
0.50	30	D5	4.00	0.10	0.99
0.50	30	D6	0.20	1.00	0.00
0.50	30	D6	0.40	1.00	0.00
0.50	30	D6	0.60	1.00	0.00
0.50	30	D6	0.80	1.00	0.00
0.50	30	D6	1.00	1.00	0.00
0.50	30	D6	1.20	1.00	0.00
0.50	30	D6	1.40	1.00	0.00
0.50	30	D6	1.60	1.00	0.00
0.50	30	D6	1.80	1.00	0.02
0.50	30	D6	2.00	1.00	0.15
0.50	30	D6	2.20	1.00	0.49
0.50	30	D6	2.40	1.00	0.88
0.50	30	D6	2.60	1.00	0.99
0.50	30	D6	2.80	1.00	1.00
0.50	30	D6	3.00	1.00	1.00
0.50	30	D6	3.20	1.00	1.00
0.50	30	D6	3.40	1.00	1.00
0.50	30	D6	3.60	1.00	1.00
0.50	30	D6	3.80	1.00	1.00
0.50	30	D6	4.00	1.00	1.00
0.50	30	D6	0.20	0.90	0.00
0.50	30	D6	0.40	0.90	0.00
0.50	30	D6	0.60	0.90	0.00
0.50	30	D6	0.80	0.90	0.00
0.50	30	D6	1.00	0.90	0.00
0.50	30	D6	1.20	0.90	0.00
0.50	30	D6	1.40	0.90	0.00
0.50	30	D6	1.60	0.90	0.00
0.50	30	D6	1.80	0.90	0.02
0.50	30	D6	2.00	0.90	0.13
0.50	30	D6	2.20	0.90	0.44
0.50	30	D6	2.40	0.90	0.84
0.50	30	D6	2.60	0.90	0.99
0.50	30	D6	2.80	0.90	1.00
0.50	30	D6	3.00	0.90	1.00
0.50	30	D6	3.20	0.90	1.00
0.50	30	D6	3.40	0.90	1.00
0.50	30	D6	3.60	0.90	1.00
0.50	30	D6	3.80	0.90	1.00
0.50	30	D6	4.00	0.90	1.00
0.50	30	D6	0.20	0.80	0.00
0.50	30	D6	0.40	0.80	0.00
0.50	30	D6	0.60	0.80	0.00
0.50	30	D6	0.80	0.80	0.00
0.50	30	D6	1.00	0.80	0.00
0.50	30	D6	1.20	0.80	0.00
0.50	30	D6	1.40	0.80	0.00
0.50	30	D6	1.60	0.80	0.00
0.50	30	D6	1.80	0.80	0.02
0.50	30	D6	2.00	0.80	0.10
0.50	30	D6	2.20	0.80	0.39
0.50	30	D6	2.40	0.80	0.78
0.50	30	D6	2.60	0.80	0.98
0.50	30	D6	2.80	0.80	1.00
0.50	30	D6	3.00	0.80	1.00
0.50	30	D6	3.20	0.80	1.00
0.50	30	D6	3.40	0.80	1.00
0.50	30	D6	3.60	0.80	1.00
0.50	30	D6	3.80	0.80	1.00
0.50	30	D6	4.00	0.80	1.00
0.50	30	D6	0.20	0.70	0.00
0.50	30	D6	0.40	0.70	0.00
0.50	30	D6	0.60	0.70	0.00
0.50	30	D6	0.80	0.70	0.00
0.50	30	D6	1.00	0.70	0.00
0.50	30	D6	1.20	0.70	0.00
0.50	30	D6	1.40	0.70	0.00
0.50	30	D6	1.60	0.70	0.00
0.50	30	D6	1.80	0.70	0.01
0.50	30	D6	2.00	0.70	0.08
0.50	30	D6	2.20	0.70	0.33
0.50	30	D6	2.40	0.70	0.72
0.50	30	D6	2.60	0.70	0.95
0.50	30	D6	2.80	0.70	1.00
0.50	30	D6	3.00	0.70	1.00
0.50	30	D6	3.20	0.70	1.00
0.50	30	D6	3.40	0.70	1.00
0.50	30	D6	3.60	0.70	1.00
0.50	30	D6	3.80	0.70	1.00
0.50	30	D6	4.00	0.70	1.00
0.50	30	D6	0.20	0.60	0.00
0.50	30	D6	0.40	0.60	0.00
0.50	30	D6	0.60	0.60	0.00
0.50	30	D6	0.80	0.60	0.00
0.50	30	D6	1.00	0.60	0.00
0.50	30	D6	1.20	0.60	0.00
0.50	30	D6	1.40	0.60	0.00
0.50	30	D6	1.60	0.60	0.00
0.50	30	D6	1.80	0.60	0.01
0.50	30	D6	2.00	0.60	0.07
0.50	30	D6	2.20	0.60	0.27
0.50	30	D6	2.40	0.60	0.64
0.50	30	D6	2.60	0.60	0.92
0.50	30	D6	2.80	0.60	0.99
0.50	30	D6	3.00	0.60	1.00
0.50	30	D6	3.20	0.60	1.00
0.50	30	D6	3.40	0.60	1.00
0.50	30	D6	3.60	0.60	1.00
0.50	30	D6	3.80	0.60	1.00
0.50	30	D6	4.00	0.60	1.00
0.50	30	D6	0.20	0.50	0.00
0.50	30	D6	0.40	0.50	0.00
0.50	30	D6	0.60	0.50	0.00
0.50	30	D6	0.80	0.50	0.00
0.50	30	D6	1.00	0.50	0.00
0.50	30	D6	1.20	0.50	0.00
0.50	30	D6	1.40	0.50	0.00
0.50	30	D6	1.60	0.50	0.00
0.50	30	D6	1.80	0.50	0.01
0.50	30	D6	2.00	0.50	0.05
0.50	30	D6	2.20	0.50	0.20
0.50	30	D6	2.40	0.50	0.53
0.50	30	D6	2.60	0.50	0.86
0.50	30	D6	2.80	0.50	0.98
0.50	30	D6	3.00	0.50	1.00
0.50	30	D6	3.20	0.50	1.00
0.50	30	D6	3.40	0.50	1.00
0.50	30	D6	3.60	0.50	1.00
0.50	30	D6	3.80	0.50	1.00
0.50	30	D6	4.00	0.50	1.00
0.50	30	D6	0.20	0.40	0.00
0.50	30	D6	0.40	0.40	0.00
0.50	30	D6	0.60	0.40	0.00
0.50	30	D6	0.80	0.40	0.00
0.50	30	D6	1.00	0.40	0.00
0.50	30	D6	1.20	0.40	0.00
0.50	30	D6	1.40	0.40	0.00
0.50	30	D6	1.60	0.40	0.00
0.50	30	D6	1.80	0.40	0.01
0.50	30	D6	2.00	0.40	0.04
0.50	30	D6	2.20	0.40	0.14
0.50	30	D6	2.40	0.40	0.42
0.50	30	D6	2.60	0.40	0.76
0.50	30	D6	2.80	0.40	0.96
0.50	30	D6	3.00	0.40	1.00
0.50	30	D6	3.20	0.40	1.00
0.50	30	D6	3.40	0.40	1.00
0.50	30	D6	3.60	0.40	1.00
0.50	30	D6	3.80	0.40	1.00
0.50	30	D6	4.00	0.40	1.00
0.50	30	D6	0.20	0.30	0.00
0.50	30	D6	0.40	0.30	0.00
0.50	30	D6	0.60	0.30	0.00
0.50	30	D6	0.80	0.30	0.00
0.50	30	D6	1.00	0.30	0.00
0.50	30	D6	1.20	0.30	0.00
0.50	30	D6	1.40	0.30	0.00
0.50	30	D6	1.60	0.30	0.00
0.50	30	D6	1.80	0.30	0.00
0.50	30	D6	2.00	0.30	0.02
0.50	30	D6	2.20	0.30	0.10
0.50	30	D6	2.40	0.30	0.29
0.50	30	D6	2.60	0.30	0.61
0.50	30	D6	2.80	0.30	0.88
0.50	30	D6	3.00	0.30	0.98
0.50	30	D6	3.20	0.30	1.00
0.50	30	D6	3.40	0.30	1.00
0.50	30	D6	3.60	0.30	1.00
0.50	30	D6	3.80	0.30	1.00
0.50	30	D6	4.00	0.30	1.00
0.50	30	D6	0.20	0.20	0.00
0.50	30	D6	0.40	0.20	0.00
0.50	30	D6	0.60	0.20	0.00
0.50	30	D6	0.80	0.20	0.00
0.50	30	D6	1.00	0.20	0.00
0.50	30	D6	1.20	0.20	0.00
0.50	30	D6	1.40	0.20	0.00
0.50	30	D6	1.60	0.20	0.00
0.50	30	D6	1.80	0.20	0.00
0.50	30	D6	2.00	0.20	0.01
0.50	30	D6	2.20	0.20	0.05
0.50	30	D6	2.40	0.20	0.16
0.50	30	D6	2.60	0.20	0.38
0.50	30	D6	2.80	0.20	0.68
0.50	30	D6	3.00	0.20	0.90
0.50	30	D6	3.20	0.20	0.98
0.50	30	D6	3.40	0.20	1.00
0.50	30	D6	3.60	0.20	1.00
0.50	30	D6	3.80	0.20	1.00
0.50	30	D6	4.00	0.20	1.00
0.50	30	D6	0.20	0.10	0.00
0.50	30	D6	0.40	0.10	0.00
0.50	30	D6	0.60	0.10	0.00
0.50	30	D6	0.80	0.10	0.00
0.50	30	D6	1.00	0.10	0.00
0.50	30	D6	1.20	0.10	0.00
0.50	30	D6	1.40	0.10	0.00
0.50	30	D6	1.60	0.10	0.00
0.50	30	D6	1.80	0.10	0.00
0.50	30	D6	2.00	0.10	0.00
0.50	30	D6	2.20	0.10	0.01
0.50	30	D6	2.40	0.10	0.04
0.50	30	D6	2.60	0.10	0.14
0.50	30	D6	2.80	0.10	0.30
0.50	30	D6	3.00	0.10	0.51
0.50	30	D6	3.20	0.10	0.74
0.50	30	D6	3.40	0.10	0.89
0.50	30	D6	3.60	0.10	0.97
0.50	30	D6	3.80	0.10	0.99
0.50	30	D6	4.00	0.10	1.00
0.50	100	AD	0.20	1.00	1.00
0.50	100	AD	0.40	1.00	1.00
0.50	100	AD	0.60	1.00	1.00
0.50	100	AD	0.80	1.00	1.00
0.50	100	AD	1.00	1.00	1.00
0.50	100	AD	1.20	1.00	1.00
0.50	100	AD	1.40	1.00	1.00
0.50	100	AD	1.60	1.00	1.00
0.50	100	AD	1.80	1.00	1.00
0.50	100	AD	2.00	1.00	1.00
0.50	100	AD	2.20	1.00	1.00
0.50	100	AD	2.40	1.00	1.00
0.50	100	AD	2.60	1.00	1.00
0.50	100	AD	2.80	1.00	1.00
0.50	100	AD	3.00	1.00	1.00
0.50	100	AD	3.20	1.00	1.00
0.50	100	AD	3.40	1.00	1.00
0.50	100	AD	3.60	1.00	1.00
0.50	100	AD	3.80	1.00	1.00
0.50	100	AD	4.00	1.00	1.00
0.50	100	AD	0.20	0.90	0.97
0.50	100	AD	0.40	0.90	1.00
0.50	100	AD	0.60	0.90	1.00
0.50	100	AD	0.80	0.90	1.00
0.50	100	AD	1.00	0.90	1.00
0.50	100	AD	1.20	0.90	1.00
0.50	100	AD	1.40	0.90	1.00
0.50	100	AD	1.60	0.90	1.00
0.50	100	AD	1.80	0.90	1.00
0.50	100	AD	2.00	0.90	1.00
0.50	100	AD	2.20	0.90	1.00
0.50	100	AD	2.40	0.90	1.00
0.50	100	AD	2.60	0.90	1.00
0.50	100	AD	2.80	0.90	1.00
0.50	100	AD	3.00	0.90	1.00
0.50	100	AD	3.20	0.90	1.00
0.50	100	AD	3.40	0.90	1.00
0.50	100	AD	3.60	0.90	1.00
0.50	100	AD	3.80	0.90	1.00
0.50	100	AD	4.00	0.90	1.00
0.50	100	AD	0.20	0.80	0.78
0.50	100	AD	0.40	0.80	0.99
0.50	100	AD	0.60	0.80	1.00
0.50	100	AD	0.80	0.80	1.00
0.50	100	AD	1.00	0.80	1.00
0.50	100	AD	1.20	0.80	1.00
0.50	100	AD	1.40	0.80	1.00
0.50	100	AD	1.60	0.80	1.00
0.50	100	AD	1.80	0.80	1.00
0.50	100	AD	2.00	0.80	1.00
0.50	100	AD	2.20	0.80	1.00
0.50	100	AD	2.40	0.80	1.00
0.50	100	AD	2.60	0.80	1.00
0.50	100	AD	2.80	0.80	1.00
0.50	100	AD	3.00	0.80	1.00
0.50	100	AD	3.20	0.80	1.00
0.50	100	AD	3.40	0.80	1.00
0.50	100	AD	3.60	0.80	1.00
0.50	100	AD	3.80	0.80	1.00
0.50	100	AD	4.00	0.80	1.00
0.50	100	AD	0.20	0.70	0.44
0.50	100	AD	0.40	0.70	0.91
0.50	100	AD	0.60	0.70	1.00
0.50	100	AD	0.80	0.70	1.00
0.50	100	AD	1.00	0.70	1.00
0.50	100	AD	1.20	0.70	1.00
0.50	100	AD	1.40	0.70	1.00
0.50	100	AD	1.60	0.70	1.00
0.50	100	AD	1.80	0.70	1.00
0.50	100	AD	2.00	0.70	1.00
0.50	100	AD	2.20	0.70	1.00
0.50	100	AD	2.40	0.70	1.00
0.50	100	AD	2.60	0.70	1.00
0.50	100	AD	2.80	0.70	1.00
0.50	100	AD	3.00	0.70	1.00
0.50	100	AD	3.20	0.70	1.00
0.50	100	AD	3.40	0.70	1.00
0.50	100	AD	3.60	0.70	1.00
0.50	100	AD	3.80	0.70	1.00
0.50	100	AD	4.00	0.70	1.00
0.50	100	AD	0.20	0.60	0.17
0.50	100	AD	0.40	0.60	0.64
0.50	100	AD	0.60	0.60	0.96
0.50	100	AD	0.80	0.60	1.00
0.50	100	AD	1.00	0.60	1.00
0.50	100	AD	1.20	0.60	1.00
0.50	100	AD	1.40	0.60	1.00
0.50	100	AD	1.60	0.60	1.00
0.50	100	AD	1.80	0.60	1.00
0.50	100	AD	2.00	0.60	1.00
0.50	100	AD	2.20	0.60	1.00
0.50	100	AD	2.40	0.60	1.00
0.50	100	AD	2.60	0.60	1.00
0.50	100	AD	2.80	0.60	1.00
0.50	100	AD	3.00	0.60	1.00
0.50	100	AD	3.20	0.60	1.00
0.50	100	AD	3.40	0.60	1.00
0.50	100	AD	3.60	0.60	1.00
0.50	100	AD	3.80	0.60	1.00
0.50	100	AD	4.00	0.60	1.00
0.50	100	AD	0.20	0.50	0.05
0.50	100	AD	0.40	0.50	0.31
0.50	100	AD	0.60	0.50	0.73
0.50	100	AD	0.80	0.50	0.96
0.50	100	AD	1.00	0.50	1.00
0.50	100	AD	1.20	0.50	1.00
0.50	100	AD	1.40	0.50	1.00
0.50	100	AD	1.60	0.50	1.00
0.50	100	AD	1.80	0.50	1.00
0.50	100	AD	2.00	0.50	1.00
0.50	100	AD	2.20	0.50	1.00
0.50	100	AD	2.40	0.50	1.00
0.50	100	AD	2.60	0.50	1.00
0.50	100	AD	2.80	0.50	1.00
0.50	100	AD	3.00	0.50	1.00
0.50	100	AD	3.20	0.50	1.00
0.50	100	AD	3.40	0.50	1.00
0.50	100	AD	3.60	0.50	1.00
0.50	100	AD	3.80	0.50	1.00
0.50	100	AD	4.00	0.50	1.00
0.50	100	AD	0.20	0.40	0.02
0.50	100	AD	0.40	0.40	0.11
0.50	100	AD	0.60	0.40	0.36
0.50	100	AD	0.80	0.40	0.70
0.50	100	AD	1.00	0.40	0.93
0.50	100	AD	1.20	0.40	1.00
0.50	100	AD	1.40	0.40	1.00
0.50	100	AD	1.60	0.40	1.00
0.50	100	AD	1.80	0.40	1.00
0.50	100	AD	2.00	0.40	1.00
0.50	100	AD	2.20	0.40	1.00
0.50	100	AD	2.40	0.40	1.00
0.50	100	AD	2.60	0.40	1.00
0.50	100	AD	2.80	0.40	1.00
0.50	100	AD	3.00	0.40	1.00
0.50	100	AD	3.20	0.40	1.00
0.50	100	AD	3.40	0.40	1.00
0.50	100	AD	3.60	0.40	1.00
0.50	100	AD	3.80	0.40	1.00
0.50	100	AD	4.00	0.40	1.00
0.50	100	AD	0.20	0.30	0.01
0.50	100	AD	0.40	0.30	0.03
0.50	100	AD	0.60	0.30	0.11
0.50	100	AD	0.80	0.30	0.29
0.50	100	AD	1.00	0.30	0.54
0.50	100	AD	1.20	0.30	0.79
0.50	100	AD	1.40	0.30	0.93
0.50	100	AD	1.60	0.30	0.99
0.50	100	AD	1.80	0.30	1.00
0.50	100	AD	2.00	0.30	1.00
0.50	100	AD	2.20	0.30	1.00
0.50	100	AD	2.40	0.30	1.00
0.50	100	AD	2.60	0.30	1.00
0.50	100	AD	2.80	0.30	1.00
0.50	100	AD	3.00	0.30	1.00
0.50	100	AD	3.20	0.30	1.00
0.50	100	AD	3.40	0.30	1.00
0.50	100	AD	3.60	0.30	1.00
0.50	100	AD	3.80	0.30	1.00
0.50	100	AD	4.00	0.30	1.00
0.50	100	AD	0.20	0.20	0.00
0.50	100	AD	0.40	0.20	0.01
0.50	100	AD	0.60	0.20	0.02
0.50	100	AD	0.80	0.20	0.06
0.50	100	AD	1.00	0.20	0.13
0.50	100	AD	1.20	0.20	0.23
0.50	100	AD	1.40	0.20	0.38
0.50	100	AD	1.60	0.20	0.55
0.50	100	AD	1.80	0.20	0.73
0.50	100	AD	2.00	0.20	0.89
0.50	100	AD	2.20	0.20	0.97
0.50	100	AD	2.40	0.20	1.00
0.50	100	AD	2.60	0.20	1.00
0.50	100	AD	2.80	0.20	1.00
0.50	100	AD	3.00	0.20	1.00
0.50	100	AD	3.20	0.20	1.00
0.50	100	AD	3.40	0.20	1.00
0.50	100	AD	3.60	0.20	1.00
0.50	100	AD	3.80	0.20	1.00
0.50	100	AD	4.00	0.20	1.00
0.50	100	AD	0.20	0.10	0.00
0.50	100	AD	0.40	0.10	0.00
0.50	100	AD	0.60	0.10	0.00
0.50	100	AD	0.80	0.10	0.01
0.50	100	AD	1.00	0.10	0.01
0.50	100	AD	1.20	0.10	0.02
0.50	100	AD	1.40	0.10	0.03
0.50	100	AD	1.60	0.10	0.04
0.50	100	AD	1.80	0.10	0.06
0.50	100	AD	2.00	0.10	0.08
0.50	100	AD	2.20	0.10	0.11
0.50	100	AD	2.40	0.10	0.15
0.50	100	AD	2.60	0.10	0.20
0.50	100	AD	2.80	0.10	0.27
0.50	100	AD	3.00	0.10	0.34
0.50	100	AD	3.20	0.10	0.44
0.50	100	AD	3.40	0.10	0.55
0.50	100	AD	3.60	0.10	0.68
0.50	100	AD	3.80	0.10	0.79
0.50	100	AD	4.00	0.10	0.89
0.50	100	KS	0.20	1.00	0.99
0.50	100	KS	0.40	1.00	1.00
0.50	100	KS	0.60	1.00	1.00
0.50	100	KS	0.80	1.00	1.00
0.50	100	KS	1.00	1.00	1.00
0.50	100	KS	1.20	1.00	1.00
0.50	100	KS	1.40	1.00	1.00
0.50	100	KS	1.60	1.00	1.00
0.50	100	KS	1.80	1.00	1.00
0.50	100	KS	2.00	1.00	1.00
0.50	100	KS	2.20	1.00	1.00
0.50	100	KS	2.40	1.00	1.00
0.50	100	KS	2.60	1.00	1.00
0.50	100	KS	2.80	1.00	1.00
0.50	100	KS	3.00	1.00	1.00
0.50	100	KS	3.20	1.00	1.00
0.50	100	KS	3.40	1.00	1.00
0.50	100	KS	3.60	1.00	1.00
0.50	100	KS	3.80	1.00	1.00
0.50	100	KS	4.00	1.00	1.00
0.50	100	KS	0.20	0.90	0.93
0.50	100	KS	0.40	0.90	1.00
0.50	100	KS	0.60	0.90	1.00
0.50	100	KS	0.80	0.90	1.00
0.50	100	KS	1.00	0.90	1.00
0.50	100	KS	1.20	0.90	1.00
0.50	100	KS	1.40	0.90	1.00
0.50	100	KS	1.60	0.90	1.00
0.50	100	KS	1.80	0.90	1.00
0.50	100	KS	2.00	0.90	1.00
0.50	100	KS	2.20	0.90	1.00
0.50	100	KS	2.40	0.90	1.00
0.50	100	KS	2.60	0.90	1.00
0.50	100	KS	2.80	0.90	1.00
0.50	100	KS	3.00	0.90	1.00
0.50	100	KS	3.20	0.90	1.00
0.50	100	KS	3.40	0.90	1.00
0.50	100	KS	3.60	0.90	1.00
0.50	100	KS	3.80	0.90	1.00
0.50	100	KS	4.00	0.90	1.00
0.50	100	KS	0.20	0.80	0.75
0.50	100	KS	0.40	0.80	1.00
0.50	100	KS	0.60	0.80	1.00
0.50	100	KS	0.80	0.80	1.00
0.50	100	KS	1.00	0.80	1.00
0.50	100	KS	1.20	0.80	1.00
0.50	100	KS	1.40	0.80	1.00
0.50	100	KS	1.60	0.80	1.00
0.50	100	KS	1.80	0.80	1.00
0.50	100	KS	2.00	0.80	1.00
0.50	100	KS	2.20	0.80	1.00
0.50	100	KS	2.40	0.80	1.00
0.50	100	KS	2.60	0.80	1.00
0.50	100	KS	2.80	0.80	1.00
0.50	100	KS	3.00	0.80	1.00
0.50	100	KS	3.20	0.80	1.00
0.50	100	KS	3.40	0.80	1.00
0.50	100	KS	3.60	0.80	1.00
0.50	100	KS	3.80	0.80	1.00
0.50	100	KS	4.00	0.80	1.00
0.50	100	KS	0.20	0.70	0.50
0.50	100	KS	0.40	0.70	0.94
0.50	100	KS	0.60	0.70	1.00
0.50	100	KS	0.80	0.70	1.00
0.50	100	KS	1.00	0.70	1.00
0.50	100	KS	1.20	0.70	1.00
0.50	100	KS	1.40	0.70	1.00
0.50	100	KS	1.60	0.70	1.00
0.50	100	KS	1.80	0.70	1.00
0.50	100	KS	2.00	0.70	1.00
0.50	100	KS	2.20	0.70	1.00
0.50	100	KS	2.40	0.70	1.00
0.50	100	KS	2.60	0.70	1.00
0.50	100	KS	2.80	0.70	1.00
0.50	100	KS	3.00	0.70	1.00
0.50	100	KS	3.20	0.70	1.00
0.50	100	KS	3.40	0.70	1.00
0.50	100	KS	3.60	0.70	1.00
0.50	100	KS	3.80	0.70	1.00
0.50	100	KS	4.00	0.70	1.00
0.50	100	KS	0.20	0.60	0.27
0.50	100	KS	0.40	0.60	0.74
0.50	100	KS	0.60	0.60	0.97
0.50	100	KS	0.80	0.60	1.00
0.50	100	KS	1.00	0.60	1.00
0.50	100	KS	1.20	0.60	1.00
0.50	100	KS	1.40	0.60	1.00
0.50	100	KS	1.60	0.60	1.00
0.50	100	KS	1.80	0.60	1.00
0.50	100	KS	2.00	0.60	1.00
0.50	100	KS	2.20	0.60	1.00
0.50	100	KS	2.40	0.60	1.00
0.50	100	KS	2.60	0.60	1.00
0.50	100	KS	2.80	0.60	1.00
0.50	100	KS	3.00	0.60	1.00
0.50	100	KS	3.20	0.60	1.00
0.50	100	KS	3.40	0.60	1.00
0.50	100	KS	3.60	0.60	1.00
0.50	100	KS	3.80	0.60	1.00
0.50	100	KS	4.00	0.60	1.00
0.50	100	KS	0.20	0.50	0.12
0.50	100	KS	0.40	0.50	0.44
0.50	100	KS	0.60	0.50	0.80
0.50	100	KS	0.80	0.50	0.97
0.50	100	KS	1.00	0.50	1.00
0.50	100	KS	1.20	0.50	1.00
0.50	100	KS	1.40	0.50	1.00
0.50	100	KS	1.60	0.50	1.00
0.50	100	KS	1.80	0.50	1.00
0.50	100	KS	2.00	0.50	1.00
0.50	100	KS	2.20	0.50	1.00
0.50	100	KS	2.40	0.50	1.00
0.50	100	KS	2.60	0.50	1.00
0.50	100	KS	2.80	0.50	1.00
0.50	100	KS	3.00	0.50	1.00
0.50	100	KS	3.20	0.50	1.00
0.50	100	KS	3.40	0.50	1.00
0.50	100	KS	3.60	0.50	1.00
0.50	100	KS	3.80	0.50	1.00
0.50	100	KS	4.00	0.50	1.00
0.50	100	KS	0.20	0.40	0.05
0.50	100	KS	0.40	0.40	0.19
0.50	100	KS	0.60	0.40	0.45
0.50	100	KS	0.80	0.40	0.73
0.50	100	KS	1.00	0.40	0.92
0.50	100	KS	1.20	0.40	0.99
0.50	100	KS	1.40	0.40	1.00
0.50	100	KS	1.60	0.40	1.00
0.50	100	KS	1.80	0.40	1.00
0.50	100	KS	2.00	0.40	1.00
0.50	100	KS	2.20	0.40	1.00
0.50	100	KS	2.40	0.40	1.00
0.50	100	KS	2.60	0.40	1.00
0.50	100	KS	2.80	0.40	1.00
0.50	100	KS	3.00	0.40	1.00
0.50	100	KS	3.20	0.40	1.00
0.50	100	KS	3.40	0.40	1.00
0.50	100	KS	3.60	0.40	1.00
0.50	100	KS	3.80	0.40	1.00
0.50	100	KS	4.00	0.40	1.00
0.50	100	KS	0.20	0.30	0.02
0.50	100	KS	0.40	0.30	0.06
0.50	100	KS	0.60	0.30	0.16
0.50	100	KS	0.80	0.30	0.32
0.50	100	KS	1.00	0.30	0.52
0.50	100	KS	1.20	0.30	0.72
0.50	100	KS	1.40	0.30	0.87
0.50	100	KS	1.60	0.30	0.95
0.50	100	KS	1.80	0.30	0.99
0.50	100	KS	2.00	0.30	1.00
0.50	100	KS	2.20	0.30	1.00
0.50	100	KS	2.40	0.30	1.00
0.50	100	KS	2.60	0.30	1.00
0.50	100	KS	2.80	0.30	1.00
0.50	100	KS	3.00	0.30	1.00
0.50	100	KS	3.20	0.30	1.00
0.50	100	KS	3.40	0.30	1.00
0.50	100	KS	3.60	0.30	1.00
0.50	100	KS	3.80	0.30	1.00
0.50	100	KS	4.00	0.30	1.00
0.50	100	KS	0.20	0.20	0.00
0.50	100	KS	0.40	0.20	0.02
0.50	100	KS	0.60	0.20	0.04
0.50	100	KS	0.80	0.20	0.07
0.50	100	KS	1.00	0.20	0.12
0.50	100	KS	1.20	0.20	0.18
0.50	100	KS	1.40	0.20	0.26
0.50	100	KS	1.60	0.20	0.33
0.50	100	KS	1.80	0.20	0.41
0.50	100	KS	2.00	0.20	0.50
0.50	100	KS	2.20	0.20	0.57
0.50	100	KS	2.40	0.20	0.65
0.50	100	KS	2.60	0.20	0.71
0.50	100	KS	2.80	0.20	0.78
0.50	100	KS	3.00	0.20	0.83
0.50	100	KS	3.20	0.20	0.89
0.50	100	KS	3.40	0.20	0.95
0.50	100	KS	3.60	0.20	0.98
0.50	100	KS	3.80	0.20	0.99
0.50	100	KS	4.00	0.20	1.00
0.50	100	KS	0.20	0.10	0.00
0.50	100	KS	0.40	0.10	0.00
0.50	100	KS	0.60	0.10	0.00
0.50	100	KS	0.80	0.10	0.01
0.50	100	KS	1.00	0.10	0.01
0.50	100	KS	1.20	0.10	0.02
0.50	100	KS	1.40	0.10	0.02
0.50	100	KS	1.60	0.10	0.02
0.50	100	KS	1.80	0.10	0.02
0.50	100	KS	2.00	0.10	0.02
0.50	100	KS	2.20	0.10	0.02
0.50	100	KS	2.40	0.10	0.02
0.50	100	KS	2.60	0.10	0.02
0.50	100	KS	2.80	0.10	0.02
0.50	100	KS	3.00	0.10	0.02
0.50	100	KS	3.20	0.10	0.02
0.50	100	KS	3.40	0.10	0.02
0.50	100	KS	3.60	0.10	0.02
0.50	100	KS	3.80	0.10	0.02
0.50	100	KS	4.00	0.10	0.02
0.50	100	CM	0.20	1.00	0.99
0.50	100	CM	0.40	1.00	1.00
0.50	100	CM	0.60	1.00	1.00
0.50	100	CM	0.80	1.00	1.00
0.50	100	CM	1.00	1.00	1.00
0.50	100	CM	1.20	1.00	1.00
0.50	100	CM	1.40	1.00	1.00
0.50	100	CM	1.60	1.00	1.00
0.50	100	CM	1.80	1.00	1.00
0.50	100	CM	2.00	1.00	1.00
0.50	100	CM	2.20	1.00	1.00
0.50	100	CM	2.40	1.00	1.00
0.50	100	CM	2.60	1.00	1.00
0.50	100	CM	2.80	1.00	1.00
0.50	100	CM	3.00	1.00	1.00
0.50	100	CM	3.20	1.00	1.00
0.50	100	CM	3.40	1.00	1.00
0.50	100	CM	3.60	1.00	1.00
0.50	100	CM	3.80	1.00	1.00
0.50	100	CM	4.00	1.00	1.00
0.50	100	CM	0.20	0.90	0.92
0.50	100	CM	0.40	0.90	1.00
0.50	100	CM	0.60	0.90	1.00
0.50	100	CM	0.80	0.90	1.00
0.50	100	CM	1.00	0.90	1.00
0.50	100	CM	1.20	0.90	1.00
0.50	100	CM	1.40	0.90	1.00
0.50	100	CM	1.60	0.90	1.00
0.50	100	CM	1.80	0.90	1.00
0.50	100	CM	2.00	0.90	1.00
0.50	100	CM	2.20	0.90	1.00
0.50	100	CM	2.40	0.90	1.00
0.50	100	CM	2.60	0.90	1.00
0.50	100	CM	2.80	0.90	1.00
0.50	100	CM	3.00	0.90	1.00
0.50	100	CM	3.20	0.90	1.00
0.50	100	CM	3.40	0.90	1.00
0.50	100	CM	3.60	0.90	1.00
0.50	100	CM	3.80	0.90	1.00
0.50	100	CM	4.00	0.90	1.00
0.50	100	CM	0.20	0.80	0.68
0.50	100	CM	0.40	0.80	0.99
0.50	100	CM	0.60	0.80	1.00
0.50	100	CM	0.80	0.80	1.00
0.50	100	CM	1.00	0.80	1.00
0.50	100	CM	1.20	0.80	1.00
0.50	100	CM	1.40	0.80	1.00
0.50	100	CM	1.60	0.80	1.00
0.50	100	CM	1.80	0.80	1.00
0.50	100	CM	2.00	0.80	1.00
0.50	100	CM	2.20	0.80	1.00
0.50	100	CM	2.40	0.80	1.00
0.50	100	CM	2.60	0.80	1.00
0.50	100	CM	2.80	0.80	1.00
0.50	100	CM	3.00	0.80	1.00
0.50	100	CM	3.20	0.80	1.00
0.50	100	CM	3.40	0.80	1.00
0.50	100	CM	3.60	0.80	1.00
0.50	100	CM	3.80	0.80	1.00
0.50	100	CM	4.00	0.80	1.00
0.50	100	CM	0.20	0.70	0.37
0.50	100	CM	0.40	0.70	0.92
0.50	100	CM	0.60	0.70	1.00
0.50	100	CM	0.80	0.70	1.00
0.50	100	CM	1.00	0.70	1.00
0.50	100	CM	1.20	0.70	1.00
0.50	100	CM	1.40	0.70	1.00
0.50	100	CM	1.60	0.70	1.00
0.50	100	CM	1.80	0.70	1.00
0.50	100	CM	2.00	0.70	1.00
0.50	100	CM	2.20	0.70	1.00
0.50	100	CM	2.40	0.70	1.00
0.50	100	CM	2.60	0.70	1.00
0.50	100	CM	2.80	0.70	1.00
0.50	100	CM	3.00	0.70	1.00
0.50	100	CM	3.20	0.70	1.00
0.50	100	CM	3.40	0.70	1.00
0.50	100	CM	3.60	0.70	1.00
0.50	100	CM	3.80	0.70	1.00
0.50	100	CM	4.00	0.70	1.00
0.50	100	CM	0.20	0.60	0.16
0.50	100	CM	0.40	0.60	0.68
0.50	100	CM	0.60	0.60	0.98
0.50	100	CM	0.80	0.60	1.00
0.50	100	CM	1.00	0.60	1.00
0.50	100	CM	1.20	0.60	1.00
0.50	100	CM	1.40	0.60	1.00
0.50	100	CM	1.60	0.60	1.00
0.50	100	CM	1.80	0.60	1.00
0.50	100	CM	2.00	0.60	1.00
0.50	100	CM	2.20	0.60	1.00
0.50	100	CM	2.40	0.60	1.00
0.50	100	CM	2.60	0.60	1.00
0.50	100	CM	2.80	0.60	1.00
0.50	100	CM	3.00	0.60	1.00
0.50	100	CM	3.20	0.60	1.00
0.50	100	CM	3.40	0.60	1.00
0.50	100	CM	3.60	0.60	1.00
0.50	100	CM	3.80	0.60	1.00
0.50	100	CM	4.00	0.60	1.00
0.50	100	CM	0.20	0.50	0.05
0.50	100	CM	0.40	0.50	0.37
0.50	100	CM	0.60	0.50	0.80
0.50	100	CM	0.80	0.50	0.98
0.50	100	CM	1.00	0.50	1.00
0.50	100	CM	1.20	0.50	1.00
0.50	100	CM	1.40	0.50	1.00
0.50	100	CM	1.60	0.50	1.00
0.50	100	CM	1.80	0.50	1.00
0.50	100	CM	2.00	0.50	1.00
0.50	100	CM	2.20	0.50	1.00
0.50	100	CM	2.40	0.50	1.00
0.50	100	CM	2.60	0.50	1.00
0.50	100	CM	2.80	0.50	1.00
0.50	100	CM	3.00	0.50	1.00
0.50	100	CM	3.20	0.50	1.00
0.50	100	CM	3.40	0.50	1.00
0.50	100	CM	3.60	0.50	1.00
0.50	100	CM	3.80	0.50	1.00
0.50	100	CM	4.00	0.50	1.00
0.50	100	CM	0.20	0.40	0.02
0.50	100	CM	0.40	0.40	0.14
0.50	100	CM	0.60	0.40	0.44
0.50	100	CM	0.80	0.40	0.76
0.50	100	CM	1.00	0.40	0.94
0.50	100	CM	1.20	0.40	0.99
0.50	100	CM	1.40	0.40	1.00
0.50	100	CM	1.60	0.40	1.00
0.50	100	CM	1.80	0.40	1.00
0.50	100	CM	2.00	0.40	1.00
0.50	100	CM	2.20	0.40	1.00
0.50	100	CM	2.40	0.40	1.00
0.50	100	CM	2.60	0.40	1.00
0.50	100	CM	2.80	0.40	1.00
0.50	100	CM	3.00	0.40	1.00
0.50	100	CM	3.20	0.40	1.00
0.50	100	CM	3.40	0.40	1.00
0.50	100	CM	3.60	0.40	1.00
0.50	100	CM	3.80	0.40	1.00
0.50	100	CM	4.00	0.40	1.00
0.50	100	CM	0.20	0.30	0.01
0.50	100	CM	0.40	0.30	0.04
0.50	100	CM	0.60	0.30	0.15
0.50	100	CM	0.80	0.30	0.34
0.50	100	CM	1.00	0.30	0.56
0.50	100	CM	1.20	0.30	0.76
0.50	100	CM	1.40	0.30	0.88
0.50	100	CM	1.60	0.30	0.95
0.50	100	CM	1.80	0.30	0.98
0.50	100	CM	2.00	0.30	0.99
0.50	100	CM	2.20	0.30	1.00
0.50	100	CM	2.40	0.30	1.00
0.50	100	CM	2.60	0.30	1.00
0.50	100	CM	2.80	0.30	1.00
0.50	100	CM	3.00	0.30	1.00
0.50	100	CM	3.20	0.30	1.00
0.50	100	CM	3.40	0.30	1.00
0.50	100	CM	3.60	0.30	1.00
0.50	100	CM	3.80	0.30	1.00
0.50	100	CM	4.00	0.30	1.00
0.50	100	CM	0.20	0.20	0.00
0.50	100	CM	0.40	0.20	0.01
0.50	100	CM	0.60	0.20	0.03
0.50	100	CM	0.80	0.20	0.07
0.50	100	CM	1.00	0.20	0.13
0.50	100	CM	1.20	0.20	0.21
0.50	100	CM	1.40	0.20	0.30
0.50	100	CM	1.60	0.20	0.37
0.50	100	CM	1.80	0.20	0.46
0.50	100	CM	2.00	0.20	0.51
0.50	100	CM	2.20	0.20	0.56
0.50	100	CM	2.40	0.20	0.61
0.50	100	CM	2.60	0.20	0.64
0.50	100	CM	2.80	0.20	0.65
0.50	100	CM	3.00	0.20	0.66
0.50	100	CM	3.20	0.20	0.67
0.50	100	CM	3.40	0.20	0.67
0.50	100	CM	3.60	0.20	0.68
0.50	100	CM	3.80	0.20	0.68
0.50	100	CM	4.00	0.20	0.69
0.50	100	CM	0.20	0.10	0.00
0.50	100	CM	0.40	0.10	0.00
0.50	100	CM	0.60	0.10	0.00
0.50	100	CM	0.80	0.10	0.01
0.50	100	CM	1.00	0.10	0.01
0.50	100	CM	1.20	0.10	0.02
0.50	100	CM	1.40	0.10	0.02
0.50	100	CM	1.60	0.10	0.03
0.50	100	CM	1.80	0.10	0.03
0.50	100	CM	2.00	0.10	0.03
0.50	100	CM	2.20	0.10	0.04
0.50	100	CM	2.40	0.10	0.04
0.50	100	CM	2.60	0.10	0.04
0.50	100	CM	2.80	0.10	0.04
0.50	100	CM	3.00	0.10	0.04
0.50	100	CM	3.20	0.10	0.04
0.50	100	CM	3.40	0.10	0.04
0.50	100	CM	3.60	0.10	0.04
0.50	100	CM	3.80	0.10	0.04
0.50	100	CM	4.00	0.10	0.04
0.50	100	ZA	0.20	1.00	1.00
0.50	100	ZA	0.40	1.00	1.00
0.50	100	ZA	0.60	1.00	1.00
0.50	100	ZA	0.80	1.00	1.00
0.50	100	ZA	1.00	1.00	1.00
0.50	100	ZA	1.20	1.00	1.00
0.50	100	ZA	1.40	1.00	1.00
0.50	100	ZA	1.60	1.00	1.00
0.50	100	ZA	1.80	1.00	1.00
0.50	100	ZA	2.00	1.00	1.00
0.50	100	ZA	2.20	1.00	1.00
0.50	100	ZA	2.40	1.00	1.00
0.50	100	ZA	2.60	1.00	1.00
0.50	100	ZA	2.80	1.00	1.00
0.50	100	ZA	3.00	1.00	1.00
0.50	100	ZA	3.20	1.00	1.00
0.50	100	ZA	3.40	1.00	1.00
0.50	100	ZA	3.60	1.00	1.00
0.50	100	ZA	3.80	1.00	1.00
0.50	100	ZA	4.00	1.00	1.00
0.50	100	ZA	0.20	0.90	1.00
0.50	100	ZA	0.40	0.90	1.00
0.50	100	ZA	0.60	0.90	1.00
0.50	100	ZA	0.80	0.90	1.00
0.50	100	ZA	1.00	0.90	1.00
0.50	100	ZA	1.20	0.90	1.00
0.50	100	ZA	1.40	0.90	1.00
0.50	100	ZA	1.60	0.90	1.00
0.50	100	ZA	1.80	0.90	1.00
0.50	100	ZA	2.00	0.90	1.00
0.50	100	ZA	2.20	0.90	1.00
0.50	100	ZA	2.40	0.90	1.00
0.50	100	ZA	2.60	0.90	1.00
0.50	100	ZA	2.80	0.90	1.00
0.50	100	ZA	3.00	0.90	1.00
0.50	100	ZA	3.20	0.90	1.00
0.50	100	ZA	3.40	0.90	1.00
0.50	100	ZA	3.60	0.90	1.00
0.50	100	ZA	3.80	0.90	1.00
0.50	100	ZA	4.00	0.90	1.00
0.50	100	ZA	0.20	0.80	0.96
0.50	100	ZA	0.40	0.80	0.99
0.50	100	ZA	0.60	0.80	1.00
0.50	100	ZA	0.80	0.80	1.00
0.50	100	ZA	1.00	0.80	1.00
0.50	100	ZA	1.20	0.80	1.00
0.50	100	ZA	1.40	0.80	1.00
0.50	100	ZA	1.60	0.80	1.00
0.50	100	ZA	1.80	0.80	1.00
0.50	100	ZA	2.00	0.80	1.00
0.50	100	ZA	2.20	0.80	1.00
0.50	100	ZA	2.40	0.80	1.00
0.50	100	ZA	2.60	0.80	1.00
0.50	100	ZA	2.80	0.80	1.00
0.50	100	ZA	3.00	0.80	1.00
0.50	100	ZA	3.20	0.80	1.00
0.50	100	ZA	3.40	0.80	1.00
0.50	100	ZA	3.60	0.80	1.00
0.50	100	ZA	3.80	0.80	1.00
0.50	100	ZA	4.00	0.80	1.00
0.50	100	ZA	0.20	0.70	0.76
0.50	100	ZA	0.40	0.70	0.90
0.50	100	ZA	0.60	0.70	0.99
0.50	100	ZA	0.80	0.70	1.00
0.50	100	ZA	1.00	0.70	1.00
0.50	100	ZA	1.20	0.70	1.00
0.50	100	ZA	1.40	0.70	1.00
0.50	100	ZA	1.60	0.70	1.00
0.50	100	ZA	1.80	0.70	1.00
0.50	100	ZA	2.00	0.70	1.00
0.50	100	ZA	2.20	0.70	1.00
0.50	100	ZA	2.40	0.70	1.00
0.50	100	ZA	2.60	0.70	1.00
0.50	100	ZA	2.80	0.70	1.00
0.50	100	ZA	3.00	0.70	1.00
0.50	100	ZA	3.20	0.70	1.00
0.50	100	ZA	3.40	0.70	1.00
0.50	100	ZA	3.60	0.70	1.00
0.50	100	ZA	3.80	0.70	1.00
0.50	100	ZA	4.00	0.70	1.00
0.50	100	ZA	0.20	0.60	0.44
0.50	100	ZA	0.40	0.60	0.61
0.50	100	ZA	0.60	0.60	0.83
0.50	100	ZA	0.80	0.60	0.97
0.50	100	ZA	1.00	0.60	1.00
0.50	100	ZA	1.20	0.60	1.00
0.50	100	ZA	1.40	0.60	1.00
0.50	100	ZA	1.60	0.60	1.00
0.50	100	ZA	1.80	0.60	1.00
0.50	100	ZA	2.00	0.60	1.00
0.50	100	ZA	2.20	0.60	1.00
0.50	100	ZA	2.40	0.60	1.00
0.50	100	ZA	2.60	0.60	1.00
0.50	100	ZA	2.80	0.60	1.00
0.50	100	ZA	3.00	0.60	1.00
0.50	100	ZA	3.20	0.60	1.00
0.50	100	ZA	3.40	0.60	1.00
0.50	100	ZA	3.60	0.60	1.00
0.50	100	ZA	3.80	0.60	1.00
0.50	100	ZA	4.00	0.60	1.00
0.50	100	ZA	0.20	0.50	0.20
0.50	100	ZA	0.40	0.50	0.29
0.50	100	ZA	0.60	0.50	0.48
0.50	100	ZA	0.80	0.50	0.74
0.50	100	ZA	1.00	0.50	0.94
0.50	100	ZA	1.20	0.50	1.00
0.50	100	ZA	1.40	0.50	1.00
0.50	100	ZA	1.60	0.50	1.00
0.50	100	ZA	1.80	0.50	1.00
0.50	100	ZA	2.00	0.50	1.00
0.50	100	ZA	2.20	0.50	1.00
0.50	100	ZA	2.40	0.50	1.00
0.50	100	ZA	2.60	0.50	1.00
0.50	100	ZA	2.80	0.50	1.00
0.50	100	ZA	3.00	0.50	1.00
0.50	100	ZA	3.20	0.50	1.00
0.50	100	ZA	3.40	0.50	1.00
0.50	100	ZA	3.60	0.50	1.00
0.50	100	ZA	3.80	0.50	1.00
0.50	100	ZA	4.00	0.50	1.00
0.50	100	ZA	0.20	0.40	0.07
0.50	100	ZA	0.40	0.40	0.11
0.50	100	ZA	0.60	0.40	0.18
0.50	100	ZA	0.80	0.40	0.33
0.50	100	ZA	1.00	0.40	0.59
0.50	100	ZA	1.20	0.40	0.86
0.50	100	ZA	1.40	0.40	0.98
0.50	100	ZA	1.60	0.40	1.00
0.50	100	ZA	1.80	0.40	1.00
0.50	100	ZA	2.00	0.40	1.00
0.50	100	ZA	2.20	0.40	1.00
0.50	100	ZA	2.40	0.40	1.00
0.50	100	ZA	2.60	0.40	1.00
0.50	100	ZA	2.80	0.40	1.00
0.50	100	ZA	3.00	0.40	1.00
0.50	100	ZA	3.20	0.40	1.00
0.50	100	ZA	3.40	0.40	1.00
0.50	100	ZA	3.60	0.40	1.00
0.50	100	ZA	3.80	0.40	1.00
0.50	100	ZA	4.00	0.40	1.00
0.50	100	ZA	0.20	0.30	0.03
0.50	100	ZA	0.40	0.30	0.03
0.50	100	ZA	0.60	0.30	0.05
0.50	100	ZA	0.80	0.30	0.09
0.50	100	ZA	1.00	0.30	0.18
0.50	100	ZA	1.20	0.30	0.35
0.50	100	ZA	1.40	0.30	0.63
0.50	100	ZA	1.60	0.30	0.88
0.50	100	ZA	1.80	0.30	0.99
0.50	100	ZA	2.00	0.30	1.00
0.50	100	ZA	2.20	0.30	1.00
0.50	100	ZA	2.40	0.30	1.00
0.50	100	ZA	2.60	0.30	1.00
0.50	100	ZA	2.80	0.30	1.00
0.50	100	ZA	3.00	0.30	1.00
0.50	100	ZA	3.20	0.30	1.00
0.50	100	ZA	3.40	0.30	1.00
0.50	100	ZA	3.60	0.30	1.00
0.50	100	ZA	3.80	0.30	1.00
0.50	100	ZA	4.00	0.30	1.00
0.50	100	ZA	0.20	0.20	0.01
0.50	100	ZA	0.40	0.20	0.01
0.50	100	ZA	0.60	0.20	0.01
0.50	100	ZA	0.80	0.20	0.02
0.50	100	ZA	1.00	0.20	0.03
0.50	100	ZA	1.20	0.20	0.06
0.50	100	ZA	1.40	0.20	0.12
0.50	100	ZA	1.60	0.20	0.23
0.50	100	ZA	1.80	0.20	0.47
0.50	100	ZA	2.00	0.20	0.77
0.50	100	ZA	2.20	0.20	0.96
0.50	100	ZA	2.40	0.20	1.00
0.50	100	ZA	2.60	0.20	1.00
0.50	100	ZA	2.80	0.20	1.00
0.50	100	ZA	3.00	0.20	1.00
0.50	100	ZA	3.20	0.20	1.00
0.50	100	ZA	3.40	0.20	1.00
0.50	100	ZA	3.60	0.20	1.00
0.50	100	ZA	3.80	0.20	1.00
0.50	100	ZA	4.00	0.20	1.00
0.50	100	ZA	0.20	0.10	0.00
0.50	100	ZA	0.40	0.10	0.00
0.50	100	ZA	0.60	0.10	0.00
0.50	100	ZA	0.80	0.10	0.00
0.50	100	ZA	1.00	0.10	0.00
0.50	100	ZA	1.20	0.10	0.01
0.50	100	ZA	1.40	0.10	0.01
0.50	100	ZA	1.60	0.10	0.01
0.50	100	ZA	1.80	0.10	0.02
0.50	100	ZA	2.00	0.10	0.04
0.50	100	ZA	2.20	0.10	0.09
0.50	100	ZA	2.40	0.10	0.18
0.50	100	ZA	2.60	0.10	0.36
0.50	100	ZA	2.80	0.10	0.63
0.50	100	ZA	3.00	0.10	0.87
0.50	100	ZA	3.20	0.10	0.98
0.50	100	ZA	3.40	0.10	1.00
0.50	100	ZA	3.60	0.10	1.00
0.50	100	ZA	3.80	0.10	1.00
0.50	100	ZA	4.00	0.10	1.00
0.50	100	ZC	0.20	1.00	1.00
0.50	100	ZC	0.40	1.00	1.00
0.50	100	ZC	0.60	1.00	1.00
0.50	100	ZC	0.80	1.00	1.00
0.50	100	ZC	1.00	1.00	1.00
0.50	100	ZC	1.20	1.00	1.00
0.50	100	ZC	1.40	1.00	1.00
0.50	100	ZC	1.60	1.00	1.00
0.50	100	ZC	1.80	1.00	1.00
0.50	100	ZC	2.00	1.00	1.00
0.50	100	ZC	2.20	1.00	1.00
0.50	100	ZC	2.40	1.00	1.00
0.50	100	ZC	2.60	1.00	1.00
0.50	100	ZC	2.80	1.00	1.00
0.50	100	ZC	3.00	1.00	1.00
0.50	100	ZC	3.20	1.00	1.00
0.50	100	ZC	3.40	1.00	1.00
0.50	100	ZC	3.60	1.00	1.00
0.50	100	ZC	3.80	1.00	1.00
0.50	100	ZC	4.00	1.00	1.00
0.50	100	ZC	0.20	0.90	0.99
0.50	100	ZC	0.40	0.90	1.00
0.50	100	ZC	0.60	0.90	1.00
0.50	100	ZC	0.80	0.90	1.00
0.50	100	ZC	1.00	0.90	1.00
0.50	100	ZC	1.20	0.90	1.00
0.50	100	ZC	1.40	0.90	1.00
0.50	100	ZC	1.60	0.90	1.00
0.50	100	ZC	1.80	0.90	1.00
0.50	100	ZC	2.00	0.90	1.00
0.50	100	ZC	2.20	0.90	1.00
0.50	100	ZC	2.40	0.90	1.00
0.50	100	ZC	2.60	0.90	1.00
0.50	100	ZC	2.80	0.90	1.00
0.50	100	ZC	3.00	0.90	1.00
0.50	100	ZC	3.20	0.90	1.00
0.50	100	ZC	3.40	0.90	1.00
0.50	100	ZC	3.60	0.90	1.00
0.50	100	ZC	3.80	0.90	1.00
0.50	100	ZC	4.00	0.90	1.00
0.50	100	ZC	0.20	0.80	0.82
0.50	100	ZC	0.40	0.80	0.96
0.50	100	ZC	0.60	0.80	1.00
0.50	100	ZC	0.80	0.80	1.00
0.50	100	ZC	1.00	0.80	1.00
0.50	100	ZC	1.20	0.80	1.00
0.50	100	ZC	1.40	0.80	1.00
0.50	100	ZC	1.60	0.80	1.00
0.50	100	ZC	1.80	0.80	1.00
0.50	100	ZC	2.00	0.80	1.00
0.50	100	ZC	2.20	0.80	1.00
0.50	100	ZC	2.40	0.80	1.00
0.50	100	ZC	2.60	0.80	1.00
0.50	100	ZC	2.80	0.80	1.00
0.50	100	ZC	3.00	0.80	1.00
0.50	100	ZC	3.20	0.80	1.00
0.50	100	ZC	3.40	0.80	1.00
0.50	100	ZC	3.60	0.80	1.00
0.50	100	ZC	3.80	0.80	1.00
0.50	100	ZC	4.00	0.80	1.00
0.50	100	ZC	0.20	0.70	0.46
0.50	100	ZC	0.40	0.70	0.73
0.50	100	ZC	0.60	0.70	0.95
0.50	100	ZC	0.80	0.70	1.00
0.50	100	ZC	1.00	0.70	1.00
0.50	100	ZC	1.20	0.70	1.00
0.50	100	ZC	1.40	0.70	1.00
0.50	100	ZC	1.60	0.70	1.00
0.50	100	ZC	1.80	0.70	1.00
0.50	100	ZC	2.00	0.70	1.00
0.50	100	ZC	2.20	0.70	1.00
0.50	100	ZC	2.40	0.70	1.00
0.50	100	ZC	2.60	0.70	1.00
0.50	100	ZC	2.80	0.70	1.00
0.50	100	ZC	3.00	0.70	1.00
0.50	100	ZC	3.20	0.70	1.00
0.50	100	ZC	3.40	0.70	1.00
0.50	100	ZC	3.60	0.70	1.00
0.50	100	ZC	3.80	0.70	1.00
0.50	100	ZC	4.00	0.70	1.00
0.50	100	ZC	0.20	0.60	0.16
0.50	100	ZC	0.40	0.60	0.36
0.50	100	ZC	0.60	0.60	0.70
0.50	100	ZC	0.80	0.60	0.94
0.50	100	ZC	1.00	0.60	1.00
0.50	100	ZC	1.20	0.60	1.00
0.50	100	ZC	1.40	0.60	1.00
0.50	100	ZC	1.60	0.60	1.00
0.50	100	ZC	1.80	0.60	1.00
0.50	100	ZC	2.00	0.60	1.00
0.50	100	ZC	2.20	0.60	1.00
0.50	100	ZC	2.40	0.60	1.00
0.50	100	ZC	2.60	0.60	1.00
0.50	100	ZC	2.80	0.60	1.00
0.50	100	ZC	3.00	0.60	1.00
0.50	100	ZC	3.20	0.60	1.00
0.50	100	ZC	3.40	0.60	1.00
0.50	100	ZC	3.60	0.60	1.00
0.50	100	ZC	3.80	0.60	1.00
0.50	100	ZC	4.00	0.60	1.00
0.50	100	ZC	0.20	0.50	0.04
0.50	100	ZC	0.40	0.50	0.11
0.50	100	ZC	0.60	0.50	0.31
0.50	100	ZC	0.80	0.50	0.65
0.50	100	ZC	1.00	0.50	0.93
0.50	100	ZC	1.20	0.50	1.00
0.50	100	ZC	1.40	0.50	1.00
0.50	100	ZC	1.60	0.50	1.00
0.50	100	ZC	1.80	0.50	1.00
0.50	100	ZC	2.00	0.50	1.00
0.50	100	ZC	2.20	0.50	1.00
0.50	100	ZC	2.40	0.50	1.00
0.50	100	ZC	2.60	0.50	1.00
0.50	100	ZC	2.80	0.50	1.00
0.50	100	ZC	3.00	0.50	1.00
0.50	100	ZC	3.20	0.50	1.00
0.50	100	ZC	3.40	0.50	1.00
0.50	100	ZC	3.60	0.50	1.00
0.50	100	ZC	3.80	0.50	1.00
0.50	100	ZC	4.00	0.50	1.00
0.50	100	ZC	0.20	0.40	0.01
0.50	100	ZC	0.40	0.40	0.03
0.50	100	ZC	0.60	0.40	0.08
0.50	100	ZC	0.80	0.40	0.24
0.50	100	ZC	1.00	0.40	0.54
0.50	100	ZC	1.20	0.40	0.86
0.50	100	ZC	1.40	0.40	0.99
0.50	100	ZC	1.60	0.40	1.00
0.50	100	ZC	1.80	0.40	1.00
0.50	100	ZC	2.00	0.40	1.00
0.50	100	ZC	2.20	0.40	1.00
0.50	100	ZC	2.40	0.40	1.00
0.50	100	ZC	2.60	0.40	1.00
0.50	100	ZC	2.80	0.40	1.00
0.50	100	ZC	3.00	0.40	1.00
0.50	100	ZC	3.20	0.40	1.00
0.50	100	ZC	3.40	0.40	1.00
0.50	100	ZC	3.60	0.40	1.00
0.50	100	ZC	3.80	0.40	1.00
0.50	100	ZC	4.00	0.40	1.00
0.50	100	ZC	0.20	0.30	0.00
0.50	100	ZC	0.40	0.30	0.01
0.50	100	ZC	0.60	0.30	0.02
0.50	100	ZC	0.80	0.30	0.05
0.50	100	ZC	1.00	0.30	0.14
0.50	100	ZC	1.20	0.30	0.34
0.50	100	ZC	1.40	0.30	0.67
0.50	100	ZC	1.60	0.30	0.92
0.50	100	ZC	1.80	0.30	1.00
0.50	100	ZC	2.00	0.30	1.00
0.50	100	ZC	2.20	0.30	1.00
0.50	100	ZC	2.40	0.30	1.00
0.50	100	ZC	2.60	0.30	1.00
0.50	100	ZC	2.80	0.30	1.00
0.50	100	ZC	3.00	0.30	1.00
0.50	100	ZC	3.20	0.30	1.00
0.50	100	ZC	3.40	0.30	1.00
0.50	100	ZC	3.60	0.30	1.00
0.50	100	ZC	3.80	0.30	1.00
0.50	100	ZC	4.00	0.30	1.00
0.50	100	ZC	0.20	0.20	0.00
0.50	100	ZC	0.40	0.20	0.00
0.50	100	ZC	0.60	0.20	0.00
0.50	100	ZC	0.80	0.20	0.01
0.50	100	ZC	1.00	0.20	0.02
0.50	100	ZC	1.20	0.20	0.05
0.50	100	ZC	1.40	0.20	0.12
0.50	100	ZC	1.60	0.20	0.29
0.50	100	ZC	1.80	0.20	0.60
0.50	100	ZC	2.00	0.20	0.90
0.50	100	ZC	2.20	0.20	0.99
0.50	100	ZC	2.40	0.20	1.00
0.50	100	ZC	2.60	0.20	1.00
0.50	100	ZC	2.80	0.20	1.00
0.50	100	ZC	3.00	0.20	1.00
0.50	100	ZC	3.20	0.20	1.00
0.50	100	ZC	3.40	0.20	1.00
0.50	100	ZC	3.60	0.20	1.00
0.50	100	ZC	3.80	0.20	1.00
0.50	100	ZC	4.00	0.20	1.00
0.50	100	ZC	0.20	0.10	0.00
0.50	100	ZC	0.40	0.10	0.00
0.50	100	ZC	0.60	0.10	0.00
0.50	100	ZC	0.80	0.10	0.00
0.50	100	ZC	1.00	0.10	0.00
0.50	100	ZC	1.20	0.10	0.00
0.50	100	ZC	1.40	0.10	0.00
0.50	100	ZC	1.60	0.10	0.01
0.50	100	ZC	1.80	0.10	0.03
0.50	100	ZC	2.00	0.10	0.08
0.50	100	ZC	2.20	0.10	0.20
0.50	100	ZC	2.40	0.10	0.46
0.50	100	ZC	2.60	0.10	0.78
0.50	100	ZC	2.80	0.10	0.96
0.50	100	ZC	3.00	0.10	1.00
0.50	100	ZC	3.20	0.10	1.00
0.50	100	ZC	3.40	0.10	1.00
0.50	100	ZC	3.60	0.10	1.00
0.50	100	ZC	3.80	0.10	1.00
0.50	100	ZC	4.00	0.10	1.00
0.50	100	ZK	0.20	1.00	1.00
0.50	100	ZK	0.40	1.00	1.00
0.50	100	ZK	0.60	1.00	1.00
0.50	100	ZK	0.80	1.00	1.00
0.50	100	ZK	1.00	1.00	1.00
0.50	100	ZK	1.20	1.00	1.00
0.50	100	ZK	1.40	1.00	1.00
0.50	100	ZK	1.60	1.00	1.00
0.50	100	ZK	1.80	1.00	1.00
0.50	100	ZK	2.00	1.00	1.00
0.50	100	ZK	2.20	1.00	1.00
0.50	100	ZK	2.40	1.00	1.00
0.50	100	ZK	2.60	1.00	1.00
0.50	100	ZK	2.80	1.00	1.00
0.50	100	ZK	3.00	1.00	1.00
0.50	100	ZK	3.20	1.00	1.00
0.50	100	ZK	3.40	1.00	1.00
0.50	100	ZK	3.60	1.00	1.00
0.50	100	ZK	3.80	1.00	1.00
0.50	100	ZK	4.00	1.00	1.00
0.50	100	ZK	0.20	0.90	0.99
0.50	100	ZK	0.40	0.90	1.00
0.50	100	ZK	0.60	0.90	1.00
0.50	100	ZK	0.80	0.90	1.00
0.50	100	ZK	1.00	0.90	1.00
0.50	100	ZK	1.20	0.90	1.00
0.50	100	ZK	1.40	0.90	1.00
0.50	100	ZK	1.60	0.90	1.00
0.50	100	ZK	1.80	0.90	1.00
0.50	100	ZK	2.00	0.90	1.00
0.50	100	ZK	2.20	0.90	1.00
0.50	100	ZK	2.40	0.90	1.00
0.50	100	ZK	2.60	0.90	1.00
0.50	100	ZK	2.80	0.90	1.00
0.50	100	ZK	3.00	0.90	1.00
0.50	100	ZK	3.20	0.90	1.00
0.50	100	ZK	3.40	0.90	1.00
0.50	100	ZK	3.60	0.90	1.00
0.50	100	ZK	3.80	0.90	1.00
0.50	100	ZK	4.00	0.90	1.00
0.50	100	ZK	0.20	0.80	0.89
0.50	100	ZK	0.40	0.80	1.00
0.50	100	ZK	0.60	0.80	1.00
0.50	100	ZK	0.80	0.80	1.00
0.50	100	ZK	1.00	0.80	1.00
0.50	100	ZK	1.20	0.80	1.00
0.50	100	ZK	1.40	0.80	1.00
0.50	100	ZK	1.60	0.80	1.00
0.50	100	ZK	1.80	0.80	1.00
0.50	100	ZK	2.00	0.80	1.00
0.50	100	ZK	2.20	0.80	1.00
0.50	100	ZK	2.40	0.80	1.00
0.50	100	ZK	2.60	0.80	1.00
0.50	100	ZK	2.80	0.80	1.00
0.50	100	ZK	3.00	0.80	1.00
0.50	100	ZK	3.20	0.80	1.00
0.50	100	ZK	3.40	0.80	1.00
0.50	100	ZK	3.60	0.80	1.00
0.50	100	ZK	3.80	0.80	1.00
0.50	100	ZK	4.00	0.80	1.00
0.50	100	ZK	0.20	0.70	0.65
0.50	100	ZK	0.40	0.70	0.93
0.50	100	ZK	0.60	0.70	1.00
0.50	100	ZK	0.80	0.70	1.00
0.50	100	ZK	1.00	0.70	1.00
0.50	100	ZK	1.20	0.70	1.00
0.50	100	ZK	1.40	0.70	1.00
0.50	100	ZK	1.60	0.70	1.00
0.50	100	ZK	1.80	0.70	1.00
0.50	100	ZK	2.00	0.70	1.00
0.50	100	ZK	2.20	0.70	1.00
0.50	100	ZK	2.40	0.70	1.00
0.50	100	ZK	2.60	0.70	1.00
0.50	100	ZK	2.80	0.70	1.00
0.50	100	ZK	3.00	0.70	1.00
0.50	100	ZK	3.20	0.70	1.00
0.50	100	ZK	3.40	0.70	1.00
0.50	100	ZK	3.60	0.70	1.00
0.50	100	ZK	3.80	0.70	1.00
0.50	100	ZK	4.00	0.70	1.00
0.50	100	ZK	0.20	0.60	0.36
0.50	100	ZK	0.40	0.60	0.70
0.50	100	ZK	0.60	0.60	0.94
0.50	100	ZK	0.80	0.60	1.00
0.50	100	ZK	1.00	0.60	1.00
0.50	100	ZK	1.20	0.60	1.00
0.50	100	ZK	1.40	0.60	1.00
0.50	100	ZK	1.60	0.60	1.00
0.50	100	ZK	1.80	0.60	1.00
0.50	100	ZK	2.00	0.60	1.00
0.50	100	ZK	2.20	0.60	1.00
0.50	100	ZK	2.40	0.60	1.00
0.50	100	ZK	2.60	0.60	1.00
0.50	100	ZK	2.80	0.60	1.00
0.50	100	ZK	3.00	0.60	1.00
0.50	100	ZK	3.20	0.60	1.00
0.50	100	ZK	3.40	0.60	1.00
0.50	100	ZK	3.60	0.60	1.00
0.50	100	ZK	3.80	0.60	1.00
0.50	100	ZK	4.00	0.60	1.00
0.50	100	ZK	0.20	0.50	0.16
0.50	100	ZK	0.40	0.50	0.38
0.50	100	ZK	0.60	0.50	0.69
0.50	100	ZK	0.80	0.50	0.93
0.50	100	ZK	1.00	0.50	0.99
0.50	100	ZK	1.20	0.50	1.00
0.50	100	ZK	1.40	0.50	1.00
0.50	100	ZK	1.60	0.50	1.00
0.50	100	ZK	1.80	0.50	1.00
0.50	100	ZK	2.00	0.50	1.00
0.50	100	ZK	2.20	0.50	1.00
0.50	100	ZK	2.40	0.50	1.00
0.50	100	ZK	2.60	0.50	1.00
0.50	100	ZK	2.80	0.50	1.00
0.50	100	ZK	3.00	0.50	1.00
0.50	100	ZK	3.20	0.50	1.00
0.50	100	ZK	3.40	0.50	1.00
0.50	100	ZK	3.60	0.50	1.00
0.50	100	ZK	3.80	0.50	1.00
0.50	100	ZK	4.00	0.50	1.00
0.50	100	ZK	0.20	0.40	0.06
0.50	100	ZK	0.40	0.40	0.15
0.50	100	ZK	0.60	0.40	0.33
0.50	100	ZK	0.80	0.40	0.60
0.50	100	ZK	1.00	0.40	0.87
0.50	100	ZK	1.20	0.40	0.99
0.50	100	ZK	1.40	0.40	1.00
0.50	100	ZK	1.60	0.40	1.00
0.50	100	ZK	1.80	0.40	1.00
0.50	100	ZK	2.00	0.40	1.00
0.50	100	ZK	2.20	0.40	1.00
0.50	100	ZK	2.40	0.40	1.00
0.50	100	ZK	2.60	0.40	1.00
0.50	100	ZK	2.80	0.40	1.00
0.50	100	ZK	3.00	0.40	1.00
0.50	100	ZK	3.20	0.40	1.00
0.50	100	ZK	3.40	0.40	1.00
0.50	100	ZK	3.60	0.40	1.00
0.50	100	ZK	3.80	0.40	1.00
0.50	100	ZK	4.00	0.40	1.00
0.50	100	ZK	0.20	0.30	0.02
0.50	100	ZK	0.40	0.30	0.04
0.50	100	ZK	0.60	0.30	0.10
0.50	100	ZK	0.80	0.30	0.21
0.50	100	ZK	1.00	0.30	0.42
0.50	100	ZK	1.20	0.30	0.70
0.50	100	ZK	1.40	0.30	0.91
0.50	100	ZK	1.60	0.30	0.99
0.50	100	ZK	1.80	0.30	1.00
0.50	100	ZK	2.00	0.30	1.00
0.50	100	ZK	2.20	0.30	1.00
0.50	100	ZK	2.40	0.30	1.00
0.50	100	ZK	2.60	0.30	1.00
0.50	100	ZK	2.80	0.30	1.00
0.50	100	ZK	3.00	0.30	1.00
0.50	100	ZK	3.20	0.30	1.00
0.50	100	ZK	3.40	0.30	1.00
0.50	100	ZK	3.60	0.30	1.00
0.50	100	ZK	3.80	0.30	1.00
0.50	100	ZK	4.00	0.30	1.00
0.50	100	ZK	0.20	0.20	0.00
0.50	100	ZK	0.40	0.20	0.01
0.50	100	ZK	0.60	0.20	0.02
0.50	100	ZK	0.80	0.20	0.04
0.50	100	ZK	1.00	0.20	0.08
0.50	100	ZK	1.20	0.20	0.17
0.50	100	ZK	1.40	0.20	0.32
0.50	100	ZK	1.60	0.20	0.58
0.50	100	ZK	1.80	0.20	0.83
0.50	100	ZK	2.00	0.20	0.97
0.50	100	ZK	2.20	0.20	1.00
0.50	100	ZK	2.40	0.20	1.00
0.50	100	ZK	2.60	0.20	1.00
0.50	100	ZK	2.80	0.20	1.00
0.50	100	ZK	3.00	0.20	1.00
0.50	100	ZK	3.20	0.20	1.00
0.50	100	ZK	3.40	0.20	1.00
0.50	100	ZK	3.60	0.20	1.00
0.50	100	ZK	3.80	0.20	1.00
0.50	100	ZK	4.00	0.20	1.00
0.50	100	ZK	0.20	0.10	0.00
0.50	100	ZK	0.40	0.10	0.00
0.50	100	ZK	0.60	0.10	0.00
0.50	100	ZK	0.80	0.10	0.00
0.50	100	ZK	1.00	0.10	0.01
0.50	100	ZK	1.20	0.10	0.01
0.50	100	ZK	1.40	0.10	0.02
0.50	100	ZK	1.60	0.10	0.03
0.50	100	ZK	1.80	0.10	0.07
0.50	100	ZK	2.00	0.10	0.15
0.50	100	ZK	2.20	0.10	0.32
0.50	100	ZK	2.40	0.10	0.59
0.50	100	ZK	2.60	0.10	0.85
0.50	100	ZK	2.80	0.10	0.98
0.50	100	ZK	3.00	0.10	1.00
0.50	100	ZK	3.20	0.10	1.00
0.50	100	ZK	3.40	0.10	1.00
0.50	100	ZK	3.60	0.10	1.00
0.50	100	ZK	3.80	0.10	1.00
0.50	100	ZK	4.00	0.10	1.00
0.50	100	D1	0.20	1.00	0.00
0.50	100	D1	0.40	1.00	0.00
0.50	100	D1	0.60	1.00	0.00
0.50	100	D1	0.80	1.00	0.00
0.50	100	D1	1.00	1.00	0.31
0.50	100	D1	1.20	1.00	0.99
0.50	100	D1	1.40	1.00	1.00
0.50	100	D1	1.60	1.00	1.00
0.50	100	D1	1.80	1.00	1.00
0.50	100	D1	2.00	1.00	1.00
0.50	100	D1	2.20	1.00	1.00
0.50	100	D1	2.40	1.00	1.00
0.50	100	D1	2.60	1.00	1.00
0.50	100	D1	2.80	1.00	1.00
0.50	100	D1	3.00	1.00	1.00
0.50	100	D1	3.20	1.00	1.00
0.50	100	D1	3.40	1.00	1.00
0.50	100	D1	3.60	1.00	1.00
0.50	100	D1	3.80	1.00	1.00
0.50	100	D1	4.00	1.00	1.00
0.50	100	D1	0.20	0.90	0.00
0.50	100	D1	0.40	0.90	0.00
0.50	100	D1	0.60	0.90	0.00
0.50	100	D1	0.80	0.90	0.00
0.50	100	D1	1.00	0.90	0.23
0.50	100	D1	1.20	0.90	0.97
0.50	100	D1	1.40	0.90	1.00
0.50	100	D1	1.60	0.90	1.00
0.50	100	D1	1.80	0.90	1.00
0.50	100	D1	2.00	0.90	1.00
0.50	100	D1	2.20	0.90	1.00
0.50	100	D1	2.40	0.90	1.00
0.50	100	D1	2.60	0.90	1.00
0.50	100	D1	2.80	0.90	1.00
0.50	100	D1	3.00	0.90	1.00
0.50	100	D1	3.20	0.90	1.00
0.50	100	D1	3.40	0.90	1.00
0.50	100	D1	3.60	0.90	1.00
0.50	100	D1	3.80	0.90	1.00
0.50	100	D1	4.00	0.90	1.00
0.50	100	D1	0.20	0.80	0.00
0.50	100	D1	0.40	0.80	0.00
0.50	100	D1	0.60	0.80	0.00
0.50	100	D1	0.80	0.80	0.00
0.50	100	D1	1.00	0.80	0.16
0.50	100	D1	1.20	0.80	0.92
0.50	100	D1	1.40	0.80	1.00
0.50	100	D1	1.60	0.80	1.00
0.50	100	D1	1.80	0.80	1.00
0.50	100	D1	2.00	0.80	1.00
0.50	100	D1	2.20	0.80	1.00
0.50	100	D1	2.40	0.80	1.00
0.50	100	D1	2.60	0.80	1.00
0.50	100	D1	2.80	0.80	1.00
0.50	100	D1	3.00	0.80	1.00
0.50	100	D1	3.20	0.80	1.00
0.50	100	D1	3.40	0.80	1.00
0.50	100	D1	3.60	0.80	1.00
0.50	100	D1	3.80	0.80	1.00
0.50	100	D1	4.00	0.80	1.00
0.50	100	D1	0.20	0.70	0.00
0.50	100	D1	0.40	0.70	0.00
0.50	100	D1	0.60	0.70	0.00
0.50	100	D1	0.80	0.70	0.00
0.50	100	D1	1.00	0.70	0.09
0.50	100	D1	1.20	0.70	0.82
0.50	100	D1	1.40	0.70	1.00
0.50	100	D1	1.60	0.70	1.00
0.50	100	D1	1.80	0.70	1.00
0.50	100	D1	2.00	0.70	1.00
0.50	100	D1	2.20	0.70	1.00
0.50	100	D1	2.40	0.70	1.00
0.50	100	D1	2.60	0.70	1.00
0.50	100	D1	2.80	0.70	1.00
0.50	100	D1	3.00	0.70	1.00
0.50	100	D1	3.20	0.70	1.00
0.50	100	D1	3.40	0.70	1.00
0.50	100	D1	3.60	0.70	1.00
0.50	100	D1	3.80	0.70	1.00
0.50	100	D1	4.00	0.70	1.00
0.50	100	D1	0.20	0.60	0.00
0.50	100	D1	0.40	0.60	0.00
0.50	100	D1	0.60	0.60	0.00
0.50	100	D1	0.80	0.60	0.00
0.50	100	D1	1.00	0.60	0.06
0.50	100	D1	1.20	0.60	0.66
0.50	100	D1	1.40	0.60	0.99
0.50	100	D1	1.60	0.60	1.00
0.50	100	D1	1.80	0.60	1.00
0.50	100	D1	2.00	0.60	1.00
0.50	100	D1	2.20	0.60	1.00
0.50	100	D1	2.40	0.60	1.00
0.50	100	D1	2.60	0.60	1.00
0.50	100	D1	2.80	0.60	1.00
0.50	100	D1	3.00	0.60	1.00
0.50	100	D1	3.20	0.60	1.00
0.50	100	D1	3.40	0.60	1.00
0.50	100	D1	3.60	0.60	1.00
0.50	100	D1	3.80	0.60	1.00
0.50	100	D1	4.00	0.60	1.00
0.50	100	D1	0.20	0.50	0.00
0.50	100	D1	0.40	0.50	0.00
0.50	100	D1	0.60	0.50	0.00
0.50	100	D1	0.80	0.50	0.00
0.50	100	D1	1.00	0.50	0.03
0.50	100	D1	1.20	0.50	0.44
0.50	100	D1	1.40	0.50	0.96
0.50	100	D1	1.60	0.50	1.00
0.50	100	D1	1.80	0.50	1.00
0.50	100	D1	2.00	0.50	1.00
0.50	100	D1	2.20	0.50	1.00
0.50	100	D1	2.40	0.50	1.00
0.50	100	D1	2.60	0.50	1.00
0.50	100	D1	2.80	0.50	1.00
0.50	100	D1	3.00	0.50	1.00
0.50	100	D1	3.20	0.50	1.00
0.50	100	D1	3.40	0.50	1.00
0.50	100	D1	3.60	0.50	1.00
0.50	100	D1	3.80	0.50	1.00
0.50	100	D1	4.00	0.50	1.00
0.50	100	D1	0.20	0.40	0.00
0.50	100	D1	0.40	0.40	0.00
0.50	100	D1	0.60	0.40	0.00
0.50	100	D1	0.80	0.40	0.00
0.50	100	D1	1.00	0.40	0.01
0.50	100	D1	1.20	0.40	0.23
0.50	100	D1	1.40	0.40	0.81
0.50	100	D1	1.60	0.40	1.00
0.50	100	D1	1.80	0.40	1.00
0.50	100	D1	2.00	0.40	1.00
0.50	100	D1	2.20	0.40	1.00
0.50	100	D1	2.40	0.40	1.00
0.50	100	D1	2.60	0.40	1.00
0.50	100	D1	2.80	0.40	1.00
0.50	100	D1	3.00	0.40	1.00
0.50	100	D1	3.20	0.40	1.00
0.50	100	D1	3.40	0.40	1.00
0.50	100	D1	3.60	0.40	1.00
0.50	100	D1	3.80	0.40	1.00
0.50	100	D1	4.00	0.40	1.00
0.50	100	D1	0.20	0.30	0.00
0.50	100	D1	0.40	0.30	0.00
0.50	100	D1	0.60	0.30	0.00
0.50	100	D1	0.80	0.30	0.00
0.50	100	D1	1.00	0.30	0.01
0.50	100	D1	1.20	0.30	0.08
0.50	100	D1	1.40	0.30	0.47
0.50	100	D1	1.60	0.30	0.91
0.50	100	D1	1.80	0.30	1.00
0.50	100	D1	2.00	0.30	1.00
0.50	100	D1	2.20	0.30	1.00
0.50	100	D1	2.40	0.30	1.00
0.50	100	D1	2.60	0.30	1.00
0.50	100	D1	2.80	0.30	1.00
0.50	100	D1	3.00	0.30	1.00
0.50	100	D1	3.20	0.30	1.00
0.50	100	D1	3.40	0.30	1.00
0.50	100	D1	3.60	0.30	1.00
0.50	100	D1	3.80	0.30	1.00
0.50	100	D1	4.00	0.30	1.00
0.50	100	D1	0.20	0.20	0.00
0.50	100	D1	0.40	0.20	0.00
0.50	100	D1	0.60	0.20	0.00
0.50	100	D1	0.80	0.20	0.00
0.50	100	D1	1.00	0.20	0.00
0.50	100	D1	1.20	0.20	0.02
0.50	100	D1	1.40	0.20	0.12
0.50	100	D1	1.60	0.20	0.42
0.50	100	D1	1.80	0.20	0.78
0.50	100	D1	2.00	0.20	0.96
0.50	100	D1	2.20	0.20	1.00
0.50	100	D1	2.40	0.20	1.00
0.50	100	D1	2.60	0.20	1.00
0.50	100	D1	2.80	0.20	1.00
0.50	100	D1	3.00	0.20	1.00
0.50	100	D1	3.20	0.20	1.00
0.50	100	D1	3.40	0.20	1.00
0.50	100	D1	3.60	0.20	1.00
0.50	100	D1	3.80	0.20	1.00
0.50	100	D1	4.00	0.20	1.00
0.50	100	D1	0.20	0.10	0.00
0.50	100	D1	0.40	0.10	0.00
0.50	100	D1	0.60	0.10	0.00
0.50	100	D1	0.80	0.10	0.00
0.50	100	D1	1.00	0.10	0.00
0.50	100	D1	1.20	0.10	0.00
0.50	100	D1	1.40	0.10	0.01
0.50	100	D1	1.60	0.10	0.03
0.50	100	D1	1.80	0.10	0.06
0.50	100	D1	2.00	0.10	0.12
0.50	100	D1	2.20	0.10	0.18
0.50	100	D1	2.40	0.10	0.22
0.50	100	D1	2.60	0.10	0.24
0.50	100	D1	2.80	0.10	0.25
0.50	100	D1	3.00	0.10	0.25
0.50	100	D1	3.20	0.10	0.25
0.50	100	D1	3.40	0.10	0.26
0.50	100	D1	3.60	0.10	0.26
0.50	100	D1	3.80	0.10	0.25
0.50	100	D1	4.00	0.10	0.25
0.50	100	D2	0.20	1.00	0.00
0.50	100	D2	0.40	1.00	0.00
0.50	100	D2	0.60	1.00	0.00
0.50	100	D2	0.80	1.00	0.00
0.50	100	D2	1.00	1.00	0.00
0.50	100	D2	1.20	1.00	0.36
0.50	100	D2	1.40	1.00	0.99
0.50	100	D2	1.60	1.00	1.00
0.50	100	D2	1.80	1.00	1.00
0.50	100	D2	2.00	1.00	1.00
0.50	100	D2	2.20	1.00	1.00
0.50	100	D2	2.40	1.00	1.00
0.50	100	D2	2.60	1.00	1.00
0.50	100	D2	2.80	1.00	1.00
0.50	100	D2	3.00	1.00	1.00
0.50	100	D2	3.20	1.00	1.00
0.50	100	D2	3.40	1.00	1.00
0.50	100	D2	3.60	1.00	1.00
0.50	100	D2	3.80	1.00	1.00
0.50	100	D2	4.00	1.00	1.00
0.50	100	D2	0.20	0.90	0.00
0.50	100	D2	0.40	0.90	0.00
0.50	100	D2	0.60	0.90	0.00
0.50	100	D2	0.80	0.90	0.00
0.50	100	D2	1.00	0.90	0.00
0.50	100	D2	1.20	0.90	0.28
0.50	100	D2	1.40	0.90	0.97
0.50	100	D2	1.60	0.90	1.00
0.50	100	D2	1.80	0.90	1.00
0.50	100	D2	2.00	0.90	1.00
0.50	100	D2	2.20	0.90	1.00
0.50	100	D2	2.40	0.90	1.00
0.50	100	D2	2.60	0.90	1.00
0.50	100	D2	2.80	0.90	1.00
0.50	100	D2	3.00	0.90	1.00
0.50	100	D2	3.20	0.90	1.00
0.50	100	D2	3.40	0.90	1.00
0.50	100	D2	3.60	0.90	1.00
0.50	100	D2	3.80	0.90	1.00
0.50	100	D2	4.00	0.90	1.00
0.50	100	D2	0.20	0.80	0.00
0.50	100	D2	0.40	0.80	0.00
0.50	100	D2	0.60	0.80	0.00
0.50	100	D2	0.80	0.80	0.00
0.50	100	D2	1.00	0.80	0.00
0.50	100	D2	1.20	0.80	0.19
0.50	100	D2	1.40	0.80	0.92
0.50	100	D2	1.60	0.80	1.00
0.50	100	D2	1.80	0.80	1.00
0.50	100	D2	2.00	0.80	1.00
0.50	100	D2	2.20	0.80	1.00
0.50	100	D2	2.40	0.80	1.00
0.50	100	D2	2.60	0.80	1.00
0.50	100	D2	2.80	0.80	1.00
0.50	100	D2	3.00	0.80	1.00
0.50	100	D2	3.20	0.80	1.00
0.50	100	D2	3.40	0.80	1.00
0.50	100	D2	3.60	0.80	1.00
0.50	100	D2	3.80	0.80	1.00
0.50	100	D2	4.00	0.80	1.00
0.50	100	D2	0.20	0.70	0.00
0.50	100	D2	0.40	0.70	0.00
0.50	100	D2	0.60	0.70	0.00
0.50	100	D2	0.80	0.70	0.00
0.50	100	D2	1.00	0.70	0.00
0.50	100	D2	1.20	0.70	0.12
0.50	100	D2	1.40	0.70	0.83
0.50	100	D2	1.60	0.70	1.00
0.50	100	D2	1.80	0.70	1.00
0.50	100	D2	2.00	0.70	1.00
0.50	100	D2	2.20	0.70	1.00
0.50	100	D2	2.40	0.70	1.00
0.50	100	D2	2.60	0.70	1.00
0.50	100	D2	2.80	0.70	1.00
0.50	100	D2	3.00	0.70	1.00
0.50	100	D2	3.20	0.70	1.00
0.50	100	D2	3.40	0.70	1.00
0.50	100	D2	3.60	0.70	1.00
0.50	100	D2	3.80	0.70	1.00
0.50	100	D2	4.00	0.70	1.00
0.50	100	D2	0.20	0.60	0.00
0.50	100	D2	0.40	0.60	0.00
0.50	100	D2	0.60	0.60	0.00
0.50	100	D2	0.80	0.60	0.00
0.50	100	D2	1.00	0.60	0.00
0.50	100	D2	1.20	0.60	0.07
0.50	100	D2	1.40	0.60	0.68
0.50	100	D2	1.60	0.60	1.00
0.50	100	D2	1.80	0.60	1.00
0.50	100	D2	2.00	0.60	1.00
0.50	100	D2	2.20	0.60	1.00
0.50	100	D2	2.40	0.60	1.00
0.50	100	D2	2.60	0.60	1.00
0.50	100	D2	2.80	0.60	1.00
0.50	100	D2	3.00	0.60	1.00
0.50	100	D2	3.20	0.60	1.00
0.50	100	D2	3.40	0.60	1.00
0.50	100	D2	3.60	0.60	1.00
0.50	100	D2	3.80	0.60	1.00
0.50	100	D2	4.00	0.60	1.00
0.50	100	D2	0.20	0.50	0.00
0.50	100	D2	0.40	0.50	0.00
0.50	100	D2	0.60	0.50	0.00
0.50	100	D2	0.80	0.50	0.00
0.50	100	D2	1.00	0.50	0.00
0.50	100	D2	1.20	0.50	0.04
0.50	100	D2	1.40	0.50	0.48
0.50	100	D2	1.60	0.50	0.97
0.50	100	D2	1.80	0.50	1.00
0.50	100	D2	2.00	0.50	1.00
0.50	100	D2	2.20	0.50	1.00
0.50	100	D2	2.40	0.50	1.00
0.50	100	D2	2.60	0.50	1.00
0.50	100	D2	2.80	0.50	1.00
0.50	100	D2	3.00	0.50	1.00
0.50	100	D2	3.20	0.50	1.00
0.50	100	D2	3.40	0.50	1.00
0.50	100	D2	3.60	0.50	1.00
0.50	100	D2	3.80	0.50	1.00
0.50	100	D2	4.00	0.50	1.00
0.50	100	D2	0.20	0.40	0.00
0.50	100	D2	0.40	0.40	0.00
0.50	100	D2	0.60	0.40	0.00
0.50	100	D2	0.80	0.40	0.00
0.50	100	D2	1.00	0.40	0.00
0.50	100	D2	1.20	0.40	0.02
0.50	100	D2	1.40	0.40	0.26
0.50	100	D2	1.60	0.40	0.85
0.50	100	D2	1.80	0.40	1.00
0.50	100	D2	2.00	0.40	1.00
0.50	100	D2	2.20	0.40	1.00
0.50	100	D2	2.40	0.40	1.00
0.50	100	D2	2.60	0.40	1.00
0.50	100	D2	2.80	0.40	1.00
0.50	100	D2	3.00	0.40	1.00
0.50	100	D2	3.20	0.40	1.00
0.50	100	D2	3.40	0.40	1.00
0.50	100	D2	3.60	0.40	1.00
0.50	100	D2	3.80	0.40	1.00
0.50	100	D2	4.00	0.40	1.00
0.50	100	D2	0.20	0.30	0.00
0.50	100	D2	0.40	0.30	0.00
0.50	100	D2	0.60	0.30	0.00
0.50	100	D2	0.80	0.30	0.00
0.50	100	D2	1.00	0.30	0.00
0.50	100	D2	1.20	0.30	0.00
0.50	100	D2	1.40	0.30	0.10
0.50	100	D2	1.60	0.30	0.54
0.50	100	D2	1.80	0.30	0.95
0.50	100	D2	2.00	0.30	1.00
0.50	100	D2	2.20	0.30	1.00
0.50	100	D2	2.40	0.30	1.00
0.50	100	D2	2.60	0.30	1.00
0.50	100	D2	2.80	0.30	1.00
0.50	100	D2	3.00	0.30	1.00
0.50	100	D2	3.20	0.30	1.00
0.50	100	D2	3.40	0.30	1.00
0.50	100	D2	3.60	0.30	1.00
0.50	100	D2	3.80	0.30	1.00
0.50	100	D2	4.00	0.30	1.00
0.50	100	D2	0.20	0.20	0.00
0.50	100	D2	0.40	0.20	0.00
0.50	100	D2	0.60	0.20	0.00
0.50	100	D2	0.80	0.20	0.00
0.50	100	D2	1.00	0.20	0.00
0.50	100	D2	1.20	0.20	0.00
0.50	100	D2	1.40	0.20	0.02
0.50	100	D2	1.60	0.20	0.16
0.50	100	D2	1.80	0.20	0.54
0.50	100	D2	2.00	0.20	0.90
0.50	100	D2	2.20	0.20	0.99
0.50	100	D2	2.40	0.20	1.00
0.50	100	D2	2.60	0.20	1.00
0.50	100	D2	2.80	0.20	1.00
0.50	100	D2	3.00	0.20	1.00
0.50	100	D2	3.20	0.20	1.00
0.50	100	D2	3.40	0.20	1.00
0.50	100	D2	3.60	0.20	1.00
0.50	100	D2	3.80	0.20	1.00
0.50	100	D2	4.00	0.20	1.00
0.50	100	D2	0.20	0.10	0.00
0.50	100	D2	0.40	0.10	0.00
0.50	100	D2	0.60	0.10	0.00
0.50	100	D2	0.80	0.10	0.00
0.50	100	D2	1.00	0.10	0.00
0.50	100	D2	1.20	0.10	0.00
0.50	100	D2	1.40	0.10	0.00
0.50	100	D2	1.60	0.10	0.01
0.50	100	D2	1.80	0.10	0.04
0.50	100	D2	2.00	0.10	0.13
0.50	100	D2	2.20	0.10	0.26
0.50	100	D2	2.40	0.10	0.40
0.50	100	D2	2.60	0.10	0.51
0.50	100	D2	2.80	0.10	0.58
0.50	100	D2	3.00	0.10	0.61
0.50	100	D2	3.20	0.10	0.62
0.50	100	D2	3.40	0.10	0.63
0.50	100	D2	3.60	0.10	0.64
0.50	100	D2	3.80	0.10	0.63
0.50	100	D2	4.00	0.10	0.64
0.50	100	D3	0.20	1.00	0.00
0.50	100	D3	0.40	1.00	0.00
0.50	100	D3	0.60	1.00	0.00
0.50	100	D3	0.80	1.00	0.00
0.50	100	D3	1.00	1.00	0.00
0.50	100	D3	1.20	1.00	0.01
0.50	100	D3	1.40	1.00	0.43
0.50	100	D3	1.60	1.00	0.98
0.50	100	D3	1.80	1.00	1.00
0.50	100	D3	2.00	1.00	1.00
0.50	100	D3	2.20	1.00	1.00
0.50	100	D3	2.40	1.00	1.00
0.50	100	D3	2.60	1.00	1.00
0.50	100	D3	2.80	1.00	1.00
0.50	100	D3	3.00	1.00	1.00
0.50	100	D3	3.20	1.00	1.00
0.50	100	D3	3.40	1.00	1.00
0.50	100	D3	3.60	1.00	1.00
0.50	100	D3	3.80	1.00	1.00
0.50	100	D3	4.00	1.00	1.00
0.50	100	D3	0.20	0.90	0.00
0.50	100	D3	0.40	0.90	0.00
0.50	100	D3	0.60	0.90	0.00
0.50	100	D3	0.80	0.90	0.00
0.50	100	D3	1.00	0.90	0.00
0.50	100	D3	1.20	0.90	0.01
0.50	100	D3	1.40	0.90	0.32
0.50	100	D3	1.60	0.90	0.96
0.50	100	D3	1.80	0.90	1.00
0.50	100	D3	2.00	0.90	1.00
0.50	100	D3	2.20	0.90	1.00
0.50	100	D3	2.40	0.90	1.00
0.50	100	D3	2.60	0.90	1.00
0.50	100	D3	2.80	0.90	1.00
0.50	100	D3	3.00	0.90	1.00
0.50	100	D3	3.20	0.90	1.00
0.50	100	D3	3.40	0.90	1.00
0.50	100	D3	3.60	0.90	1.00
0.50	100	D3	3.80	0.90	1.00
0.50	100	D3	4.00	0.90	1.00
0.50	100	D3	0.20	0.80	0.00
0.50	100	D3	0.40	0.80	0.00
0.50	100	D3	0.60	0.80	0.00
0.50	100	D3	0.80	0.80	0.00
0.50	100	D3	1.00	0.80	0.00
0.50	100	D3	1.20	0.80	0.01
0.50	100	D3	1.40	0.80	0.24
0.50	100	D3	1.60	0.80	0.92
0.50	100	D3	1.80	0.80	1.00
0.50	100	D3	2.00	0.80	1.00
0.50	100	D3	2.20	0.80	1.00
0.50	100	D3	2.40	0.80	1.00
0.50	100	D3	2.60	0.80	1.00
0.50	100	D3	2.80	0.80	1.00
0.50	100	D3	3.00	0.80	1.00
0.50	100	D3	3.20	0.80	1.00
0.50	100	D3	3.40	0.80	1.00
0.50	100	D3	3.60	0.80	1.00
0.50	100	D3	3.80	0.80	1.00
0.50	100	D3	4.00	0.80	1.00
0.50	100	D3	0.20	0.70	0.00
0.50	100	D3	0.40	0.70	0.00
0.50	100	D3	0.60	0.70	0.00
0.50	100	D3	0.80	0.70	0.00
0.50	100	D3	1.00	0.70	0.00
0.50	100	D3	1.20	0.70	0.00
0.50	100	D3	1.40	0.70	0.17
0.50	100	D3	1.60	0.70	0.84
0.50	100	D3	1.80	0.70	1.00
0.50	100	D3	2.00	0.70	1.00
0.50	100	D3	2.20	0.70	1.00
0.50	100	D3	2.40	0.70	1.00
0.50	100	D3	2.60	0.70	1.00
0.50	100	D3	2.80	0.70	1.00
0.50	100	D3	3.00	0.70	1.00
0.50	100	D3	3.20	0.70	1.00
0.50	100	D3	3.40	0.70	1.00
0.50	100	D3	3.60	0.70	1.00
0.50	100	D3	3.80	0.70	1.00
0.50	100	D3	4.00	0.70	1.00
0.50	100	D3	0.20	0.60	0.00
0.50	100	D3	0.40	0.60	0.00
0.50	100	D3	0.60	0.60	0.00
0.50	100	D3	0.80	0.60	0.00
0.50	100	D3	1.00	0.60	0.00
0.50	100	D3	1.20	0.60	0.00
0.50	100	D3	1.40	0.60	0.10
0.50	100	D3	1.60	0.60	0.72
0.50	100	D3	1.80	0.60	1.00
0.50	100	D3	2.00	0.60	1.00
0.50	100	D3	2.20	0.60	1.00
0.50	100	D3	2.40	0.60	1.00
0.50	100	D3	2.60	0.60	1.00
0.50	100	D3	2.80	0.60	1.00
0.50	100	D3	3.00	0.60	1.00
0.50	100	D3	3.20	0.60	1.00
0.50	100	D3	3.40	0.60	1.00
0.50	100	D3	3.60	0.60	1.00
0.50	100	D3	3.80	0.60	1.00
0.50	100	D3	4.00	0.60	1.00
0.50	100	D3	0.20	0.50	0.00
0.50	100	D3	0.40	0.50	0.00
0.50	100	D3	0.60	0.50	0.00
0.50	100	D3	0.80	0.50	0.00
0.50	100	D3	1.00	0.50	0.00
0.50	100	D3	1.20	0.50	0.00
0.50	100	D3	1.40	0.50	0.06
0.50	100	D3	1.60	0.50	0.53
0.50	100	D3	1.80	0.50	0.97
0.50	100	D3	2.00	0.50	1.00
0.50	100	D3	2.20	0.50	1.00
0.50	100	D3	2.40	0.50	1.00
0.50	100	D3	2.60	0.50	1.00
0.50	100	D3	2.80	0.50	1.00
0.50	100	D3	3.00	0.50	1.00
0.50	100	D3	3.20	0.50	1.00
0.50	100	D3	3.40	0.50	1.00
0.50	100	D3	3.60	0.50	1.00
0.50	100	D3	3.80	0.50	1.00
0.50	100	D3	4.00	0.50	1.00
0.50	100	D3	0.20	0.40	0.00
0.50	100	D3	0.40	0.40	0.00
0.50	100	D3	0.60	0.40	0.00
0.50	100	D3	0.80	0.40	0.00
0.50	100	D3	1.00	0.40	0.00
0.50	100	D3	1.20	0.40	0.00
0.50	100	D3	1.40	0.40	0.03
0.50	100	D3	1.60	0.40	0.32
0.50	100	D3	1.80	0.40	0.88
0.50	100	D3	2.00	0.40	1.00
0.50	100	D3	2.20	0.40	1.00
0.50	100	D3	2.40	0.40	1.00
0.50	100	D3	2.60	0.40	1.00
0.50	100	D3	2.80	0.40	1.00
0.50	100	D3	3.00	0.40	1.00
0.50	100	D3	3.20	0.40	1.00
0.50	100	D3	3.40	0.40	1.00
0.50	100	D3	3.60	0.40	1.00
0.50	100	D3	3.80	0.40	1.00
0.50	100	D3	4.00	0.40	1.00
0.50	100	D3	0.20	0.30	0.00
0.50	100	D3	0.40	0.30	0.00
0.50	100	D3	0.60	0.30	0.00
0.50	100	D3	0.80	0.30	0.00
0.50	100	D3	1.00	0.30	0.00
0.50	100	D3	1.20	0.30	0.00
0.50	100	D3	1.40	0.30	0.01
0.50	100	D3	1.60	0.30	0.14
0.50	100	D3	1.80	0.30	0.63
0.50	100	D3	2.00	0.30	0.97
0.50	100	D3	2.20	0.30	1.00
0.50	100	D3	2.40	0.30	1.00
0.50	100	D3	2.60	0.30	1.00
0.50	100	D3	2.80	0.30	1.00
0.50	100	D3	3.00	0.30	1.00
0.50	100	D3	3.20	0.30	1.00
0.50	100	D3	3.40	0.30	1.00
0.50	100	D3	3.60	0.30	1.00
0.50	100	D3	3.80	0.30	1.00
0.50	100	D3	4.00	0.30	1.00
0.50	100	D3	0.20	0.20	0.00
0.50	100	D3	0.40	0.20	0.00
0.50	100	D3	0.60	0.20	0.00
0.50	100	D3	0.80	0.20	0.00
0.50	100	D3	1.00	0.20	0.00
0.50	100	D3	1.20	0.20	0.00
0.50	100	D3	1.40	0.20	0.00
0.50	100	D3	1.60	0.20	0.04
0.50	100	D3	1.80	0.20	0.24
0.50	100	D3	2.00	0.20	0.70
0.50	100	D3	2.20	0.20	0.97
0.50	100	D3	2.40	0.20	1.00
0.50	100	D3	2.60	0.20	1.00
0.50	100	D3	2.80	0.20	1.00
0.50	100	D3	3.00	0.20	1.00
0.50	100	D3	3.20	0.20	1.00
0.50	100	D3	3.40	0.20	1.00
0.50	100	D3	3.60	0.20	1.00
0.50	100	D3	3.80	0.20	1.00
0.50	100	D3	4.00	0.20	1.00
0.50	100	D3	0.20	0.10	0.00
0.50	100	D3	0.40	0.10	0.00
0.50	100	D3	0.60	0.10	0.00
0.50	100	D3	0.80	0.10	0.00
0.50	100	D3	1.00	0.10	0.00
0.50	100	D3	1.20	0.10	0.00
0.50	100	D3	1.40	0.10	0.00
0.50	100	D3	1.60	0.10	0.00
0.50	100	D3	1.80	0.10	0.02
0.50	100	D3	2.00	0.10	0.10
0.50	100	D3	2.20	0.10	0.29
0.50	100	D3	2.40	0.10	0.57
0.50	100	D3	2.60	0.10	0.82
0.50	100	D3	2.80	0.10	0.94
0.50	100	D3	3.00	0.10	0.99
0.50	100	D3	3.20	0.10	1.00
0.50	100	D3	3.40	0.10	1.00
0.50	100	D3	3.60	0.10	1.00
0.50	100	D3	3.80	0.10	1.00
0.50	100	D3	4.00	0.10	1.00
0.50	100	D4	0.20	1.00	0.00
0.50	100	D4	0.40	1.00	0.00
0.50	100	D4	0.60	1.00	0.00
0.50	100	D4	0.80	1.00	0.00
0.50	100	D4	1.00	1.00	0.00
0.50	100	D4	1.20	1.00	0.00
0.50	100	D4	1.40	1.00	0.03
0.50	100	D4	1.60	1.00	0.47
0.50	100	D4	1.80	1.00	0.98
0.50	100	D4	2.00	1.00	1.00
0.50	100	D4	2.20	1.00	1.00
0.50	100	D4	2.40	1.00	1.00
0.50	100	D4	2.60	1.00	1.00
0.50	100	D4	2.80	1.00	1.00
0.50	100	D4	3.00	1.00	1.00
0.50	100	D4	3.20	1.00	1.00
0.50	100	D4	3.40	1.00	1.00
0.50	100	D4	3.60	1.00	1.00
0.50	100	D4	3.80	1.00	1.00
0.50	100	D4	4.00	1.00	1.00
0.50	100	D4	0.20	0.90	0.00
0.50	100	D4	0.40	0.90	0.00
0.50	100	D4	0.60	0.90	0.00
0.50	100	D4	0.80	0.90	0.00
0.50	100	D4	1.00	0.90	0.00
0.50	100	D4	1.20	0.90	0.00
0.50	100	D4	1.40	0.90	0.02
0.50	100	D4	1.60	0.90	0.39
0.50	100	D4	1.80	0.90	0.96
0.50	100	D4	2.00	0.90	1.00
0.50	100	D4	2.20	0.90	1.00
0.50	100	D4	2.40	0.90	1.00
0.50	100	D4	2.60	0.90	1.00
0.50	100	D4	2.80	0.90	1.00
0.50	100	D4	3.00	0.90	1.00
0.50	100	D4	3.20	0.90	1.00
0.50	100	D4	3.40	0.90	1.00
0.50	100	D4	3.60	0.90	1.00
0.50	100	D4	3.80	0.90	1.00
0.50	100	D4	4.00	0.90	1.00
0.50	100	D4	0.20	0.80	0.00
0.50	100	D4	0.40	0.80	0.00
0.50	100	D4	0.60	0.80	0.00
0.50	100	D4	0.80	0.80	0.00
0.50	100	D4	1.00	0.80	0.00
0.50	100	D4	1.20	0.80	0.00
0.50	100	D4	1.40	0.80	0.02
0.50	100	D4	1.60	0.80	0.30
0.50	100	D4	1.80	0.80	0.92
0.50	100	D4	2.00	0.80	1.00
0.50	100	D4	2.20	0.80	1.00
0.50	100	D4	2.40	0.80	1.00
0.50	100	D4	2.60	0.80	1.00
0.50	100	D4	2.80	0.80	1.00
0.50	100	D4	3.00	0.80	1.00
0.50	100	D4	3.20	0.80	1.00
0.50	100	D4	3.40	0.80	1.00
0.50	100	D4	3.60	0.80	1.00
0.50	100	D4	3.80	0.80	1.00
0.50	100	D4	4.00	0.80	1.00
0.50	100	D4	0.20	0.70	0.00
0.50	100	D4	0.40	0.70	0.00
0.50	100	D4	0.60	0.70	0.00
0.50	100	D4	0.80	0.70	0.00
0.50	100	D4	1.00	0.70	0.00
0.50	100	D4	1.20	0.70	0.00
0.50	100	D4	1.40	0.70	0.01
0.50	100	D4	1.60	0.70	0.22
0.50	100	D4	1.80	0.70	0.85
0.50	100	D4	2.00	0.70	1.00
0.50	100	D4	2.20	0.70	1.00
0.50	100	D4	2.40	0.70	1.00
0.50	100	D4	2.60	0.70	1.00
0.50	100	D4	2.80	0.70	1.00
0.50	100	D4	3.00	0.70	1.00
0.50	100	D4	3.20	0.70	1.00
0.50	100	D4	3.40	0.70	1.00
0.50	100	D4	3.60	0.70	1.00
0.50	100	D4	3.80	0.70	1.00
0.50	100	D4	4.00	0.70	1.00
0.50	100	D4	0.20	0.60	0.00
0.50	100	D4	0.40	0.60	0.00
0.50	100	D4	0.60	0.60	0.00
0.50	100	D4	0.80	0.60	0.00
0.50	100	D4	1.00	0.60	0.00
0.50	100	D4	1.20	0.60	0.00
0.50	100	D4	1.40	0.60	0.01
0.50	100	D4	1.60	0.60	0.15
0.50	100	D4	1.80	0.60	0.75
0.50	100	D4	2.00	0.60	0.99
0.50	100	D4	2.20	0.60	1.00
0.50	100	D4	2.40	0.60	1.00
0.50	100	D4	2.60	0.60	1.00
0.50	100	D4	2.80	0.60	1.00
0.50	100	D4	3.00	0.60	1.00
0.50	100	D4	3.20	0.60	1.00
0.50	100	D4	3.40	0.60	1.00
0.50	100	D4	3.60	0.60	1.00
0.50	100	D4	3.80	0.60	1.00
0.50	100	D4	4.00	0.60	1.00
0.50	100	D4	0.20	0.50	0.00
0.50	100	D4	0.40	0.50	0.00
0.50	100	D4	0.60	0.50	0.00
0.50	100	D4	0.80	0.50	0.00
0.50	100	D4	1.00	0.50	0.00
0.50	100	D4	1.20	0.50	0.00
0.50	100	D4	1.40	0.50	0.01
0.50	100	D4	1.60	0.50	0.09
0.50	100	D4	1.80	0.50	0.59
0.50	100	D4	2.00	0.50	0.98
0.50	100	D4	2.20	0.50	1.00
0.50	100	D4	2.40	0.50	1.00
0.50	100	D4	2.60	0.50	1.00
0.50	100	D4	2.80	0.50	1.00
0.50	100	D4	3.00	0.50	1.00
0.50	100	D4	3.20	0.50	1.00
0.50	100	D4	3.40	0.50	1.00
0.50	100	D4	3.60	0.50	1.00
0.50	100	D4	3.80	0.50	1.00
0.50	100	D4	4.00	0.50	1.00
0.50	100	D4	0.20	0.40	0.00
0.50	100	D4	0.40	0.40	0.00
0.50	100	D4	0.60	0.40	0.00
0.50	100	D4	0.80	0.40	0.00
0.50	100	D4	1.00	0.40	0.00
0.50	100	D4	1.20	0.40	0.00
0.50	100	D4	1.40	0.40	0.00
0.50	100	D4	1.60	0.40	0.05
0.50	100	D4	1.80	0.40	0.40
0.50	100	D4	2.00	0.40	0.91
0.50	100	D4	2.20	0.40	1.00
0.50	100	D4	2.40	0.40	1.00
0.50	100	D4	2.60	0.40	1.00
0.50	100	D4	2.80	0.40	1.00
0.50	100	D4	3.00	0.40	1.00
0.50	100	D4	3.20	0.40	1.00
0.50	100	D4	3.40	0.40	1.00
0.50	100	D4	3.60	0.40	1.00
0.50	100	D4	3.80	0.40	1.00
0.50	100	D4	4.00	0.40	1.00
0.50	100	D4	0.20	0.30	0.00
0.50	100	D4	0.40	0.30	0.00
0.50	100	D4	0.60	0.30	0.00
0.50	100	D4	0.80	0.30	0.00
0.50	100	D4	1.00	0.30	0.00
0.50	100	D4	1.20	0.30	0.00
0.50	100	D4	1.40	0.30	0.00
0.50	100	D4	1.60	0.30	0.02
0.50	100	D4	1.80	0.30	0.21
0.50	100	D4	2.00	0.30	0.71
0.50	100	D4	2.20	0.30	0.98
0.50	100	D4	2.40	0.30	1.00
0.50	100	D4	2.60	0.30	1.00
0.50	100	D4	2.80	0.30	1.00
0.50	100	D4	3.00	0.30	1.00
0.50	100	D4	3.20	0.30	1.00
0.50	100	D4	3.40	0.30	1.00
0.50	100	D4	3.60	0.30	1.00
0.50	100	D4	3.80	0.30	1.00
0.50	100	D4	4.00	0.30	1.00
0.50	100	D4	0.20	0.20	0.00
0.50	100	D4	0.40	0.20	0.00
0.50	100	D4	0.60	0.20	0.00
0.50	100	D4	0.80	0.20	0.00
0.50	100	D4	1.00	0.20	0.00
0.50	100	D4	1.20	0.20	0.00
0.50	100	D4	1.40	0.20	0.00
0.50	100	D4	1.60	0.20	0.01
0.50	100	D4	1.80	0.20	0.07
0.50	100	D4	2.00	0.20	0.36
0.50	100	D4	2.20	0.20	0.82
0.50	100	D4	2.40	0.20	0.99
0.50	100	D4	2.60	0.20	1.00
0.50	100	D4	2.80	0.20	1.00
0.50	100	D4	3.00	0.20	1.00
0.50	100	D4	3.20	0.20	1.00
0.50	100	D4	3.40	0.20	1.00
0.50	100	D4	3.60	0.20	1.00
0.50	100	D4	3.80	0.20	1.00
0.50	100	D4	4.00	0.20	1.00
0.50	100	D4	0.20	0.10	0.00
0.50	100	D4	0.40	0.10	0.00
0.50	100	D4	0.60	0.10	0.00
0.50	100	D4	0.80	0.10	0.00
0.50	100	D4	1.00	0.10	0.00
0.50	100	D4	1.20	0.10	0.00
0.50	100	D4	1.40	0.10	0.00
0.50	100	D4	1.60	0.10	0.00
0.50	100	D4	1.80	0.10	0.01
0.50	100	D4	2.00	0.10	0.05
0.50	100	D4	2.20	0.10	0.22
0.50	100	D4	2.40	0.10	0.54
0.50	100	D4	2.60	0.10	0.85
0.50	100	D4	2.80	0.10	0.98
0.50	100	D4	3.00	0.10	1.00
0.50	100	D4	3.20	0.10	1.00
0.50	100	D4	3.40	0.10	1.00
0.50	100	D4	3.60	0.10	1.00
0.50	100	D4	3.80	0.10	1.00
0.50	100	D4	4.00	0.10	1.00
0.50	100	D5	0.20	1.00	0.00
0.50	100	D5	0.40	1.00	0.00
0.50	100	D5	0.60	1.00	0.00
0.50	100	D5	0.80	1.00	0.00
0.50	100	D5	1.00	1.00	0.00
0.50	100	D5	1.20	1.00	0.00
0.50	100	D5	1.40	1.00	0.00
0.50	100	D5	1.60	1.00	0.01
0.50	100	D5	1.80	1.00	0.29
0.50	100	D5	2.00	1.00	0.91
0.50	100	D5	2.20	1.00	1.00
0.50	100	D5	2.40	1.00	1.00
0.50	100	D5	2.60	1.00	1.00
0.50	100	D5	2.80	1.00	1.00
0.50	100	D5	3.00	1.00	1.00
0.50	100	D5	3.20	1.00	1.00
0.50	100	D5	3.40	1.00	1.00
0.50	100	D5	3.60	1.00	1.00
0.50	100	D5	3.80	1.00	1.00
0.50	100	D5	4.00	1.00	1.00
0.50	100	D5	0.20	0.90	0.00
0.50	100	D5	0.40	0.90	0.00
0.50	100	D5	0.60	0.90	0.00
0.50	100	D5	0.80	0.90	0.00
0.50	100	D5	1.00	0.90	0.00
0.50	100	D5	1.20	0.90	0.00
0.50	100	D5	1.40	0.90	0.00
0.50	100	D5	1.60	0.90	0.01
0.50	100	D5	1.80	0.90	0.23
0.50	100	D5	2.00	0.90	0.87
0.50	100	D5	2.20	0.90	1.00
0.50	100	D5	2.40	0.90	1.00
0.50	100	D5	2.60	0.90	1.00
0.50	100	D5	2.80	0.90	1.00
0.50	100	D5	3.00	0.90	1.00
0.50	100	D5	3.20	0.90	1.00
0.50	100	D5	3.40	0.90	1.00
0.50	100	D5	3.60	0.90	1.00
0.50	100	D5	3.80	0.90	1.00
0.50	100	D5	4.00	0.90	1.00
0.50	100	D5	0.20	0.80	0.00
0.50	100	D5	0.40	0.80	0.00
0.50	100	D5	0.60	0.80	0.00
0.50	100	D5	0.80	0.80	0.00
0.50	100	D5	1.00	0.80	0.00
0.50	100	D5	1.20	0.80	0.00
0.50	100	D5	1.40	0.80	0.00
0.50	100	D5	1.60	0.80	0.01
0.50	100	D5	1.80	0.80	0.18
0.50	100	D5	2.00	0.80	0.80
0.50	100	D5	2.20	0.80	1.00
0.50	100	D5	2.40	0.80	1.00
0.50	100	D5	2.60	0.80	1.00
0.50	100	D5	2.80	0.80	1.00
0.50	100	D5	3.00	0.80	1.00
0.50	100	D5	3.20	0.80	1.00
0.50	100	D5	3.40	0.80	1.00
0.50	100	D5	3.60	0.80	1.00
0.50	100	D5	3.80	0.80	1.00
0.50	100	D5	4.00	0.80	1.00
0.50	100	D5	0.20	0.70	0.00
0.50	100	D5	0.40	0.70	0.00
0.50	100	D5	0.60	0.70	0.00
0.50	100	D5	0.80	0.70	0.00
0.50	100	D5	1.00	0.70	0.00
0.50	100	D5	1.20	0.70	0.00
0.50	100	D5	1.40	0.70	0.00
0.50	100	D5	1.60	0.70	0.00
0.50	100	D5	1.80	0.70	0.12
0.50	100	D5	2.00	0.70	0.69
0.50	100	D5	2.20	0.70	0.99
0.50	100	D5	2.40	0.70	1.00
0.50	100	D5	2.60	0.70	1.00
0.50	100	D5	2.80	0.70	1.00
0.50	100	D5	3.00	0.70	1.00
0.50	100	D5	3.20	0.70	1.00
0.50	100	D5	3.40	0.70	1.00
0.50	100	D5	3.60	0.70	1.00
0.50	100	D5	3.80	0.70	1.00
0.50	100	D5	4.00	0.70	1.00
0.50	100	D5	0.20	0.60	0.00
0.50	100	D5	0.40	0.60	0.00
0.50	100	D5	0.60	0.60	0.00
0.50	100	D5	0.80	0.60	0.00
0.50	100	D5	1.00	0.60	0.00
0.50	100	D5	1.20	0.60	0.00
0.50	100	D5	1.40	0.60	0.00
0.50	100	D5	1.60	0.60	0.00
0.50	100	D5	1.80	0.60	0.08
0.50	100	D5	2.00	0.60	0.56
0.50	100	D5	2.20	0.60	0.98
0.50	100	D5	2.40	0.60	1.00
0.50	100	D5	2.60	0.60	1.00
0.50	100	D5	2.80	0.60	1.00
0.50	100	D5	3.00	0.60	1.00
0.50	100	D5	3.20	0.60	1.00
0.50	100	D5	3.40	0.60	1.00
0.50	100	D5	3.60	0.60	1.00
0.50	100	D5	3.80	0.60	1.00
0.50	100	D5	4.00	0.60	1.00
0.50	100	D5	0.20	0.50	0.00
0.50	100	D5	0.40	0.50	0.00
0.50	100	D5	0.60	0.50	0.00
0.50	100	D5	0.80	0.50	0.00
0.50	100	D5	1.00	0.50	0.00
0.50	100	D5	1.20	0.50	0.00
0.50	100	D5	1.40	0.50	0.00
0.50	100	D5	1.60	0.50	0.00
0.50	100	D5	1.80	0.50	0.05
0.50	100	D5	2.00	0.50	0.42
0.50	100	D5	2.20	0.50	0.93
0.50	100	D5	2.40	0.50	1.00
0.50	100	D5	2.60	0.50	1.00
0.50	100	D5	2.80	0.50	1.00
0.50	100	D5	3.00	0.50	1.00
0.50	100	D5	3.20	0.50	1.00
0.50	100	D5	3.40	0.50	1.00
0.50	100	D5	3.60	0.50	1.00
0.50	100	D5	3.80	0.50	1.00
0.50	100	D5	4.00	0.50	1.00
0.50	100	D5	0.20	0.40	0.00
0.50	100	D5	0.40	0.40	0.00
0.50	100	D5	0.60	0.40	0.00
0.50	100	D5	0.80	0.40	0.00
0.50	100	D5	1.00	0.40	0.00
0.50	100	D5	1.20	0.40	0.00
0.50	100	D5	1.40	0.40	0.00
0.50	100	D5	1.60	0.40	0.00
0.50	100	D5	1.80	0.40	0.02
0.50	100	D5	2.00	0.40	0.26
0.50	100	D5	2.20	0.40	0.81
0.50	100	D5	2.40	0.40	0.99
0.50	100	D5	2.60	0.40	1.00
0.50	100	D5	2.80	0.40	1.00
0.50	100	D5	3.00	0.40	1.00
0.50	100	D5	3.20	0.40	1.00
0.50	100	D5	3.40	0.40	1.00
0.50	100	D5	3.60	0.40	1.00
0.50	100	D5	3.80	0.40	1.00
0.50	100	D5	4.00	0.40	1.00
0.50	100	D5	0.20	0.30	0.00
0.50	100	D5	0.40	0.30	0.00
0.50	100	D5	0.60	0.30	0.00
0.50	100	D5	0.80	0.30	0.00
0.50	100	D5	1.00	0.30	0.00
0.50	100	D5	1.20	0.30	0.00
0.50	100	D5	1.40	0.30	0.00
0.50	100	D5	1.60	0.30	0.00
0.50	100	D5	1.80	0.30	0.01
0.50	100	D5	2.00	0.30	0.12
0.50	100	D5	2.20	0.30	0.57
0.50	100	D5	2.40	0.30	0.95
0.50	100	D5	2.60	0.30	1.00
0.50	100	D5	2.80	0.30	1.00
0.50	100	D5	3.00	0.30	1.00
0.50	100	D5	3.20	0.30	1.00
0.50	100	D5	3.40	0.30	1.00
0.50	100	D5	3.60	0.30	1.00
0.50	100	D5	3.80	0.30	1.00
0.50	100	D5	4.00	0.30	1.00
0.50	100	D5	0.20	0.20	0.00
0.50	100	D5	0.40	0.20	0.00
0.50	100	D5	0.60	0.20	0.00
0.50	100	D5	0.80	0.20	0.00
0.50	100	D5	1.00	0.20	0.00
0.50	100	D5	1.20	0.20	0.00
0.50	100	D5	1.40	0.20	0.00
0.50	100	D5	1.60	0.20	0.00
0.50	100	D5	1.80	0.20	0.00
0.50	100	D5	2.00	0.20	0.04
0.50	100	D5	2.20	0.20	0.26
0.50	100	D5	2.40	0.20	0.71
0.50	100	D5	2.60	0.20	0.97
0.50	100	D5	2.80	0.20	1.00
0.50	100	D5	3.00	0.20	1.00
0.50	100	D5	3.20	0.20	1.00
0.50	100	D5	3.40	0.20	1.00
0.50	100	D5	3.60	0.20	1.00
0.50	100	D5	3.80	0.20	1.00
0.50	100	D5	4.00	0.20	1.00
0.50	100	D5	0.20	0.10	0.00
0.50	100	D5	0.40	0.10	0.00
0.50	100	D5	0.60	0.10	0.00
0.50	100	D5	0.80	0.10	0.00
0.50	100	D5	1.00	0.10	0.00
0.50	100	D5	1.20	0.10	0.00
0.50	100	D5	1.40	0.10	0.00
0.50	100	D5	1.60	0.10	0.00
0.50	100	D5	1.80	0.10	0.00
0.50	100	D5	2.00	0.10	0.00
0.50	100	D5	2.20	0.10	0.03
0.50	100	D5	2.40	0.10	0.17
0.50	100	D5	2.60	0.10	0.48
0.50	100	D5	2.80	0.10	0.83
0.50	100	D5	3.00	0.10	0.98
0.50	100	D5	3.20	0.10	1.00
0.50	100	D5	3.40	0.10	1.00
0.50	100	D5	3.60	0.10	1.00
0.50	100	D5	3.80	0.10	1.00
0.50	100	D5	4.00	0.10	1.00
0.50	100	D6	0.20	1.00	0.00
0.50	100	D6	0.40	1.00	0.00
0.50	100	D6	0.60	1.00	0.00
0.50	100	D6	0.80	1.00	0.00
0.50	100	D6	1.00	1.00	0.00
0.50	100	D6	1.20	1.00	0.00
0.50	100	D6	1.40	1.00	0.00
0.50	100	D6	1.60	1.00	0.00
0.50	100	D6	1.80	1.00	0.01
0.50	100	D6	2.00	1.00	0.19
0.50	100	D6	2.20	1.00	0.80
0.50	100	D6	2.40	1.00	1.00
0.50	100	D6	2.60	1.00	1.00
0.50	100	D6	2.80	1.00	1.00
0.50	100	D6	3.00	1.00	1.00
0.50	100	D6	3.20	1.00	1.00
0.50	100	D6	3.40	1.00	1.00
0.50	100	D6	3.60	1.00	1.00
0.50	100	D6	3.80	1.00	1.00
0.50	100	D6	4.00	1.00	1.00
0.50	100	D6	0.20	0.90	0.00
0.50	100	D6	0.40	0.90	0.00
0.50	100	D6	0.60	0.90	0.00
0.50	100	D6	0.80	0.90	0.00
0.50	100	D6	1.00	0.90	0.00
0.50	100	D6	1.20	0.90	0.00
0.50	100	D6	1.40	0.90	0.00
0.50	100	D6	1.60	0.90	0.00
0.50	100	D6	1.80	0.90	0.01
0.50	100	D6	2.00	0.90	0.15
0.50	100	D6	2.20	0.90	0.73
0.50	100	D6	2.40	0.90	1.00
0.50	100	D6	2.60	0.90	1.00
0.50	100	D6	2.80	0.90	1.00
0.50	100	D6	3.00	0.90	1.00
0.50	100	D6	3.20	0.90	1.00
0.50	100	D6	3.40	0.90	1.00
0.50	100	D6	3.60	0.90	1.00
0.50	100	D6	3.80	0.90	1.00
0.50	100	D6	4.00	0.90	1.00
0.50	100	D6	0.20	0.80	0.00
0.50	100	D6	0.40	0.80	0.00
0.50	100	D6	0.60	0.80	0.00
0.50	100	D6	0.80	0.80	0.00
0.50	100	D6	1.00	0.80	0.00
0.50	100	D6	1.20	0.80	0.00
0.50	100	D6	1.40	0.80	0.00
0.50	100	D6	1.60	0.80	0.00
0.50	100	D6	1.80	0.80	0.01
0.50	100	D6	2.00	0.80	0.11
0.50	100	D6	2.20	0.80	0.66
0.50	100	D6	2.40	0.80	0.99
0.50	100	D6	2.60	0.80	1.00
0.50	100	D6	2.80	0.80	1.00
0.50	100	D6	3.00	0.80	1.00
0.50	100	D6	3.20	0.80	1.00
0.50	100	D6	3.40	0.80	1.00
0.50	100	D6	3.60	0.80	1.00
0.50	100	D6	3.80	0.80	1.00
0.50	100	D6	4.00	0.80	1.00
0.50	100	D6	0.20	0.70	0.00
0.50	100	D6	0.40	0.70	0.00
0.50	100	D6	0.60	0.70	0.00
0.50	100	D6	0.80	0.70	0.00
0.50	100	D6	1.00	0.70	0.00
0.50	100	D6	1.20	0.70	0.00
0.50	100	D6	1.40	0.70	0.00
0.50	100	D6	1.60	0.70	0.00
0.50	100	D6	1.80	0.70	0.00
0.50	100	D6	2.00	0.70	0.08
0.50	100	D6	2.20	0.70	0.55
0.50	100	D6	2.40	0.70	0.97
0.50	100	D6	2.60	0.70	1.00
0.50	100	D6	2.80	0.70	1.00
0.50	100	D6	3.00	0.70	1.00
0.50	100	D6	3.20	0.70	1.00
0.50	100	D6	3.40	0.70	1.00
0.50	100	D6	3.60	0.70	1.00
0.50	100	D6	3.80	0.70	1.00
0.50	100	D6	4.00	0.70	1.00
0.50	100	D6	0.20	0.60	0.00
0.50	100	D6	0.40	0.60	0.00
0.50	100	D6	0.60	0.60	0.00
0.50	100	D6	0.80	0.60	0.00
0.50	100	D6	1.00	0.60	0.00
0.50	100	D6	1.20	0.60	0.00
0.50	100	D6	1.40	0.60	0.00
0.50	100	D6	1.60	0.60	0.00
0.50	100	D6	1.80	0.60	0.00
0.50	100	D6	2.00	0.60	0.05
0.50	100	D6	2.20	0.60	0.43
0.50	100	D6	2.40	0.60	0.93
0.50	100	D6	2.60	0.60	1.00
0.50	100	D6	2.80	0.60	1.00
0.50	100	D6	3.00	0.60	1.00
0.50	100	D6	3.20	0.60	1.00
0.50	100	D6	3.40	0.60	1.00
0.50	100	D6	3.60	0.60	1.00
0.50	100	D6	3.80	0.60	1.00
0.50	100	D6	4.00	0.60	1.00
0.50	100	D6	0.20	0.50	0.00
0.50	100	D6	0.40	0.50	0.00
0.50	100	D6	0.60	0.50	0.00
0.50	100	D6	0.80	0.50	0.00
0.50	100	D6	1.00	0.50	0.00
0.50	100	D6	1.20	0.50	0.00
0.50	100	D6	1.40	0.50	0.00
0.50	100	D6	1.60	0.50	0.00
0.50	100	D6	1.80	0.50	0.00
0.50	100	D6	2.00	0.50	0.03
0.50	100	D6	2.20	0.50	0.30
0.50	100	D6	2.40	0.50	0.85
0.50	100	D6	2.60	0.50	1.00
0.50	100	D6	2.80	0.50	1.00
0.50	100	D6	3.00	0.50	1.00
0.50	100	D6	3.20	0.50	1.00
0.50	100	D6	3.40	0.50	1.00
0.50	100	D6	3.60	0.50	1.00
0.50	100	D6	3.80	0.50	1.00
0.50	100	D6	4.00	0.50	1.00
0.50	100	D6	0.20	0.40	0.00
0.50	100	D6	0.40	0.40	0.00
0.50	100	D6	0.60	0.40	0.00
0.50	100	D6	0.80	0.40	0.00
0.50	100	D6	1.00	0.40	0.00
0.50	100	D6	1.20	0.40	0.00
0.50	100	D6	1.40	0.40	0.00
0.50	100	D6	1.60	0.40	0.00
0.50	100	D6	1.80	0.40	0.00
0.50	100	D6	2.00	0.40	0.02
0.50	100	D6	2.20	0.40	0.19
0.50	100	D6	2.40	0.40	0.70
0.50	100	D6	2.60	0.40	0.98
0.50	100	D6	2.80	0.40	1.00
0.50	100	D6	3.00	0.40	1.00
0.50	100	D6	3.20	0.40	1.00
0.50	100	D6	3.40	0.40	1.00
0.50	100	D6	3.60	0.40	1.00
0.50	100	D6	3.80	0.40	1.00
0.50	100	D6	4.00	0.40	1.00
0.50	100	D6	0.20	0.30	0.00
0.50	100	D6	0.40	0.30	0.00
0.50	100	D6	0.60	0.30	0.00
0.50	100	D6	0.80	0.30	0.00
0.50	100	D6	1.00	0.30	0.00
0.50	100	D6	1.20	0.30	0.00
0.50	100	D6	1.40	0.30	0.00
0.50	100	D6	1.60	0.30	0.00
0.50	100	D6	1.80	0.30	0.00
0.50	100	D6	2.00	0.30	0.01
0.50	100	D6	2.20	0.30	0.09
0.50	100	D6	2.40	0.30	0.48
0.50	100	D6	2.60	0.30	0.91
0.50	100	D6	2.80	0.30	1.00
0.50	100	D6	3.00	0.30	1.00
0.50	100	D6	3.20	0.30	1.00
0.50	100	D6	3.40	0.30	1.00
0.50	100	D6	3.60	0.30	1.00
0.50	100	D6	3.80	0.30	1.00
0.50	100	D6	4.00	0.30	1.00
0.50	100	D6	0.20	0.20	0.00
0.50	100	D6	0.40	0.20	0.00
0.50	100	D6	0.60	0.20	0.00
0.50	100	D6	0.80	0.20	0.00
0.50	100	D6	1.00	0.20	0.00
0.50	100	D6	1.20	0.20	0.00
0.50	100	D6	1.40	0.20	0.00
0.50	100	D6	1.60	0.20	0.00
0.50	100	D6	1.80	0.20	0.00
0.50	100	D6	2.00	0.20	0.00
0.50	100	D6	2.20	0.20	0.03
0.50	100	D6	2.40	0.20	0.22
0.50	100	D6	2.60	0.20	0.65
0.50	100	D6	2.80	0.20	0.95
0.50	100	D6	3.00	0.20	1.00
0.50	100	D6	3.20	0.20	1.00
0.50	100	D6	3.40	0.20	1.00
0.50	100	D6	3.60	0.20	1.00
0.50	100	D6	3.80	0.20	1.00
0.50	100	D6	4.00	0.20	1.00
0.50	100	D6	0.20	0.10	0.00
0.50	100	D6	0.40	0.10	0.00
0.50	100	D6	0.60	0.10	0.00
0.50	100	D6	0.80	0.10	0.00
0.50	100	D6	1.00	0.10	0.00
0.50	100	D6	1.20	0.10	0.00
0.50	100	D6	1.40	0.10	0.00
0.50	100	D6	1.60	0.10	0.00
0.50	100	D6	1.80	0.10	0.00
0.50	100	D6	2.00	0.10	0.00
0.50	100	D6	2.20	0.10	0.00
0.50	100	D6	2.40	0.10	0.03
0.50	100	D6	2.60	0.10	0.17
0.50	100	D6	2.80	0.10	0.51
0.50	100	D6	3.00	0.10	0.84
0.50	100	D6	3.20	0.10	0.98
0.50	100	D6	3.40	0.10	1.00
0.50	100	D6	3.60	0.10	1.00
0.50	100	D6	3.80	0.10	1.00
0.50	100	D6	4.00	0.10	1.00
1.00	10	AD	0.20	1.00	0.00
1.00	10	AD	0.40	1.00	0.02
1.00	10	AD	0.60	1.00	0.07
1.00	10	AD	0.80	1.00	0.19
1.00	10	AD	1.00	1.00	0.38
1.00	10	AD	1.20	1.00	0.63
1.00	10	AD	1.40	1.00	0.83
1.00	10	AD	1.60	1.00	0.94
1.00	10	AD	1.80	1.00	0.99
1.00	10	AD	2.00	1.00	1.00
1.00	10	AD	2.20	1.00	1.00
1.00	10	AD	2.40	1.00	1.00
1.00	10	AD	2.60	1.00	1.00
1.00	10	AD	2.80	1.00	1.00
1.00	10	AD	3.00	1.00	1.00
1.00	10	AD	3.20	1.00	1.00
1.00	10	AD	3.40	1.00	1.00
1.00	10	AD	3.60	1.00	1.00
1.00	10	AD	3.80	1.00	1.00
1.00	10	AD	4.00	1.00	1.00
1.00	10	AD	0.20	0.90	0.00
1.00	10	AD	0.40	0.90	0.01
1.00	10	AD	0.60	0.90	0.04
1.00	10	AD	0.80	0.90	0.13
1.00	10	AD	1.00	0.90	0.28
1.00	10	AD	1.20	0.90	0.48
1.00	10	AD	1.40	0.90	0.70
1.00	10	AD	1.60	0.90	0.87
1.00	10	AD	1.80	0.90	0.95
1.00	10	AD	2.00	0.90	0.99
1.00	10	AD	2.20	0.90	1.00
1.00	10	AD	2.40	0.90	1.00
1.00	10	AD	2.60	0.90	1.00
1.00	10	AD	2.80	0.90	1.00
1.00	10	AD	3.00	0.90	1.00
1.00	10	AD	3.20	0.90	1.00
1.00	10	AD	3.40	0.90	1.00
1.00	10	AD	3.60	0.90	1.00
1.00	10	AD	3.80	0.90	1.00
1.00	10	AD	4.00	0.90	1.00
1.00	10	AD	0.20	0.80	0.00
1.00	10	AD	0.40	0.80	0.01
1.00	10	AD	0.60	0.80	0.03
1.00	10	AD	0.80	0.80	0.08
1.00	10	AD	1.00	0.80	0.18
1.00	10	AD	1.20	0.80	0.35
1.00	10	AD	1.40	0.80	0.53
1.00	10	AD	1.60	0.80	0.72
1.00	10	AD	1.80	0.80	0.87
1.00	10	AD	2.00	0.80	0.95
1.00	10	AD	2.20	0.80	0.99
1.00	10	AD	2.40	0.80	1.00
1.00	10	AD	2.60	0.80	1.00
1.00	10	AD	2.80	0.80	1.00
1.00	10	AD	3.00	0.80	1.00
1.00	10	AD	3.20	0.80	1.00
1.00	10	AD	3.40	0.80	1.00
1.00	10	AD	3.60	0.80	1.00
1.00	10	AD	3.80	0.80	1.00
1.00	10	AD	4.00	0.80	1.00
1.00	10	AD	0.20	0.70	0.00
1.00	10	AD	0.40	0.70	0.00
1.00	10	AD	0.60	0.70	0.02
1.00	10	AD	0.80	0.70	0.05
1.00	10	AD	1.00	0.70	0.11
1.00	10	AD	1.20	0.70	0.22
1.00	10	AD	1.40	0.70	0.36
1.00	10	AD	1.60	0.70	0.53
1.00	10	AD	1.80	0.70	0.71
1.00	10	AD	2.00	0.70	0.85
1.00	10	AD	2.20	0.70	0.93
1.00	10	AD	2.40	0.70	0.98
1.00	10	AD	2.60	0.70	0.99
1.00	10	AD	2.80	0.70	1.00
1.00	10	AD	3.00	0.70	1.00
1.00	10	AD	3.20	0.70	1.00
1.00	10	AD	3.40	0.70	1.00
1.00	10	AD	3.60	0.70	1.00
1.00	10	AD	3.80	0.70	1.00
1.00	10	AD	4.00	0.70	1.00
1.00	10	AD	0.20	0.60	0.00
1.00	10	AD	0.40	0.60	0.00
1.00	10	AD	0.60	0.60	0.01
1.00	10	AD	0.80	0.60	0.03
1.00	10	AD	1.00	0.60	0.06
1.00	10	AD	1.20	0.60	0.12
1.00	10	AD	1.40	0.60	0.22
1.00	10	AD	1.60	0.60	0.34
1.00	10	AD	1.80	0.60	0.49
1.00	10	AD	2.00	0.60	0.65
1.00	10	AD	2.20	0.60	0.78
1.00	10	AD	2.40	0.60	0.89
1.00	10	AD	2.60	0.60	0.95
1.00	10	AD	2.80	0.60	0.98
1.00	10	AD	3.00	0.60	0.99
1.00	10	AD	3.20	0.60	1.00
1.00	10	AD	3.40	0.60	1.00
1.00	10	AD	3.60	0.60	1.00
1.00	10	AD	3.80	0.60	1.00
1.00	10	AD	4.00	0.60	1.00
1.00	10	AD	0.20	0.50	0.00
1.00	10	AD	0.40	0.50	0.00
1.00	10	AD	0.60	0.50	0.01
1.00	10	AD	0.80	0.50	0.01
1.00	10	AD	1.00	0.50	0.03
1.00	10	AD	1.20	0.50	0.06
1.00	10	AD	1.40	0.50	0.11
1.00	10	AD	1.60	0.50	0.17
1.00	10	AD	1.80	0.50	0.27
1.00	10	AD	2.00	0.50	0.38
1.00	10	AD	2.20	0.50	0.52
1.00	10	AD	2.40	0.50	0.65
1.00	10	AD	2.60	0.50	0.77
1.00	10	AD	2.80	0.50	0.87
1.00	10	AD	3.00	0.50	0.93
1.00	10	AD	3.20	0.50	0.97
1.00	10	AD	3.40	0.50	0.99
1.00	10	AD	3.60	0.50	1.00
1.00	10	AD	3.80	0.50	1.00
1.00	10	AD	4.00	0.50	1.00
1.00	10	AD	0.20	0.40	0.00
1.00	10	AD	0.40	0.40	0.00
1.00	10	AD	0.60	0.40	0.00
1.00	10	AD	0.80	0.40	0.01
1.00	10	AD	1.00	0.40	0.01
1.00	10	AD	1.20	0.40	0.03
1.00	10	AD	1.40	0.40	0.04
1.00	10	AD	1.60	0.40	0.07
1.00	10	AD	1.80	0.40	0.11
1.00	10	AD	2.00	0.40	0.17
1.00	10	AD	2.20	0.40	0.24
1.00	10	AD	2.40	0.40	0.32
1.00	10	AD	2.60	0.40	0.42
1.00	10	AD	2.80	0.40	0.54
1.00	10	AD	3.00	0.40	0.65
1.00	10	AD	3.20	0.40	0.76
1.00	10	AD	3.40	0.40	0.84
1.00	10	AD	3.60	0.40	0.91
1.00	10	AD	3.80	0.40	0.94
1.00	10	AD	4.00	0.40	0.98
1.00	10	AD	0.20	0.30	0.00
1.00	10	AD	0.40	0.30	0.00
1.00	10	AD	0.60	0.30	0.00
1.00	10	AD	0.80	0.30	0.00
1.00	10	AD	1.00	0.30	0.01
1.00	10	AD	1.20	0.30	0.01
1.00	10	AD	1.40	0.30	0.02
1.00	10	AD	1.60	0.30	0.02
1.00	10	AD	1.80	0.30	0.03
1.00	10	AD	2.00	0.30	0.05
1.00	10	AD	2.20	0.30	0.06
1.00	10	AD	2.40	0.30	0.09
1.00	10	AD	2.60	0.30	0.12
1.00	10	AD	2.80	0.30	0.16
1.00	10	AD	3.00	0.30	0.21
1.00	10	AD	3.20	0.30	0.27
1.00	10	AD	3.40	0.30	0.33
1.00	10	AD	3.60	0.30	0.41
1.00	10	AD	3.80	0.30	0.48
1.00	10	AD	4.00	0.30	0.56
1.00	10	AD	0.20	0.20	0.00
1.00	10	AD	0.40	0.20	0.00
1.00	10	AD	0.60	0.20	0.00
1.00	10	AD	0.80	0.20	0.00
1.00	10	AD	1.00	0.20	0.00
1.00	10	AD	1.20	0.20	0.00
1.00	10	AD	1.40	0.20	0.00
1.00	10	AD	1.60	0.20	0.01
1.00	10	AD	1.80	0.20	0.01
1.00	10	AD	2.00	0.20	0.01
1.00	10	AD	2.20	0.20	0.01
1.00	10	AD	2.40	0.20	0.02
1.00	10	AD	2.60	0.20	0.02
1.00	10	AD	2.80	0.20	0.02
1.00	10	AD	3.00	0.20	0.03
1.00	10	AD	3.20	0.20	0.03
1.00	10	AD	3.40	0.20	0.04
1.00	10	AD	3.60	0.20	0.04
1.00	10	AD	3.80	0.20	0.05
1.00	10	AD	4.00	0.20	0.06
1.00	10	AD	0.20	0.10	0.00
1.00	10	AD	0.40	0.10	0.00
1.00	10	AD	0.60	0.10	0.00
1.00	10	AD	0.80	0.10	0.00
1.00	10	AD	1.00	0.10	0.00
1.00	10	AD	1.20	0.10	0.00
1.00	10	AD	1.40	0.10	0.00
1.00	10	AD	1.60	0.10	0.00
1.00	10	AD	1.80	0.10	0.00
1.00	10	AD	2.00	0.10	0.00
1.00	10	AD	2.20	0.10	0.00
1.00	10	AD	2.40	0.10	0.00
1.00	10	AD	2.60	0.10	0.00
1.00	10	AD	2.80	0.10	0.00
1.00	10	AD	3.00	0.10	0.00
1.00	10	AD	3.20	0.10	0.00
1.00	10	AD	3.40	0.10	0.00
1.00	10	AD	3.60	0.10	0.00
1.00	10	AD	3.80	0.10	0.00
1.00	10	AD	4.00	0.10	0.00
1.00	10	KS	0.20	1.00	0.00
1.00	10	KS	0.40	1.00	0.01
1.00	10	KS	0.60	1.00	0.04
1.00	10	KS	0.80	1.00	0.11
1.00	10	KS	1.00	1.00	0.23
1.00	10	KS	1.20	1.00	0.41
1.00	10	KS	1.40	1.00	0.60
1.00	10	KS	1.60	1.00	0.78
1.00	10	KS	1.80	1.00	0.90
1.00	10	KS	2.00	1.00	0.96
1.00	10	KS	2.20	1.00	0.99
1.00	10	KS	2.40	1.00	1.00
1.00	10	KS	2.60	1.00	1.00
1.00	10	KS	2.80	1.00	1.00
1.00	10	KS	3.00	1.00	1.00
1.00	10	KS	3.20	1.00	1.00
1.00	10	KS	3.40	1.00	1.00
1.00	10	KS	3.60	1.00	1.00
1.00	10	KS	3.80	1.00	1.00
1.00	10	KS	4.00	1.00	1.00
1.00	10	KS	0.20	0.90	0.00
1.00	10	KS	0.40	0.90	0.01
1.00	10	KS	0.60	0.90	0.02
1.00	10	KS	0.80	0.90	0.07
1.00	10	KS	1.00	0.90	0.15
1.00	10	KS	1.20	0.90	0.27
1.00	10	KS	1.40	0.90	0.43
1.00	10	KS	1.60	0.90	0.62
1.00	10	KS	1.80	0.90	0.77
1.00	10	KS	2.00	0.90	0.88
1.00	10	KS	2.20	0.90	0.95
1.00	10	KS	2.40	0.90	0.98
1.00	10	KS	2.60	0.90	0.99
1.00	10	KS	2.80	0.90	1.00
1.00	10	KS	3.00	0.90	1.00
1.00	10	KS	3.20	0.90	1.00
1.00	10	KS	3.40	0.90	1.00
1.00	10	KS	3.60	0.90	1.00
1.00	10	KS	3.80	0.90	1.00
1.00	10	KS	4.00	0.90	1.00
1.00	10	KS	0.20	0.80	0.00
1.00	10	KS	0.40	0.80	0.00
1.00	10	KS	0.60	0.80	0.02
1.00	10	KS	0.80	0.80	0.04
1.00	10	KS	1.00	0.80	0.09
1.00	10	KS	1.20	0.80	0.17
1.00	10	KS	1.40	0.80	0.27
1.00	10	KS	1.60	0.80	0.41
1.00	10	KS	1.80	0.80	0.56
1.00	10	KS	2.00	0.80	0.70
1.00	10	KS	2.20	0.80	0.82
1.00	10	KS	2.40	0.80	0.90
1.00	10	KS	2.60	0.80	0.95
1.00	10	KS	2.80	0.80	0.98
1.00	10	KS	3.00	0.80	0.99
1.00	10	KS	3.20	0.80	1.00
1.00	10	KS	3.40	0.80	1.00
1.00	10	KS	3.60	0.80	1.00
1.00	10	KS	3.80	0.80	1.00
1.00	10	KS	4.00	0.80	1.00
1.00	10	KS	0.20	0.70	0.00
1.00	10	KS	0.40	0.70	0.00
1.00	10	KS	0.60	0.70	0.01
1.00	10	KS	0.80	0.70	0.02
1.00	10	KS	1.00	0.70	0.05
1.00	10	KS	1.20	0.70	0.09
1.00	10	KS	1.40	0.70	0.14
1.00	10	KS	1.60	0.70	0.23
1.00	10	KS	1.80	0.70	0.33
1.00	10	KS	2.00	0.70	0.44
1.00	10	KS	2.20	0.70	0.56
1.00	10	KS	2.40	0.70	0.68
1.00	10	KS	2.60	0.70	0.77
1.00	10	KS	2.80	0.70	0.85
1.00	10	KS	3.00	0.70	0.91
1.00	10	KS	3.20	0.70	0.95
1.00	10	KS	3.40	0.70	0.98
1.00	10	KS	3.60	0.70	0.99
1.00	10	KS	3.80	0.70	1.00
1.00	10	KS	4.00	0.70	1.00
1.00	10	KS	0.20	0.60	0.00
1.00	10	KS	0.40	0.60	0.00
1.00	10	KS	0.60	0.60	0.01
1.00	10	KS	0.80	0.60	0.01
1.00	10	KS	1.00	0.60	0.03
1.00	10	KS	1.20	0.60	0.05
1.00	10	KS	1.40	0.60	0.07
1.00	10	KS	1.60	0.60	0.11
1.00	10	KS	1.80	0.60	0.15
1.00	10	KS	2.00	0.60	0.20
1.00	10	KS	2.20	0.60	0.26
1.00	10	KS	2.40	0.60	0.32
1.00	10	KS	2.60	0.60	0.39
1.00	10	KS	2.80	0.60	0.47
1.00	10	KS	3.00	0.60	0.56
1.00	10	KS	3.20	0.60	0.65
1.00	10	KS	3.40	0.60	0.73
1.00	10	KS	3.60	0.60	0.80
1.00	10	KS	3.80	0.60	0.86
1.00	10	KS	4.00	0.60	0.91
1.00	10	KS	0.20	0.50	0.00
1.00	10	KS	0.40	0.50	0.00
1.00	10	KS	0.60	0.50	0.00
1.00	10	KS	0.80	0.50	0.01
1.00	10	KS	1.00	0.50	0.01
1.00	10	KS	1.20	0.50	0.02
1.00	10	KS	1.40	0.50	0.03
1.00	10	KS	1.60	0.50	0.04
1.00	10	KS	1.80	0.50	0.06
1.00	10	KS	2.00	0.50	0.07
1.00	10	KS	2.20	0.50	0.09
1.00	10	KS	2.40	0.50	0.10
1.00	10	KS	2.60	0.50	0.12
1.00	10	KS	2.80	0.50	0.14
1.00	10	KS	3.00	0.50	0.15
1.00	10	KS	3.20	0.50	0.16
1.00	10	KS	3.40	0.50	0.17
1.00	10	KS	3.60	0.50	0.18
1.00	10	KS	3.80	0.50	0.18
1.00	10	KS	4.00	0.50	0.19
1.00	10	KS	0.20	0.40	0.00
1.00	10	KS	0.40	0.40	0.00
1.00	10	KS	0.60	0.40	0.00
1.00	10	KS	0.80	0.40	0.00
1.00	10	KS	1.00	0.40	0.01
1.00	10	KS	1.20	0.40	0.01
1.00	10	KS	1.40	0.40	0.01
1.00	10	KS	1.60	0.40	0.02
1.00	10	KS	1.80	0.40	0.02
1.00	10	KS	2.00	0.40	0.03
1.00	10	KS	2.20	0.40	0.03
1.00	10	KS	2.40	0.40	0.03
1.00	10	KS	2.60	0.40	0.03
1.00	10	KS	2.80	0.40	0.04
1.00	10	KS	3.00	0.40	0.04
1.00	10	KS	3.20	0.40	0.04
1.00	10	KS	3.40	0.40	0.04
1.00	10	KS	3.60	0.40	0.04
1.00	10	KS	3.80	0.40	0.05
1.00	10	KS	4.00	0.40	0.05
1.00	10	KS	0.20	0.30	0.00
1.00	10	KS	0.40	0.30	0.00
1.00	10	KS	0.60	0.30	0.00
1.00	10	KS	0.80	0.30	0.00
1.00	10	KS	1.00	0.30	0.00
1.00	10	KS	1.20	0.30	0.01
1.00	10	KS	1.40	0.30	0.01
1.00	10	KS	1.60	0.30	0.01
1.00	10	KS	1.80	0.30	0.01
1.00	10	KS	2.00	0.30	0.01
1.00	10	KS	2.20	0.30	0.01
1.00	10	KS	2.40	0.30	0.01
1.00	10	KS	2.60	0.30	0.01
1.00	10	KS	2.80	0.30	0.01
1.00	10	KS	3.00	0.30	0.01
1.00	10	KS	3.20	0.30	0.01
1.00	10	KS	3.40	0.30	0.01
1.00	10	KS	3.60	0.30	0.01
1.00	10	KS	3.80	0.30	0.01
1.00	10	KS	4.00	0.30	0.01
1.00	10	KS	0.20	0.20	0.00
1.00	10	KS	0.40	0.20	0.00
1.00	10	KS	0.60	0.20	0.00
1.00	10	KS	0.80	0.20	0.00
1.00	10	KS	1.00	0.20	0.00
1.00	10	KS	1.20	0.20	0.00
1.00	10	KS	1.40	0.20	0.00
1.00	10	KS	1.60	0.20	0.00
1.00	10	KS	1.80	0.20	0.00
1.00	10	KS	2.00	0.20	0.00
1.00	10	KS	2.20	0.20	0.00
1.00	10	KS	2.40	0.20	0.00
1.00	10	KS	2.60	0.20	0.00
1.00	10	KS	2.80	0.20	0.00
1.00	10	KS	3.00	0.20	0.00
1.00	10	KS	3.20	0.20	0.00
1.00	10	KS	3.40	0.20	0.00
1.00	10	KS	3.60	0.20	0.00
1.00	10	KS	3.80	0.20	0.00
1.00	10	KS	4.00	0.20	0.00
1.00	10	KS	0.20	0.10	0.00
1.00	10	KS	0.40	0.10	0.00
1.00	10	KS	0.60	0.10	0.00
1.00	10	KS	0.80	0.10	0.00
1.00	10	KS	1.00	0.10	0.00
1.00	10	KS	1.20	0.10	0.00
1.00	10	KS	1.40	0.10	0.00
1.00	10	KS	1.60	0.10	0.00
1.00	10	KS	1.80	0.10	0.00
1.00	10	KS	2.00	0.10	0.00
1.00	10	KS	2.20	0.10	0.00
1.00	10	KS	2.40	0.10	0.00
1.00	10	KS	2.60	0.10	0.00
1.00	10	KS	2.80	0.10	0.00
1.00	10	KS	3.00	0.10	0.00
1.00	10	KS	3.20	0.10	0.00
1.00	10	KS	3.40	0.10	0.00
1.00	10	KS	3.60	0.10	0.00
1.00	10	KS	3.80	0.10	0.00
1.00	10	KS	4.00	0.10	0.00
1.00	10	CM	0.20	1.00	0.00
1.00	10	CM	0.40	1.00	0.01
1.00	10	CM	0.60	1.00	0.05
1.00	10	CM	0.80	1.00	0.15
1.00	10	CM	1.00	1.00	0.31
1.00	10	CM	1.20	1.00	0.54
1.00	10	CM	1.40	1.00	0.75
1.00	10	CM	1.60	1.00	0.89
1.00	10	CM	1.80	1.00	0.96
1.00	10	CM	2.00	1.00	0.99
1.00	10	CM	2.20	1.00	1.00
1.00	10	CM	2.40	1.00	1.00
1.00	10	CM	2.60	1.00	1.00
1.00	10	CM	2.80	1.00	1.00
1.00	10	CM	3.00	1.00	1.00
1.00	10	CM	3.20	1.00	1.00
1.00	10	CM	3.40	1.00	1.00
1.00	10	CM	3.60	1.00	1.00
1.00	10	CM	3.80	1.00	1.00
1.00	10	CM	4.00	1.00	1.00
1.00	10	CM	0.20	0.90	0.00
1.00	10	CM	0.40	0.90	0.01
1.00	10	CM	0.60	0.90	0.03
1.00	10	CM	0.80	0.90	0.10
1.00	10	CM	1.00	0.90	0.21
1.00	10	CM	1.20	0.90	0.37
1.00	10	CM	1.40	0.90	0.56
1.00	10	CM	1.60	0.90	0.75
1.00	10	CM	1.80	0.90	0.88
1.00	10	CM	2.00	0.90	0.95
1.00	10	CM	2.20	0.90	0.98
1.00	10	CM	2.40	0.90	0.99
1.00	10	CM	2.60	0.90	1.00
1.00	10	CM	2.80	0.90	1.00
1.00	10	CM	3.00	0.90	1.00
1.00	10	CM	3.20	0.90	1.00
1.00	10	CM	3.40	0.90	1.00
1.00	10	CM	3.60	0.90	1.00
1.00	10	CM	3.80	0.90	1.00
1.00	10	CM	4.00	0.90	1.00
1.00	10	CM	0.20	0.80	0.00
1.00	10	CM	0.40	0.80	0.01
1.00	10	CM	0.60	0.80	0.02
1.00	10	CM	0.80	0.80	0.06
1.00	10	CM	1.00	0.80	0.12
1.00	10	CM	1.20	0.80	0.24
1.00	10	CM	1.40	0.80	0.37
1.00	10	CM	1.60	0.80	0.53
1.00	10	CM	1.80	0.80	0.68
1.00	10	CM	2.00	0.80	0.80
1.00	10	CM	2.20	0.80	0.90
1.00	10	CM	2.40	0.80	0.95
1.00	10	CM	2.60	0.80	0.98
1.00	10	CM	2.80	0.80	0.99
1.00	10	CM	3.00	0.80	1.00
1.00	10	CM	3.20	0.80	1.00
1.00	10	CM	3.40	0.80	1.00
1.00	10	CM	3.60	0.80	1.00
1.00	10	CM	3.80	0.80	1.00
1.00	10	CM	4.00	0.80	1.00
1.00	10	CM	0.20	0.70	0.00
1.00	10	CM	0.40	0.70	0.00
1.00	10	CM	0.60	0.70	0.01
1.00	10	CM	0.80	0.70	0.03
1.00	10	CM	1.00	0.70	0.07
1.00	10	CM	1.20	0.70	0.13
1.00	10	CM	1.40	0.70	0.20
1.00	10	CM	1.60	0.70	0.31
1.00	10	CM	1.80	0.70	0.43
1.00	10	CM	2.00	0.70	0.53
1.00	10	CM	2.20	0.70	0.64
1.00	10	CM	2.40	0.70	0.73
1.00	10	CM	2.60	0.70	0.81
1.00	10	CM	2.80	0.70	0.87
1.00	10	CM	3.00	0.70	0.91
1.00	10	CM	3.20	0.70	0.94
1.00	10	CM	3.40	0.70	0.97
1.00	10	CM	3.60	0.70	0.98
1.00	10	CM	3.80	0.70	0.99
1.00	10	CM	4.00	0.70	0.99
1.00	10	CM	0.20	0.60	0.00
1.00	10	CM	0.40	0.60	0.00
1.00	10	CM	0.60	0.60	0.01
1.00	10	CM	0.80	0.60	0.02
1.00	10	CM	1.00	0.60	0.04
1.00	10	CM	1.20	0.60	0.06
1.00	10	CM	1.40	0.60	0.11
1.00	10	CM	1.60	0.60	0.16
1.00	10	CM	1.80	0.60	0.20
1.00	10	CM	2.00	0.60	0.27
1.00	10	CM	2.20	0.60	0.32
1.00	10	CM	2.40	0.60	0.39
1.00	10	CM	2.60	0.60	0.44
1.00	10	CM	2.80	0.60	0.49
1.00	10	CM	3.00	0.60	0.53
1.00	10	CM	3.20	0.60	0.55
1.00	10	CM	3.40	0.60	0.58
1.00	10	CM	3.60	0.60	0.59
1.00	10	CM	3.80	0.60	0.60
1.00	10	CM	4.00	0.60	0.61
1.00	10	CM	0.20	0.50	0.00
1.00	10	CM	0.40	0.50	0.00
1.00	10	CM	0.60	0.50	0.01
1.00	10	CM	0.80	0.50	0.01
1.00	10	CM	1.00	0.50	0.01
1.00	10	CM	1.20	0.50	0.03
1.00	10	CM	1.40	0.50	0.04
1.00	10	CM	1.60	0.50	0.06
1.00	10	CM	1.80	0.50	0.09
1.00	10	CM	2.00	0.50	0.10
1.00	10	CM	2.20	0.50	0.13
1.00	10	CM	2.40	0.50	0.16
1.00	10	CM	2.60	0.50	0.18
1.00	10	CM	2.80	0.50	0.20
1.00	10	CM	3.00	0.50	0.21
1.00	10	CM	3.20	0.50	0.22
1.00	10	CM	3.40	0.50	0.23
1.00	10	CM	3.60	0.50	0.25
1.00	10	CM	3.80	0.50	0.25
1.00	10	CM	4.00	0.50	0.26
1.00	10	CM	0.20	0.40	0.00
1.00	10	CM	0.40	0.40	0.00
1.00	10	CM	0.60	0.40	0.00
1.00	10	CM	0.80	0.40	0.01
1.00	10	CM	1.00	0.40	0.01
1.00	10	CM	1.20	0.40	0.02
1.00	10	CM	1.40	0.40	0.02
1.00	10	CM	1.60	0.40	0.02
1.00	10	CM	1.80	0.40	0.03
1.00	10	CM	2.00	0.40	0.04
1.00	10	CM	2.20	0.40	0.05
1.00	10	CM	2.40	0.40	0.05
1.00	10	CM	2.60	0.40	0.06
1.00	10	CM	2.80	0.40	0.07
1.00	10	CM	3.00	0.40	0.07
1.00	10	CM	3.20	0.40	0.07
1.00	10	CM	3.40	0.40	0.08
1.00	10	CM	3.60	0.40	0.08
1.00	10	CM	3.80	0.40	0.08
1.00	10	CM	4.00	0.40	0.08
1.00	10	CM	0.20	0.30	0.00
1.00	10	CM	0.40	0.30	0.00
1.00	10	CM	0.60	0.30	0.00
1.00	10	CM	0.80	0.30	0.00
1.00	10	CM	1.00	0.30	0.00
1.00	10	CM	1.20	0.30	0.01
1.00	10	CM	1.40	0.30	0.01
1.00	10	CM	1.60	0.30	0.01
1.00	10	CM	1.80	0.30	0.01
1.00	10	CM	2.00	0.30	0.02
1.00	10	CM	2.20	0.30	0.02
1.00	10	CM	2.40	0.30	0.01
1.00	10	CM	2.60	0.30	0.02
1.00	10	CM	2.80	0.30	0.02
1.00	10	CM	3.00	0.30	0.02
1.00	10	CM	3.20	0.30	0.02
1.00	10	CM	3.40	0.30	0.02
1.00	10	CM	3.60	0.30	0.02
1.00	10	CM	3.80	0.30	0.02
1.00	10	CM	4.00	0.30	0.02
1.00	10	CM	0.20	0.20	0.00
1.00	10	CM	0.40	0.20	0.00
1.00	10	CM	0.60	0.20	0.00
1.00	10	CM	0.80	0.20	0.00
1.00	10	CM	1.00	0.20	0.00
1.00	10	CM	1.20	0.20	0.00
1.00	10	CM	1.40	0.20	0.00
1.00	10	CM	1.60	0.20	0.00
1.00	10	CM	1.80	0.20	0.00
1.00	10	CM	2.00	0.20	0.00
1.00	10	CM	2.20	0.20	0.01
1.00	10	CM	2.40	0.20	0.00
1.00	10	CM	2.60	0.20	0.01
1.00	10	CM	2.80	0.20	0.01
1.00	10	CM	3.00	0.20	0.01
1.00	10	CM	3.20	0.20	0.01
1.00	10	CM	3.40	0.20	0.01
1.00	10	CM	3.60	0.20	0.00
1.00	10	CM	3.80	0.20	0.01
1.00	10	CM	4.00	0.20	0.01
1.00	10	CM	0.20	0.10	0.00
1.00	10	CM	0.40	0.10	0.00
1.00	10	CM	0.60	0.10	0.00
1.00	10	CM	0.80	0.10	0.00
1.00	10	CM	1.00	0.10	0.00
1.00	10	CM	1.20	0.10	0.00
1.00	10	CM	1.40	0.10	0.00
1.00	10	CM	1.60	0.10	0.00
1.00	10	CM	1.80	0.10	0.00
1.00	10	CM	2.00	0.10	0.00
1.00	10	CM	2.20	0.10	0.00
1.00	10	CM	2.40	0.10	0.00
1.00	10	CM	2.60	0.10	0.00
1.00	10	CM	2.80	0.10	0.00
1.00	10	CM	3.00	0.10	0.00
1.00	10	CM	3.20	0.10	0.00
1.00	10	CM	3.40	0.10	0.00
1.00	10	CM	3.60	0.10	0.00
1.00	10	CM	3.80	0.10	0.00
1.00	10	CM	4.00	0.10	0.00
1.00	10	ZA	0.20	1.00	0.00
1.00	10	ZA	0.40	1.00	0.01
1.00	10	ZA	0.60	1.00	0.06
1.00	10	ZA	0.80	1.00	0.16
1.00	10	ZA	1.00	1.00	0.33
1.00	10	ZA	1.20	1.00	0.58
1.00	10	ZA	1.40	1.00	0.78
1.00	10	ZA	1.60	1.00	0.92
1.00	10	ZA	1.80	1.00	0.98
1.00	10	ZA	2.00	1.00	1.00
1.00	10	ZA	2.20	1.00	1.00
1.00	10	ZA	2.40	1.00	1.00
1.00	10	ZA	2.60	1.00	1.00
1.00	10	ZA	2.80	1.00	1.00
1.00	10	ZA	3.00	1.00	1.00
1.00	10	ZA	3.20	1.00	1.00
1.00	10	ZA	3.40	1.00	1.00
1.00	10	ZA	3.60	1.00	1.00
1.00	10	ZA	3.80	1.00	1.00
1.00	10	ZA	4.00	1.00	1.00
1.00	10	ZA	0.20	0.90	0.00
1.00	10	ZA	0.40	0.90	0.01
1.00	10	ZA	0.60	0.90	0.04
1.00	10	ZA	0.80	0.90	0.11
1.00	10	ZA	1.00	0.90	0.22
1.00	10	ZA	1.20	0.90	0.41
1.00	10	ZA	1.40	0.90	0.61
1.00	10	ZA	1.60	0.90	0.80
1.00	10	ZA	1.80	0.90	0.92
1.00	10	ZA	2.00	0.90	0.97
1.00	10	ZA	2.20	0.90	0.99
1.00	10	ZA	2.40	0.90	1.00
1.00	10	ZA	2.60	0.90	1.00
1.00	10	ZA	2.80	0.90	1.00
1.00	10	ZA	3.00	0.90	1.00
1.00	10	ZA	3.20	0.90	1.00
1.00	10	ZA	3.40	0.90	1.00
1.00	10	ZA	3.60	0.90	1.00
1.00	10	ZA	3.80	0.90	1.00
1.00	10	ZA	4.00	0.90	1.00
1.00	10	ZA	0.20	0.80	0.00
1.00	10	ZA	0.40	0.80	0.01
1.00	10	ZA	0.60	0.80	0.02
1.00	10	ZA	0.80	0.80	0.06
1.00	10	ZA	1.00	0.80	0.14
1.00	10	ZA	1.20	0.80	0.27
1.00	10	ZA	1.40	0.80	0.42
1.00	10	ZA	1.60	0.80	0.61
1.00	10	ZA	1.80	0.80	0.77
1.00	10	ZA	2.00	0.80	0.89
1.00	10	ZA	2.20	0.80	0.96
1.00	10	ZA	2.40	0.80	0.99
1.00	10	ZA	2.60	0.80	1.00
1.00	10	ZA	2.80	0.80	1.00
1.00	10	ZA	3.00	0.80	1.00
1.00	10	ZA	3.20	0.80	1.00
1.00	10	ZA	3.40	0.80	1.00
1.00	10	ZA	3.60	0.80	1.00
1.00	10	ZA	3.80	0.80	1.00
1.00	10	ZA	4.00	0.80	1.00
1.00	10	ZA	0.20	0.70	0.00
1.00	10	ZA	0.40	0.70	0.00
1.00	10	ZA	0.60	0.70	0.02
1.00	10	ZA	0.80	0.70	0.03
1.00	10	ZA	1.00	0.70	0.08
1.00	10	ZA	1.20	0.70	0.15
1.00	10	ZA	1.40	0.70	0.26
1.00	10	ZA	1.60	0.70	0.40
1.00	10	ZA	1.80	0.70	0.57
1.00	10	ZA	2.00	0.70	0.74
1.00	10	ZA	2.20	0.70	0.85
1.00	10	ZA	2.40	0.70	0.94
1.00	10	ZA	2.60	0.70	0.97
1.00	10	ZA	2.80	0.70	0.99
1.00	10	ZA	3.00	0.70	1.00
1.00	10	ZA	3.20	0.70	1.00
1.00	10	ZA	3.40	0.70	1.00
1.00	10	ZA	3.60	0.70	1.00
1.00	10	ZA	3.80	0.70	1.00
1.00	10	ZA	4.00	0.70	1.00
1.00	10	ZA	0.20	0.60	0.00
1.00	10	ZA	0.40	0.60	0.00
1.00	10	ZA	0.60	0.60	0.01
1.00	10	ZA	0.80	0.60	0.02
1.00	10	ZA	1.00	0.60	0.04
1.00	10	ZA	1.20	0.60	0.08
1.00	10	ZA	1.40	0.60	0.15
1.00	10	ZA	1.60	0.60	0.24
1.00	10	ZA	1.80	0.60	0.34
1.00	10	ZA	2.00	0.60	0.49
1.00	10	ZA	2.20	0.60	0.63
1.00	10	ZA	2.40	0.60	0.77
1.00	10	ZA	2.60	0.60	0.88
1.00	10	ZA	2.80	0.60	0.95
1.00	10	ZA	3.00	0.60	0.98
1.00	10	ZA	3.20	0.60	0.99
1.00	10	ZA	3.40	0.60	1.00
1.00	10	ZA	3.60	0.60	1.00
1.00	10	ZA	3.80	0.60	1.00
1.00	10	ZA	4.00	0.60	1.00
1.00	10	ZA	0.20	0.50	0.00
1.00	10	ZA	0.40	0.50	0.00
1.00	10	ZA	0.60	0.50	0.01
1.00	10	ZA	0.80	0.50	0.01
1.00	10	ZA	1.00	0.50	0.02
1.00	10	ZA	1.20	0.50	0.04
1.00	10	ZA	1.40	0.50	0.06
1.00	10	ZA	1.60	0.50	0.11
1.00	10	ZA	1.80	0.50	0.17
1.00	10	ZA	2.00	0.50	0.26
1.00	10	ZA	2.20	0.50	0.37
1.00	10	ZA	2.40	0.50	0.51
1.00	10	ZA	2.60	0.50	0.64
1.00	10	ZA	2.80	0.50	0.77
1.00	10	ZA	3.00	0.50	0.87
1.00	10	ZA	3.20	0.50	0.93
1.00	10	ZA	3.40	0.50	0.97
1.00	10	ZA	3.60	0.50	0.99
1.00	10	ZA	3.80	0.50	0.99
1.00	10	ZA	4.00	0.50	1.00
1.00	10	ZA	0.20	0.40	0.00
1.00	10	ZA	0.40	0.40	0.00
1.00	10	ZA	0.60	0.40	0.00
1.00	10	ZA	0.80	0.40	0.01
1.00	10	ZA	1.00	0.40	0.01
1.00	10	ZA	1.20	0.40	0.02
1.00	10	ZA	1.40	0.40	0.03
1.00	10	ZA	1.60	0.40	0.04
1.00	10	ZA	1.80	0.40	0.07
1.00	10	ZA	2.00	0.40	0.11
1.00	10	ZA	2.20	0.40	0.15
1.00	10	ZA	2.40	0.40	0.23
1.00	10	ZA	2.60	0.40	0.31
1.00	10	ZA	2.80	0.40	0.43
1.00	10	ZA	3.00	0.40	0.55
1.00	10	ZA	3.20	0.40	0.67
1.00	10	ZA	3.40	0.40	0.78
1.00	10	ZA	3.60	0.40	0.86
1.00	10	ZA	3.80	0.40	0.91
1.00	10	ZA	4.00	0.40	0.96
1.00	10	ZA	0.20	0.30	0.00
1.00	10	ZA	0.40	0.30	0.00
1.00	10	ZA	0.60	0.30	0.00
1.00	10	ZA	0.80	0.30	0.00
1.00	10	ZA	1.00	0.30	0.00
1.00	10	ZA	1.20	0.30	0.01
1.00	10	ZA	1.40	0.30	0.01
1.00	10	ZA	1.60	0.30	0.01
1.00	10	ZA	1.80	0.30	0.02
1.00	10	ZA	2.00	0.30	0.03
1.00	10	ZA	2.20	0.30	0.04
1.00	10	ZA	2.40	0.30	0.06
1.00	10	ZA	2.60	0.30	0.10
1.00	10	ZA	2.80	0.30	0.13
1.00	10	ZA	3.00	0.30	0.18
1.00	10	ZA	3.20	0.30	0.24
1.00	10	ZA	3.40	0.30	0.30
1.00	10	ZA	3.60	0.30	0.37
1.00	10	ZA	3.80	0.30	0.46
1.00	10	ZA	4.00	0.30	0.54
1.00	10	ZA	0.20	0.20	0.00
1.00	10	ZA	0.40	0.20	0.00
1.00	10	ZA	0.60	0.20	0.00
1.00	10	ZA	0.80	0.20	0.00
1.00	10	ZA	1.00	0.20	0.00
1.00	10	ZA	1.20	0.20	0.00
1.00	10	ZA	1.40	0.20	0.00
1.00	10	ZA	1.60	0.20	0.00
1.00	10	ZA	1.80	0.20	0.01
1.00	10	ZA	2.00	0.20	0.01
1.00	10	ZA	2.20	0.20	0.01
1.00	10	ZA	2.40	0.20	0.01
1.00	10	ZA	2.60	0.20	0.02
1.00	10	ZA	2.80	0.20	0.02
1.00	10	ZA	3.00	0.20	0.03
1.00	10	ZA	3.20	0.20	0.03
1.00	10	ZA	3.40	0.20	0.04
1.00	10	ZA	3.60	0.20	0.05
1.00	10	ZA	3.80	0.20	0.06
1.00	10	ZA	4.00	0.20	0.06
1.00	10	ZA	0.20	0.10	0.00
1.00	10	ZA	0.40	0.10	0.00
[truncated: 169,269 more chars]
